# Supplementary material for: Integrative Single-Cell Transcriptomic Analysis of Human Fetal Thymocyte Development
Source: Front Genet. 2021 Jul 2;12:679616. doi: 10.3389/fgene.2021.679616 (PMC8284395; doi:10.3389/fgene.2021.679616)
Supplement: Supplementary file 1 [file Table_1.XLSX]

## Sheet: Sheet1
Sample	Gender	Developmental age	Organ	Sort	NumCells	MeanCountsPerCell	MeanGenesPerCell
HT-09wk	Male	09 wk	thymus	7-AAD(-)	5186	10896	2803
HT-11wk	Male	11 wk	thymus	7-AAD(-)	5769	7250	1881
HT-13wk	Male	13 wk	thymus	7-AAD(-)	4176	4974	1509
HT-15wk	Male	15 wk	thymus	7-AAD(-)	6024	4282	1356
Total					21155
