# Supplementary material for: Integrative Single-Cell Transcriptomic Analysis of Human Fetal Thymocyte Development
Source: Front Genet. 2021 Jul 2;12:679616. doi: 10.3389/fgene.2021.679616 (PMC8284395; doi:10.3389/fgene.2021.679616)
Supplement: Supplementary file 2 [file Table_2.XLSX]

## Sheet: Conserved DEGs of thymocytes
	wk13_p_val	wk13_avg_logFC	wk13_pct.1	wk13_pct.2	wk13_p_val_adj	wk09_p_val	wk09_avg_logFC	wk09_pct.1	wk09_pct.2	wk09_p_val_adj	wk15_p_val	wk15_avg_logFC	wk15_pct.1	wk15_pct.2	wk15_p_val_adj	wk11_p_val	wk11_avg_logFC	wk11_pct.1	wk11_pct.2	wk11_p_val_adj	max_pval	minimump_p_val	cluster	gene	Mean_logFC
PRSS57	0	0.800298	0.645	0.002	0	0	0.862756	0.707	0.048	0	0	0.85275	0.875	0.001	0	0	1.02118	0.72	0.006	0	0	0	Fetal ETP 1	PRSS57	0.884247
IGFBP7	1.35184e-267	0.551201	0.581	0.004	4.55313e-263	5.31158e-301	0.602352	0.605	0.053	1.78899e-296	1.44825e-242	0.551455	0.375	0	4.87784e-238	2.95774e-251	0.521791	0.44	0.002	9.96197e-247	1.44825e-242	2.12463e-300	Fetal ETP 1	IGFBP7	0.5567
IGLL1	1.0425e-133	2.95676	1	0.045	3.51125e-129	6.42944e-277	1.78761	0.941	0.282	2.1655e-272	1.31927e-91	2.86458	1	0.018	4.44344e-87	1.915e-84	2.6962	1	0.064	6.44992e-80	1.915e-84	2.57178e-276	Fetal ETP 1	IGLL1	2.57629
ETV5	2.66303e-76	0.425887	0.387	0.01	8.96937e-72	1.68288e-204	0.381595	0.497	0.055	5.66812e-200	4.48993e-54	0.533241	0.5	0.007	1.51225e-49	6.67692e-105	0.536569	0.6	0.016	2.24885e-100	4.48993e-54	6.73153e-204	Fetal ETP 1	ETV5	0.469323
C1QTNF4	1.00443e-141	0.38585	0.387	0.004	3.38301e-137	6.80539e-162	0.36799	0.405	0.045	2.29212e-157	7.41378e-196	0.630846	0.5	0.001	2.49704e-191	8.25035e-125	0.460607	0.4	0.005	2.7788e-120	8.25035e-125	2.96551e-195	Fetal ETP 1	C1QTNF4	0.461323
EXD3	2.40323e-137	1.08191	0.806	0.025	8.09432e-133	9.47097e-182	0.702929	0.747	0.178	3.18992e-177	5.26976e-76	1.06092	0.75	0.012	1.77491e-71	1.96281e-113	1.13674	0.92	0.036	6.61093e-109	5.26976e-76	3.78839e-181	Fetal ETP 1	EXD3	0.995624
AC002454.1	1.00119e-175	1.26519	0.903	0.024	3.37209e-171	2.45904e-141	0.319307	0.418	0.058	8.2823e-137	1.58324e-79	1.56143	1	0.021	5.33251e-75	4.87368e-92	1.09284	0.8	0.034	1.64151e-87	1.58324e-79	4.00474e-175	Fetal ETP 1	AC002454.1	1.05969
SMIM24	1.68892e-37	0.9719	0.871	0.115	5.68844e-33	2.59153e-175	0.715596	0.868	0.282	8.72853e-171	1.94128e-13	1.2843	0.75	0.074	6.53842e-09	1.84066e-30	1.16028	0.88	0.134	6.19952e-26	1.94128e-13	1.03661e-174	Fetal ETP 1	SMIM24	1.03302
GSTP1	5.4334e-25	1.53114	1	0.37	1.83002e-20	6.71492e-175	0.832173	0.998	0.872	2.26165e-170	4.37088e-10	1.59556	1	0.229	1.47216e-05	1.46844e-19	1.52928	1	0.436	4.94584e-15	4.37088e-10	2.68597e-174	Fetal ETP 1	GSTP1	1.37204
LYL1	3.30918e-37	0.364692	0.387	0.022	1.11457e-32	3.01483e-161	0.34702	0.47	0.066	1.01543e-156	6.77787e-57	0.684319	0.625	0.011	2.28286e-52	5.53359e-71	0.441809	0.64	0.027	1.86377e-66	3.30918e-37	1.20593e-160	Fetal ETP 1	LYL1	0.45946
MT2A	1.90745e-99	0.99366	0.839	0.04	6.42449e-95	1.42652e-133	0.483769	0.719	0.196	4.80465e-129	5.88089e-08	0.452697	0.75	0.11	0.00198074	2.98918e-54	0.815894	0.88	0.073	1.00679e-49	5.88089e-08	5.70606e-133	Fetal ETP 1	MT2A	0.686505
IQGAP2	1.28238e-30	0.463965	0.516	0.048	4.31918e-26	8.78588e-109	0.407127	0.635	0.18	2.95917e-104	2.13138e-08	0.417592	0.5	0.052	0.000717871	5.3635e-31	0.625325	0.72	0.082	1.80648e-26	2.13138e-08	3.51435e-108	Fetal ETP 1	IQGAP2	0.478502
LAPTM4B	3.2599e-25	0.426016	0.71	0.101	1.09797e-20	1.24062e-99	0.524193	0.886	0.416	4.17854e-95	3.54644e-08	0.313157	0.5	0.052	0.00119448	6.93175e-22	0.461417	0.72	0.107	2.33468e-17	3.54644e-08	4.96249e-99	Fetal ETP 1	LAPTM4B	0.431196
LGALS1	6.34482e-36	0.531332	0.613	0.057	2.137e-31	5.64073e-90	0.494672	0.599	0.187	1.89985e-85	2.93497e-12	0.728386	0.625	0.054	9.88527e-08	2.20632e-34	0.703667	0.72	0.071	7.4311e-30	2.93497e-12	2.25629e-89	Fetal ETP 1	LGALS1	0.614514
ORAI3	3.10921e-26	0.365925	0.613	0.075	1.04721e-21	1.86064e-87	0.314129	0.615	0.189	6.26683e-83	1.27134e-10	0.535194	0.5	0.041	4.28199e-06	8.67548e-17	0.3946	0.64	0.103	2.92199e-12	1.27134e-10	7.44257e-87	Fetal ETP 1	ORAI3	0.402462
MPST	6.65079e-40	0.600301	0.774	0.085	2.24005e-35	1.20775e-86	0.384249	0.809	0.342	4.06781e-82	1.43161e-40	0.707393	0.875	0.032	4.82179e-36	7.23804e-29	0.601145	0.8	0.109	2.43784e-24	7.23804e-29	4.83099e-86	Fetal ETP 1	MPST	0.573272
CLEC11A	2.68349e-24	0.640647	0.806	0.142	9.03825e-20	3.10681e-83	0.497481	0.768	0.332	1.0464e-78	6.81425e-08	0.650297	0.625	0.088	0.00229511	3.94043e-17	0.643309	0.84	0.185	1.32718e-12	6.81425e-08	1.24272e-82	Fetal ETP 1	CLEC11A	0.607933
FAM26F	1.85102e-60	0.335904	0.419	0.016	6.23442e-56	6.64853e-75	0.30612	0.68	0.247	2.23929e-70	7.73493e-07	0.658891	0.625	0.1	0.026052	3.54127e-19	0.469982	0.6	0.091	1.19273e-14	7.73493e-07	2.65941e-74	Fetal ETP 1	FAM26F	0.442724
NME1	4.04326e-17	0.815121	0.935	0.272	1.36181e-12	2.2367e-74	0.448825	1	0.77	7.53342e-70	4.03059e-07	0.810883	0.875	0.185	0.0135754	1.34607e-12	0.776729	0.96	0.362	4.53369e-08	4.03059e-07	8.94679e-74	Fetal ETP 1	NME1	0.712889
SELL	3.21389e-47	1.22067	1	0.128	1.08247e-42	1.53692e-64	0.421187	0.998	0.791	5.17651e-60	1.66715e-11	1.30936	1	0.154	5.61512e-07	4.56275e-31	1.37404	0.96	0.165	1.53678e-26	1.66715e-11	6.14769e-64	Fetal ETP 1	SELL	1.08131
CDK4	9.3665e-22	0.84736	0.935	0.243	3.15473e-17	1.91466e-59	0.398626	0.98	0.698	6.44876e-55	7.36967e-10	0.853828	1	0.174	2.48218e-05	8.56701e-18	0.851122	1	0.285	2.88546e-13	7.36967e-10	7.65863e-59	Fetal ETP 1	CDK4	0.737734
PPP1R14B	7.97465e-17	0.452842	0.774	0.168	2.68594e-12	1.10559e-58	0.396199	0.941	0.623	3.72375e-54	5.21226e-10	0.526504	1	0.146	1.75554e-05	2.5005e-07	0.332506	0.8	0.279	0.00842192	2.5005e-07	4.42238e-58	Fetal ETP 1	PPP1R14B	0.427013
DTYMK	7.93265e-20	0.640293	0.935	0.221	2.67179e-15	1.80078e-53	0.345174	0.949	0.591	6.0652e-49	1.09917e-06	0.673587	0.75	0.144	0.037021	6.0315e-08	0.539786	0.76	0.265	0.00203147	1.09917e-06	7.20311e-53	Fetal ETP 1	DTYMK	0.54971
UHRF1	2.58292e-21	0.859358	1	0.257	8.69952e-17	7.52948e-53	0.391607	0.996	0.761	2.536e-48	5.84175e-10	0.726431	1	0.152	1.96756e-05	6.91287e-16	1.04007	0.92	0.284	2.32832e-11	5.84175e-10	3.01179e-52	Fetal ETP 1	UHRF1	0.754367
CMPK2	1.40055e-43	0.572826	0.645	0.054	4.71718e-39	7.73123e-53	0.30286	0.845	0.426	2.60396e-48	5.37696e-08	0.2571	0.5	0.052	0.00181101	3.27444e-33	0.555607	0.68	0.069	1.10286e-28	5.37696e-08	3.09249e-52	Fetal ETP 1	CMPK2	0.422098
CD320	3.5372e-19	0.496201	0.839	0.178	1.19136e-14	1.04275e-52	0.317651	0.953	0.603	3.51208e-48	4.13659e-11	0.516533	0.875	0.11	1.39325e-06	1.41416e-11	0.549646	0.8	0.234	4.76304e-07	4.13659e-11	4.171e-52	Fetal ETP 1	CD320	0.470008
PPIF	2.82753e-18	0.332684	0.484	0.069	9.5234e-14	1.45061e-52	0.256149	0.664	0.291	4.8858e-48	2.25459e-22	0.456325	0.875	0.055	7.59367e-18	1.88242e-12	0.33563	0.6	0.127	6.34019e-08	1.88242e-12	5.80244e-52	Fetal ETP 1	PPIF	0.345197
FABP5	1.53246e-16	0.912515	0.968	0.339	5.16147e-12	1.62475e-51	0.353235	0.996	0.848	5.47231e-47	4.88268e-08	1.00618	1	0.223	0.00164454	1.28115e-13	1.00123	1	0.424	4.31504e-09	4.88268e-08	6.49899e-51	Fetal ETP 1	FABP5	0.818288
EIF4EBP1	3.51864e-18	0.498505	0.645	0.12	1.18511e-13	1.11502e-49	0.260154	0.713	0.33	3.7555e-45	5.04857e-11	0.343232	0.75	0.08	1.70041e-06	2.33385e-14	0.372942	0.68	0.135	7.86064e-10	5.04857e-11	4.46009e-49	Fetal ETP 1	EIF4EBP1	0.368708
TRDC	3.24581e-19	0.95526	0.968	0.272	1.09322e-14	1.47223e-47	0.352791	0.986	0.842	4.95862e-43	1.22307e-11	0.686448	1	0.129	4.11944e-07	5.95887e-12	0.846456	0.96	0.353	2.00701e-07	1.22307e-11	5.88893e-47	Fetal ETP 1	TRDC	0.710239
TPM4	1.55136e-10	0.398977	0.903	0.292	5.22515e-06	4.39631e-45	0.387439	0.957	0.696	1.48072e-40	1.13543e-09	1.1332	1	0.183	3.82425e-05	4.4926e-09	0.619374	0.8	0.279	0.000151315	4.4926e-09	1.75853e-44	Fetal ETP 1	TPM4	0.634746
NME4	8.40527e-22	0.837715	0.968	0.248	2.83098e-17	6.70938e-41	0.298962	0.882	0.54	2.25979e-36	4.37907e-09	0.810643	0.875	0.149	0.000147492	6.5078e-12	0.664281	0.92	0.309	2.19189e-07	4.37907e-09	2.68375e-40	Fetal ETP 1	NME4	0.6529
SMS	1.88639e-17	0.561309	0.935	0.244	6.35354e-13	2.62798e-39	0.276241	0.959	0.735	8.85128e-35	1.28715e-09	0.670683	1	0.173	4.33524e-05	5.81429e-15	0.6684	1	0.295	1.95831e-10	1.28715e-09	1.05119e-38	Fetal ETP 1	SMS	0.544158
HMGB3	6.6573e-13	0.519238	0.839	0.239	2.24225e-08	8.87742e-37	0.263267	0.894	0.558	2.99001e-32	7.97028e-09	0.594566	1	0.162	0.000268447	5.2613e-09	0.441458	0.92	0.308	0.000177206	7.97028e-09	3.55097e-36	Fetal ETP 1	HMGB3	0.454632
HES4	9.8445e-25	1.09353	0.935	0.212	3.31573e-20	1.17278e-36	0.3088	0.802	0.463	3.95005e-32	4.28835e-17	1.11981	1	0.101	1.44436e-12	4.76451e-18	0.764706	1	0.246	1.60474e-13	4.28835e-17	4.69113e-36	Fetal ETP 1	HES4	0.821713
RRM2	5.37834e-42	1.42323	1	0.198	1.81148e-37	0	1.36161	0.993	0.408	0	1.59295e-71	1.40609	1	0.111	5.3652e-67	1.55034e-131	1.31894	1	0.182	5.2217e-127	5.37834e-42	0	Fetal ETP 2	RRM2	1.37746
HIST1H4C1	2.90927e-22	1.70153	1	0.638	9.7987e-18	3.74655e-300	1.50192	0.999	0.845	1.26187e-295	6.73561e-27	1.88523	1	0.447	2.26862e-22	6.20035e-72	1.79676	1	0.517	2.08834e-67	2.90927e-22	1.49862e-299	Fetal ETP 2	HIST1H4C	1.72136
TUBB	1.12549e-15	0.828986	1	0.836	3.79075e-11	3.91223e-262	0.7104	1	0.976	1.31768e-257	2.16862e-18	0.961923	1	0.725	7.30413e-14	3.04684e-53	0.977638	1	0.807	1.02621e-48	1.12549e-15	1.56489e-261	Fetal ETP 2	TUBB	0.869737
SPC25	2.11284e-42	0.791023	0.902	0.137	7.11624e-38	6.09747e-260	0.726125	0.856	0.245	2.05369e-255	9.8204e-79	0.79416	0.976	0.087	3.30761e-74	2.56283e-128	0.770278	0.962	0.151	8.63186e-124	2.11284e-42	2.43899e-259	Fetal ETP 2	SPC25	0.770396
CDK1	5.59369e-35	0.902617	0.976	0.186	1.88401e-30	1.8198e-249	0.941243	0.983	0.38	6.12928e-245	1.19734e-57	0.890496	0.951	0.109	4.03277e-53	5.22357e-114	0.887647	0.977	0.168	1.75935e-109	5.59369e-35	7.27921e-249	Fetal ETP 2	CDK1	0.905501
TYMS1	3.34325e-28	1.1821	1	0.302	1.12604e-23	9.8198e-249	0.800305	0.997	0.737	3.30741e-244	5.82201e-51	1.5313	1	0.168	1.96091e-46	7.48665e-90	1.28354	1	0.309	2.52158e-85	3.34325e-28	3.92792e-248	Fetal ETP 2	TYMS	1.19931
KIAA01011	3.95448e-24	1.12999	1	0.389	1.33191e-19	1.46917e-247	0.818593	1	0.795	4.9483e-243	2.56049e-41	1.52741	1	0.214	8.62399e-37	9.27024e-66	1.03777	1	0.412	3.12231e-61	3.95448e-24	5.87666e-247	Fetal ETP 2	KIAA0101	1.12844
UBE2T	1.86017e-32	0.908569	1	0.225	6.26524e-28	1.58915e-228	0.747988	0.978	0.498	5.35242e-224	2.27978e-50	0.997674	0.976	0.144	7.67854e-46	1.32351e-92	0.952148	0.992	0.252	4.45772e-88	1.86017e-32	6.3566e-228	Fetal ETP 2	UBE2T	0.901595
TUBA1B1	3.36499e-17	1.10206	1	0.629	1.13336e-12	1.90957e-226	0.756956	1	0.915	6.43163e-222	8.62574e-23	1.33311	1	0.45	2.90524e-18	4.03784e-57	1.22738	1	0.521	1.35999e-52	3.36499e-17	7.63829e-226	Fetal ETP 2	TUBA1B	1.10488
FBXO5	3.96134e-24	0.43057	0.659	0.115	1.33422e-19	6.40732e-221	0.656553	0.773	0.229	2.15805e-216	1.21224e-49	0.530746	0.829	0.094	4.08293e-45	1.19985e-78	0.449204	0.752	0.138	4.0412e-74	3.96134e-24	2.56293e-220	Fetal ETP 2	FBXO5	0.516768
DUT1	1.64695e-25	1.32548	1	0.455	5.5471e-21	3.05878e-210	0.749826	1	0.87	1.03023e-205	1.24307e-35	1.62679	1	0.29	4.18678e-31	9.58047e-73	1.23753	1	0.466	3.2268e-68	1.64695e-25	1.22351e-209	Fetal ETP 2	DUT	1.23491
ASF1B	2.16389e-34	0.720327	0.927	0.168	7.28819e-30	2.24111e-209	0.662447	0.911	0.36	7.54829e-205	3.46254e-53	0.631966	0.829	0.092	1.16622e-48	4.46036e-92	0.596364	0.925	0.179	1.50229e-87	2.16389e-34	8.96445e-209	Fetal ETP 2	ASF1B	0.652776
MYBL2	9.84157e-44	0.840396	0.976	0.161	3.31474e-39	4.45638e-199	0.607817	0.852	0.324	1.50095e-194	2.32989e-82	0.822285	0.902	0.074	7.84731e-78	2.90622e-124	0.629088	0.887	0.137	9.78844e-120	9.84157e-44	1.78255e-198	Fetal ETP 2	MYBL2	0.724897
NUSAP1	1.51335e-27	0.729716	0.976	0.211	5.09712e-23	4.55471e-198	0.881949	0.925	0.395	1.53407e-193	3.95524e-53	0.998074	0.976	0.126	1.33216e-48	1.03594e-80	0.75959	0.925	0.2	3.48913e-76	1.51335e-27	1.82188e-197	Fetal ETP 2	NUSAP1	0.842332
HJURP	5.81198e-22	0.326677	0.537	0.084	1.95753e-17	3.64182e-197	0.56262	0.705	0.184	1.2266e-192	2.60618e-39	0.465377	0.634	0.07	8.77788e-35	2.57402e-88	0.389609	0.699	0.105	8.66955e-84	5.81198e-22	1.45673e-196	Fetal ETP 2	HJURP	0.436071
CDCA4	5.07988e-23	0.447823	0.829	0.179	1.71096e-18	4.97264e-194	0.623964	0.831	0.317	1.67483e-189	7.79668e-41	0.481284	0.902	0.13	2.626e-36	3.02767e-75	0.521494	0.887	0.199	1.01975e-70	5.07988e-23	1.98906e-193	Fetal ETP 2	CDCA4	0.518641
H2AFX	1.09898e-32	0.711883	0.902	0.165	3.70146e-28	1.49918e-193	0.741402	0.844	0.33	5.04938e-189	3.50835e-53	0.693043	0.902	0.107	1.18165e-48	1.5843e-93	0.686501	0.932	0.191	5.33609e-89	1.09898e-32	5.99671e-193	Fetal ETP 2	H2AFX	0.708207
NCAPG	8.35565e-20	0.253715	0.561	0.097	2.81427e-15	6.02308e-191	0.535656	0.774	0.231	2.02864e-186	5.64449e-33	0.300012	0.585	0.069	1.90112e-28	1.18091e-77	0.303989	0.677	0.107	3.97742e-73	8.35565e-20	2.40923e-190	Fetal ETP 2	NCAPG	0.348343
CDCA5	1.11207e-35	0.538696	0.732	0.103	3.74556e-31	4.27199e-186	0.507272	0.754	0.237	1.43885e-181	1.0558e-91	0.630909	0.878	0.062	3.55604e-87	1.92322e-94	0.455444	0.752	0.118	6.4776e-90	1.11207e-35	1.7088e-185	Fetal ETP 2	CDCA5	0.53308
ZWINT	3.06422e-25	0.88485	1	0.283	1.03206e-20	1.88711e-185	0.647877	0.991	0.657	6.35598e-181	1.20992e-40	0.882683	1	0.179	4.07512e-36	1.68966e-50	0.607987	0.962	0.334	5.69095e-46	3.06422e-25	7.54844e-185	Fetal ETP 2	ZWINT	0.755849
RAD51AP1	1.03468e-31	0.434714	0.683	0.099	3.4849e-27	1.29397e-184	0.482781	0.721	0.219	4.35824e-180	1.30176e-41	0.423086	0.683	0.077	4.38447e-37	1.98075e-100	0.579729	0.827	0.14	6.67135e-96	1.03468e-31	5.1759e-184	Fetal ETP 2	RAD51AP1	0.480078
ESCO2	4.8258e-29	0.279409	0.439	0.046	1.62538e-24	8.30109e-184	0.39683	0.535	0.108	2.79589e-179	2.80045e-61	0.338363	0.585	0.039	9.43218e-57	1.15268e-96	0.276059	0.556	0.062	3.88233e-92	4.8258e-29	3.32044e-183	Fetal ETP 2	ESCO2	0.322665
PBK	1.14553e-37	0.424284	0.78	0.104	3.85826e-33	1.95289e-179	0.535802	0.729	0.222	6.57751e-175	1.06066e-58	0.537675	0.756	0.069	3.57242e-54	2.68829e-117	0.551692	0.842	0.121	9.05444e-113	1.14553e-37	7.81154e-179	Fetal ETP 2	PBK	0.512363
CENPM1	5.63813e-40	0.933825	1	0.196	1.89898e-35	5.67068e-179	0.617189	0.917	0.436	1.90994e-174	2.86308e-61	0.844194	0.927	0.108	9.64314e-57	1.12854e-101	0.839438	0.962	0.209	3.80104e-97	5.63813e-40	2.26827e-178	Fetal ETP 2	CENPM	0.808661
CCNA2	5.1121e-24	0.607394	0.854	0.183	1.7218e-19	7.65304e-179	0.668306	0.914	0.354	2.57762e-174	2.67404e-47	0.631801	0.878	0.109	9.00644e-43	1.36021e-90	0.670439	0.962	0.191	4.58132e-86	5.1121e-24	3.06122e-178	Fetal ETP 2	CCNA2	0.644485
KIFC1	2.9737e-27	0.357562	0.732	0.12	1.00157e-22	1.92165e-172	0.559732	0.744	0.242	6.4723e-168	1.0951e-39	0.40584	0.756	0.095	3.6884e-35	1.54395e-78	0.433915	0.774	0.142	5.20018e-74	2.9737e-27	7.68659e-172	Fetal ETP 2	KIFC1	0.439262
HMGB2	4.94523e-15	0.787187	1	0.604	1.6656e-10	3.92608e-171	0.810471	1	0.856	1.32234e-166	2.48151e-21	1.09061	1	0.446	8.35797e-17	2.45478e-42	0.73456	1	0.498	8.26794e-38	4.94523e-15	1.57043e-170	Fetal ETP 2	HMGB2	0.855707
CDC45	2.37936e-24	0.310763	0.585	0.091	8.01393e-20	2.18785e-169	0.539034	0.783	0.288	7.3689e-165	3.73789e-59	0.430477	0.61	0.045	1.25896e-54	5.44281e-89	0.410564	0.669	0.1	1.83319e-84	2.37936e-24	8.75141e-169	Fetal ETP 2	CDC45	0.422709
MKI67	5.86959e-34	0.876316	0.976	0.193	1.97694e-29	2.84552e-167	0.697931	0.882	0.366	9.584e-163	8.54894e-50	0.949493	0.976	0.133	2.87937e-45	1.07423e-84	0.812062	0.992	0.229	3.61811e-80	5.86959e-34	1.13821e-166	Fetal ETP 2	MKI67	0.83395
STMN1	1.08412e-09	0.509854	1	0.964	3.65144e-05	7.49755e-165	0.476996	1	0.99	2.52525e-160	2.53157e-12	0.595615	1	0.907	8.52657e-08	1.32596e-14	0.311121	1	0.977	4.46596e-10	1.08412e-09	2.99902e-164	Fetal ETP 2	STMN1	0.473396
H2AFZ1	2.13363e-20	1.10655	1	0.7	7.18626e-16	1.04577e-160	0.561486	1	0.943	3.52224e-156	7.47642e-24	1.3917	1	0.637	2.51813e-19	1.23921e-62	1.15949	1	0.685	4.17379e-58	2.13363e-20	4.18306e-160	Fetal ETP 2	H2AFZ	1.05481
RRM1	2.20377e-17	0.3911	0.732	0.177	7.4225e-13	5.11049e-160	0.586019	0.968	0.598	1.72126e-155	1.064e-38	0.597968	0.902	0.141	3.58367e-34	2.61155e-69	0.566323	0.902	0.231	8.79596e-65	2.20377e-17	2.0442e-159	Fetal ETP 2	RRM1	0.535353
NDC80	4.13503e-25	0.276709	0.585	0.087	1.39272e-20	3.03255e-156	0.470188	0.691	0.216	1.02139e-151	7.30381e-44	0.374674	0.732	0.081	2.45999e-39	3.5413e-67	0.338063	0.729	0.139	1.19274e-62	4.13503e-25	1.21302e-155	Fetal ETP 2	NDC80	0.364909
TK11	8.19088e-37	0.751918	0.902	0.157	2.75877e-32	7.27278e-156	0.584535	0.864	0.381	2.44955e-151	8.13288e-82	0.757333	0.927	0.077	2.73924e-77	3.37863e-108	0.716881	0.925	0.17	1.13796e-103	8.19088e-37	2.90911e-155	Fetal ETP 2	TK1	0.702667
TACC3	2.08348e-26	0.480952	0.805	0.152	7.01736e-22	2.33249e-153	0.540055	0.818	0.318	7.85607e-149	6.43001e-37	0.567507	0.854	0.132	2.16569e-32	5.27829e-79	0.486773	0.835	0.162	1.77778e-74	2.08348e-26	9.32997e-153	Fetal ETP 2	TACC3	0.518822
CDCA3	4.89162e-39	0.722716	0.78	0.108	1.64755e-34	6.46516e-151	0.628784	0.679	0.22	2.17753e-146	1.15931e-47	0.532628	0.732	0.078	3.90469e-43	1.11564e-74	0.483698	0.714	0.128	3.75759e-70	4.89162e-39	2.58606e-150	Fetal ETP 2	CDCA3	0.591957
SKA3	1.85601e-29	0.347788	0.561	0.073	6.25122e-25	8.78721e-151	0.422519	0.65	0.203	2.95962e-146	6.20702e-35	0.303258	0.512	0.053	2.09059e-30	9.21407e-98	0.371561	0.707	0.099	3.10339e-93	1.85601e-29	3.51489e-150	Fetal ETP 2	SKA3	0.361282
DHFR	3.51046e-32	0.866697	0.951	0.205	1.18236e-27	1.58915e-150	0.57863	0.935	0.525	5.35242e-146	1.3637e-41	0.927709	1	0.176	4.59309e-37	1.12255e-73	0.806299	1	0.308	3.78087e-69	3.51046e-32	6.3566e-150	Fetal ETP 2	DHFR	0.794834
UBE2C	8.27961e-23	0.607817	0.854	0.194	2.78866e-18	1.88168e-146	0.592912	0.878	0.382	6.3377e-142	8.70766e-44	0.630083	0.902	0.123	2.93283e-39	2.36941e-70	0.62709	0.887	0.208	7.98039e-66	8.27961e-23	7.52674e-146	Fetal ETP 2	UBE2C	0.614476
HMGB1	1.10856e-16	0.841849	1	0.879	3.73375e-12	2.73064e-143	0.464428	1	0.993	9.19706e-139	2.64313e-19	0.939534	1	0.867	8.90231e-15	8.59723e-47	0.843039	1	0.897	2.89563e-42	1.10856e-16	1.09226e-142	Fetal ETP 2	HMGB1	0.772212
USP1	4.62224e-18	0.456217	0.878	0.229	1.55682e-13	2.98969e-143	0.510506	0.942	0.518	1.00696e-138	1.23898e-25	0.546461	0.927	0.201	4.173e-21	1.45606e-49	0.522218	0.932	0.294	4.90415e-45	4.62224e-18	1.19588e-142	Fetal ETP 2	USP1	0.508851
SMC2	1.96435e-22	0.553624	0.927	0.226	6.61611e-18	1.19933e-141	0.512693	0.938	0.523	4.03945e-137	4.60078e-42	0.752953	1	0.164	1.54959e-37	2.52778e-66	0.680907	0.977	0.283	8.51381e-62	1.96435e-22	4.7973e-141	Fetal ETP 2	SMC2	0.625044
CKS1B1	4.85267e-24	0.782532	1	0.265	1.63443e-19	2.56015e-138	0.591069	0.984	0.588	8.62284e-134	1.28979e-28	0.84949	0.927	0.202	4.34414e-24	3.21774e-68	0.731239	0.992	0.284	1.08377e-63	4.85267e-24	1.02406e-137	Fetal ETP 2	CKS1B	0.738582
TOP2A	1.88342e-23	0.542194	0.854	0.181	6.34354e-19	9.11796e-137	0.66731	0.831	0.352	3.07102e-132	4.14365e-52	0.971364	0.951	0.12	1.39562e-47	3.96678e-84	0.609963	0.872	0.166	1.33605e-79	1.88342e-23	3.64718e-136	Fetal ETP 2	TOP2A	0.697708
LIG1	2.98777e-25	0.388221	0.707	0.127	1.00631e-20	2.16832e-135	0.477639	0.824	0.386	7.30312e-131	1.46787e-60	0.588913	0.829	0.082	4.94392e-56	7.03264e-83	0.436177	0.797	0.146	2.36866e-78	2.98777e-25	8.67328e-135	Fetal ETP 2	LIG1	0.472738
PCNA1	2.85387e-31	1.28028	1	0.273	9.61212e-27	6.88211e-133	0.671436	0.97	0.687	2.31796e-128	5.44403e-40	1.14506	1	0.194	1.8336e-35	3.39774e-84	1.22416	1	0.305	1.14439e-79	2.85387e-31	2.75284e-132	Fetal ETP 2	PCNA	1.08023
TMEM106C	3.84525e-28	0.65968	0.976	0.226	1.29512e-23	5.30008e-131	0.510505	0.91	0.506	1.78512e-126	1.76846e-44	0.866878	0.976	0.155	5.95635e-40	2.0523e-77	0.67703	0.97	0.244	6.91237e-73	3.84525e-28	2.12003e-130	Fetal ETP 2	TMEM106C	0.678523
MELK	2.91309e-33	0.401711	0.585	0.072	9.81158e-29	1.28864e-130	0.386287	0.621	0.203	4.34026e-126	1.57952e-51	0.353783	0.634	0.055	5.31997e-47	2.14358e-69	0.302148	0.602	0.097	7.21979e-65	2.91309e-33	5.15455e-130	Fetal ETP 2	MELK	0.360982
PKMYT1	4.12503e-39	0.502531	0.756	0.098	1.38935e-34	3.86194e-128	0.325922	0.544	0.157	1.30074e-123	3.726e-69	0.459812	0.78	0.062	1.25495e-64	1.50277e-106	0.442798	0.714	0.096	5.06147e-102	4.12503e-39	1.54478e-127	Fetal ETP 2	PKMYT1	0.432766
KIF22	4.13296e-22	0.635024	0.902	0.235	1.39202e-17	2.51154e-127	0.555536	0.937	0.545	8.45912e-123	2.36774e-31	0.566798	0.902	0.161	7.97478e-27	3.47949e-60	0.546788	0.94	0.255	1.17193e-55	4.13296e-22	1.00462e-126	Fetal ETP 2	KIF22	0.576036
KIF2C	8.58004e-34	0.321883	0.707	0.094	2.88984e-29	5.01544e-127	0.433248	0.668	0.233	1.68925e-122	5.60703e-27	0.321874	0.537	0.071	1.8885e-22	1.65203e-55	0.26311	0.571	0.104	5.56422e-51	5.60703e-27	2.00617e-126	Fetal ETP 2	KIF2C	0.335029
FEN11	6.35019e-33	0.784793	0.976	0.202	2.13881e-28	1.14461e-125	0.534956	0.867	0.443	3.85516e-121	3.95333e-53	0.769882	0.927	0.116	1.33152e-48	2.73336e-93	0.793839	0.977	0.221	9.20622e-89	6.35019e-33	4.57844e-125	Fetal ETP 2	FEN1	0.720867
CKS2	1.77436e-16	0.769819	0.976	0.388	5.97624e-12	3.57613e-122	0.657919	0.968	0.688	1.20448e-117	2.41175e-23	0.972688	0.976	0.31	8.12303e-19	5.77449e-47	0.763619	1	0.466	1.94491e-42	1.77436e-16	1.43045e-121	Fetal ETP 2	CKS2	0.791011
AURKB	3.33995e-29	0.724513	0.878	0.166	1.12493e-24	1.4572e-121	0.615054	0.786	0.332	4.90799e-117	2.43568e-47	0.643558	0.829	0.097	8.20362e-43	7.01473e-84	0.722256	0.85	0.161	2.36263e-79	3.33995e-29	5.8288e-121	Fetal ETP 2	AURKB	0.676345
CDT1	8.11654e-26	0.804908	0.976	0.248	2.73373e-21	3.43763e-120	0.499861	0.911	0.542	1.15783e-115	5.54152e-47	0.927268	1	0.157	1.86644e-42	4.22666e-66	0.691455	0.962	0.28	1.42358e-61	8.11654e-26	1.37505e-119	Fetal ETP 2	CDT1	0.730873
SMC4	2.22527e-12	0.461722	0.976	0.363	7.49494e-08	6.62421e-120	0.536055	0.971	0.65	2.2311e-115	1.35866e-11	0.4995	0.976	0.387	4.57611e-07	1.88054e-33	0.574522	1	0.497	6.33384e-29	1.35866e-11	2.64968e-119	Fetal ETP 2	SMC4	0.51795
MAD2L1	1.04426e-16	0.606331	0.976	0.314	3.51719e-12	5.284e-119	0.4961	0.988	0.68	1.7797e-114	8.11747e-30	0.682313	0.951	0.194	2.73404e-25	2.28325e-57	0.676619	0.985	0.318	7.69022e-53	1.04426e-16	2.1136e-118	Fetal ETP 2	MAD2L1	0.615341
GTSE1	5.00289e-38	0.521599	0.854	0.122	1.68502e-33	7.45033e-118	0.461804	0.625	0.216	2.50935e-113	8.71183e-47	0.563845	0.78	0.089	2.93423e-42	3.78906e-67	0.42555	0.729	0.142	1.27619e-62	5.00289e-38	2.98013e-117	Fetal ETP 2	GTSE1	0.493199
GMNN	1.48956e-21	0.643985	0.854	0.219	5.01698e-17	1.27431e-115	0.48841	0.93	0.547	4.292e-111	2.14382e-48	0.884986	1	0.152	7.2206e-44	2.09115e-73	0.79572	0.992	0.297	7.0432e-69	1.48956e-21	5.09723e-115	Fetal ETP 2	GMNN	0.703275
RNASEH2A1	2.43029e-33	0.681959	0.951	0.187	8.18547e-29	2.86461e-114	0.474487	0.88	0.503	9.6483e-110	7.06061e-47	0.618868	0.878	0.114	2.37808e-42	6.48448e-81	0.711401	0.925	0.229	2.18404e-76	2.43029e-33	1.14584e-113	Fetal ETP 2	RNASEH2A	0.621679
CENPU	3.38016e-17	0.266827	0.537	0.103	1.13847e-12	8.70527e-114	0.416278	0.736	0.326	2.93202e-109	8.63761e-54	0.499772	0.732	0.071	2.90923e-49	7.9999e-54	0.404775	0.737	0.179	2.69444e-49	3.38016e-17	3.48211e-113	Fetal ETP 2	CENPU	0.396913
RAD51	1.73389e-26	0.302276	0.585	0.084	5.83993e-22	2.65341e-112	0.407751	0.642	0.247	8.93693e-108	4.72255e-67	0.34072	0.683	0.049	1.5906e-62	3.28491e-86	0.444849	0.722	0.119	1.10639e-81	1.73389e-26	1.06136e-111	Fetal ETP 2	RAD51	0.373899
DNAJC91	4.22875e-29	0.743337	0.976	0.23	1.42429e-24	2.81217e-112	0.471816	0.906	0.535	9.47168e-108	2.35211e-38	0.734395	0.927	0.158	7.92213e-34	1.37516e-80	0.756289	0.962	0.253	4.63166e-76	4.22875e-29	1.12487e-111	Fetal ETP 2	DNAJC9	0.676459
BIRC5	2.08942e-32	0.879967	1	0.211	7.03738e-28	1.02271e-110	0.519968	0.905	0.461	3.44459e-106	4.80598e-48	0.774735	0.951	0.126	1.6187e-43	4.72921e-67	0.638133	0.947	0.236	1.59284e-62	2.08942e-32	4.09084e-110	Fetal ETP 2	BIRC5	0.703201
TPX2	1.73978e-33	0.481167	0.927	0.153	5.85977e-29	1.48916e-110	0.47175	0.811	0.345	5.01562e-106	1.2247e-46	0.661947	0.902	0.116	4.12491e-42	1.74274e-63	0.42521	0.85	0.189	5.86972e-59	1.73978e-33	5.95662e-110	Fetal ETP 2	TPX2	0.510019
WDR34	1.61046e-28	0.59807	0.927	0.194	5.42418e-24	4.58544e-110	0.447605	0.892	0.505	1.54442e-105	1.31785e-60	0.859603	0.951	0.11	4.43864e-56	2.40231e-74	0.587418	0.932	0.226	8.09122e-70	1.61046e-28	1.83417e-109	Fetal ETP 2	WDR34	0.623174
DEK	2.6498e-16	0.795125	1	0.47	8.92479e-12	1.05036e-107	0.44496	0.999	0.81	3.53773e-103	3.99517e-19	0.892559	1	0.409	1.34561e-14	3.29245e-44	0.712904	1	0.496	1.10893e-39	2.6498e-16	4.20146e-107	Fetal ETP 2	DEK	0.711387
TUBB4B	9.34931e-17	0.569702	0.976	0.307	3.14894e-12	2.25982e-107	0.547186	0.942	0.587	7.61128e-103	1.595e-29	0.597721	1	0.204	5.37211e-25	6.84945e-58	0.723744	0.992	0.326	2.30696e-53	9.34931e-17	9.03926e-107	Fetal ETP 2	TUBB4B	0.609588
SAC3D1	5.82177e-37	0.678557	0.902	0.155	1.96083e-32	8.78122e-106	0.396104	0.704	0.311	2.9576e-101	1.30668e-39	0.56277	0.854	0.124	4.40102e-35	1.13677e-64	0.463786	0.812	0.188	3.82877e-60	5.82177e-37	3.51249e-105	Fetal ETP 2	SAC3D1	0.525305
ATAD2	3.1332e-37	0.59524	0.854	0.135	1.05529e-32	1.64685e-104	0.352066	0.576	0.208	5.54676e-100	7.60262e-48	0.607186	0.829	0.099	2.56064e-43	8.07315e-99	0.58812	0.865	0.156	2.71912e-94	3.1332e-37	6.58741e-104	Fetal ETP 2	ATAD2	0.535653
GGH	2.69653e-32	0.547512	0.756	0.12	9.08217e-28	1.45376e-103	0.379161	0.758	0.347	4.89641e-99	3.56368e-34	0.376085	0.61	0.074	1.20028e-29	3.40038e-92	0.521452	0.835	0.152	1.14528e-87	2.69653e-32	5.81504e-103	Fetal ETP 2	GGH	0.456053
CENPW1	5.24126e-30	0.691158	1	0.221	1.76531e-25	1.18461e-102	0.419532	0.885	0.474	3.98989e-98	1.39815e-48	0.88971	0.976	0.144	4.7091e-44	3.98021e-77	0.753168	0.985	0.262	1.34058e-72	5.24126e-30	4.73845e-102	Fetal ETP 2	CENPW	0.688392
CLSPN	1.47347e-50	0.667278	0.951	0.124	4.9628e-46	1.52811e-85	0.329723	0.634	0.268	5.14681e-81	2.8456e-73	0.66334	0.902	0.08	9.58428e-69	1.69355e-101	0.624224	0.88	0.157	5.70406e-97	1.47347e-50	6.77421e-101	Fetal ETP 2	CLSPN	0.571141
DSCC1	9.64731e-21	0.259777	0.512	0.081	3.24931e-16	9.22215e-101	0.319135	0.527	0.178	3.10611e-96	1.01853e-36	0.302191	0.537	0.055	3.4305e-32	2.69546e-86	0.394245	0.684	0.107	9.07859e-82	9.64731e-21	3.68886e-100	Fetal ETP 2	DSCC1	0.318837
PRC1	7.90856e-16	0.273119	0.512	0.101	2.66368e-11	3.3288e-100	0.365536	0.585	0.213	1.12117e-95	5.03135e-33	0.335694	0.634	0.081	1.69461e-28	1.05844e-67	0.326505	0.707	0.131	3.56492e-63	7.90856e-16	1.33152e-99	Fetal ETP 2	PRC1	0.325214
UBE2S	1.04364e-12	0.617728	0.976	0.402	3.5151e-08	3.42611e-99	0.540887	0.951	0.65	1.15395e-94	1.44333e-30	0.938533	0.976	0.217	4.86129e-26	1.30675e-54	0.710648	0.97	0.321	4.40126e-50	1.04364e-12	1.37044e-98	Fetal ETP 2	UBE2S	0.701949
MCM71	3.21318e-20	0.754993	1	0.307	1.08223e-15	4.37587e-99	0.486676	0.983	0.737	1.47384e-94	3.60939e-36	0.965671	1	0.202	1.21568e-31	3.07686e-61	0.788599	0.992	0.335	1.03632e-56	3.21318e-20	1.75035e-98	Fetal ETP 2	MCM7	0.748985
CARHSP1	4.94826e-16	0.633553	1	0.378	1.66663e-11	3.29988e-98	0.441287	0.983	0.728	1.11143e-93	9.44149e-20	0.774205	1	0.35	3.17999e-15	1.00192e-47	0.729779	1	0.436	3.37458e-43	4.94826e-16	1.31995e-97	Fetal ETP 2	CARHSP1	0.644706
EIF4A3	3.74246e-17	0.557152	0.902	0.27	1.2605e-12	1.06357e-96	0.436159	0.955	0.702	3.58221e-92	8.25397e-22	0.424926	0.927	0.218	2.78002e-17	5.64715e-55	0.650261	0.977	0.342	1.90202e-50	3.74246e-17	4.25428e-96	Fetal ETP 2	EIF4A3	0.517124
RAD54L	2.03299e-29	0.254712	0.488	0.055	6.84731e-25	8.13278e-89	0.282533	0.429	0.135	2.7392e-84	6.75556e-96	0.427077	0.732	0.039	2.27534e-91	1.06809e-85	0.282124	0.549	0.068	3.59744e-81	2.03299e-29	2.70222e-95	Fetal ETP 2	RAD54L	0.311612
RHNO1	2.58724e-21	0.448487	0.683	0.139	8.71409e-17	8.87178e-95	0.374219	0.787	0.387	2.9881e-90	5.96005e-37	0.329084	0.805	0.11	2.0074e-32	6.14332e-57	0.314336	0.759	0.169	2.06913e-52	2.58724e-21	3.54871e-94	Fetal ETP 2	RHNO1	0.366532
IDH2	2.16519e-07	0.428489	0.976	0.645	0.00729259	3.1561e-94	0.369567	0.999	0.895	1.06301e-89	1.61966e-10	0.528461	1	0.577	5.45517e-06	3.89214e-25	0.447606	1	0.69	1.31091e-20	2.16519e-07	1.26244e-93	Fetal ETP 2	IDH2	0.443531
CDCA8	5.72018e-27	0.354176	0.707	0.114	1.92661e-22	4.23758e-94	0.380403	0.653	0.254	1.42726e-89	1.0747e-35	0.320789	0.634	0.075	3.6197e-31	3.0611e-53	0.277576	0.602	0.117	1.03101e-48	5.72018e-27	1.69503e-93	Fetal ETP 2	CDCA8	0.333236
SAE1	1.37734e-26	0.62129	0.902	0.2	4.63902e-22	8.69025e-93	0.420438	0.935	0.615	2.92696e-88	8.54094e-31	0.49425	0.829	0.144	2.87668e-26	1.02266e-50	0.500402	0.895	0.265	3.44444e-46	1.37734e-26	3.4761e-92	Fetal ETP 2	SAE1	0.509095
AURKA	1.05869e-18	0.281535	0.61	0.116	3.56577e-14	4.36927e-92	0.401849	0.625	0.24	1.47162e-87	4.55855e-26	0.261973	0.537	0.072	1.53536e-21	1.1605e-56	0.373612	0.624	0.122	3.90867e-52	1.05869e-18	1.74771e-91	Fetal ETP 2	AURKA	0.329742
TMPO	5.69495e-13	0.472499	0.927	0.324	1.91812e-08	1.72962e-91	0.435195	0.939	0.644	5.82555e-87	2.56639e-17	0.575953	1	0.304	8.64386e-13	9.17381e-38	0.486074	0.947	0.357	3.08983e-33	5.69495e-13	6.9185e-91	Fetal ETP 2	TMPO	0.49243
HSPB11	3.87546e-26	0.626637	0.927	0.211	1.3053e-21	2.91927e-91	0.422379	0.882	0.543	9.8324e-87	3.88894e-30	0.656468	0.951	0.197	1.30984e-25	3.5145e-72	0.741109	1	0.301	1.18372e-67	3.87546e-26	1.16771e-90	Fetal ETP 2	HSPB11	0.611648
MXD3	5.44539e-13	0.379448	0.463	0.101	1.83406e-08	1.76138e-88	0.335073	0.445	0.14	5.93251e-84	4.23154e-42	0.364874	0.732	0.083	1.42523e-37	7.83922e-47	0.281963	0.526	0.103	2.64033e-42	5.44539e-13	7.04553e-88	Fetal ETP 2	MXD3	0.34034
SVIP1	3.2667e-30	0.642732	0.854	0.162	1.10026e-25	9.4089e-69	0.308429	0.69	0.352	3.16901e-64	2.1175e-24	0.394276	0.732	0.135	7.13194e-20	2.04524e-88	0.585401	0.925	0.194	6.88858e-84	2.1175e-24	8.18096e-88	Fetal ETP 2	SVIP	0.482709
RPA3	2.45974e-14	0.653741	1	0.417	8.28466e-10	2.41656e-87	0.391105	0.979	0.771	8.13922e-83	3.28404e-22	0.841637	1	0.322	1.1061e-17	1.69674e-38	0.598702	1	0.485	5.7148e-34	2.45974e-14	9.66625e-87	Fetal ETP 2	RPA3	0.621296
CDK2	3.66425e-15	0.274594	0.634	0.146	1.23416e-10	4.73598e-87	0.39118	0.806	0.442	1.59513e-82	1.01965e-32	0.382925	0.707	0.1	3.43429e-28	3.28512e-51	0.300516	0.737	0.173	1.10646e-46	3.66425e-15	1.89439e-86	Fetal ETP 2	CDK2	0.337304
CENPA	2.20509e-14	0.258061	0.512	0.106	7.42698e-10	2.93604e-86	0.437017	0.593	0.234	9.88889e-82	2.78156e-33	0.392495	0.634	0.081	9.36859e-29	1.60171e-42	0.276725	0.602	0.137	5.39472e-38	2.20509e-14	1.17442e-85	Fetal ETP 2	CENPA	0.341074
CCDC34	1.22275e-20	0.498113	0.927	0.237	4.11836e-16	3.26165e-86	0.394005	0.798	0.436	1.09856e-81	1.02853e-35	0.680923	0.902	0.155	3.46418e-31	1.39535e-66	0.573246	0.932	0.245	4.69968e-62	1.22275e-20	1.30466e-85	Fetal ETP 2	CCDC34	0.536572
LMNB1	1.3159e-16	0.465638	0.829	0.231	4.43208e-12	2.28004e-85	0.397098	0.96	0.674	7.67942e-81	1.60982e-27	0.510969	0.878	0.17	5.42203e-23	1.40262e-46	0.479827	0.865	0.265	4.72415e-42	1.3159e-16	9.12018e-85	Fetal ETP 2	LMNB1	0.463383
FOXM1	8.63344e-31	0.433232	0.585	0.077	2.90783e-26	4.149e-84	0.252345	0.456	0.152	1.39743e-79	3.08953e-48	0.306608	0.634	0.057	1.04058e-43	3.4757e-73	0.26876	0.579	0.085	1.17065e-68	8.63344e-31	1.6596e-83	Fetal ETP 2	FOXM1	0.315236
HELLS	7.97061e-26	0.64102	0.902	0.208	2.68458e-21	5.2682e-84	0.365681	0.816	0.442	1.77438e-79	3.43377e-50	0.967497	0.927	0.131	1.15653e-45	1.216e-69	0.570675	0.88	0.212	4.0956e-65	7.97061e-26	2.10728e-83	Fetal ETP 2	HELLS	0.636218
OIP5	3.20586e-15	0.280732	0.439	0.083	1.07977e-10	1.67001e-81	0.312207	0.589	0.254	5.62476e-77	6.37709e-35	0.324008	0.561	0.062	2.14787e-30	1.21253e-77	0.330114	0.692	0.115	4.08394e-73	3.20586e-15	6.68004e-81	Fetal ETP 2	OIP5	0.311765
RANBP11	1.10992e-24	1.21544	1	0.477	3.73831e-20	2.06375e-62	0.340416	0.999	0.88	6.95092e-58	3.55964e-32	1.48216	1	0.363	1.19892e-27	1.25508e-80	1.26931	1	0.455	4.22723e-76	1.10992e-24	5.02031e-80	Fetal ETP 2	RANBP1	1.07683
HMGA1	1.14367e-16	0.771782	1	0.827	3.852e-12	5.78204e-80	0.282274	1	0.975	1.94745e-75	1.44069e-23	1.17138	1	0.709	4.85239e-19	1.36124e-42	0.651908	1	0.849	4.58479e-38	1.14367e-16	2.31282e-79	Fetal ETP 2	HMGA1	0.719337
PHGDH	1.83197e-20	0.533265	0.878	0.221	6.17027e-16	2.2256e-56	0.344385	0.901	0.62	7.49606e-52	6.28124e-50	0.654212	0.902	0.116	2.11559e-45	1.28521e-79	0.689979	0.955	0.25	4.32871e-75	1.83197e-20	5.14083e-79	Fetal ETP 2	PHGDH	0.55546
ORC6	6.65381e-25	0.438014	0.659	0.115	2.24107e-20	1.59945e-79	0.293334	0.616	0.27	5.38712e-75	1.25128e-51	0.448333	0.756	0.077	4.21445e-47	3.01952e-75	0.428753	0.789	0.156	1.017e-70	6.65381e-25	6.39781e-79	Fetal ETP 2	ORC6	0.402108
CHEK1	7.3346e-26	0.356224	0.659	0.107	2.47037e-21	2.72584e-51	0.254031	0.639	0.342	9.18091e-47	7.20174e-75	0.662409	0.878	0.077	2.42562e-70	1.66366e-78	0.408828	0.782	0.146	5.60338e-74	7.3346e-26	6.65465e-78	Fetal ETP 2	CHEK1	0.420373
NUF2	2.205e-16	0.268765	0.585	0.121	7.42665e-12	9.91249e-78	0.281273	0.674	0.289	3.33862e-73	1.14944e-38	0.31966	0.707	0.085	3.87143e-34	9.27127e-65	0.368355	0.827	0.176	3.12266e-60	2.205e-16	3.96499e-77	Fetal ETP 2	NUF2	0.309513
VRK1	3.52053e-12	0.329281	0.756	0.229	1.18575e-07	4.76472e-77	0.361725	0.898	0.571	1.60481e-72	2.38236e-28	0.431994	0.927	0.179	8.02404e-24	1.75321e-36	0.414061	0.88	0.315	5.90499e-32	3.52053e-12	1.90589e-76	Fetal ETP 2	VRK1	0.384265
EZH2	3.10352e-16	0.405998	0.732	0.183	1.04529e-11	1.23531e-76	0.365182	0.782	0.43	4.16065e-72	8.31051e-25	0.477359	0.829	0.166	2.79906e-20	3.28731e-50	0.424036	0.91	0.263	1.1072e-45	3.10352e-16	4.94124e-76	Fetal ETP 2	EZH2	0.418144
HSP90AA1	9.34674e-09	0.404498	1	0.837	0.000314808	6.06904e-76	0.400957	1	0.996	2.04411e-71	4.30629e-11	0.489419	1	0.774	1.4504e-06	8.30607e-60	1.00784	1	0.828	2.79757e-55	9.34674e-09	2.42761e-75	Fetal ETP 2	HSP90AA1	0.575678
MCM10	5.69447e-28	0.326594	0.537	0.07	1.91795e-23	9.47482e-76	0.282711	0.51	0.198	3.19122e-71	1.19716e-65	0.440394	0.683	0.051	4.03215e-61	6.11744e-75	0.326874	0.609	0.094	2.06041e-70	5.69447e-28	3.78993e-75	Fetal ETP 2	MCM10	0.344143
CHAF1A	1.47249e-25	0.450044	0.805	0.156	4.95949e-21	1.83837e-62	0.304045	0.691	0.368	6.19182e-58	2.46245e-51	0.655201	0.829	0.095	8.29378e-47	1.11387e-75	0.479892	0.85	0.179	3.75163e-71	1.47249e-25	4.45549e-75	Fetal ETP 2	CHAF1A	0.472295
TUBG1	8.9252e-22	0.324155	0.707	0.136	3.0061e-17	4.87211e-66	0.31012	0.692	0.37	1.64098e-61	1.82164e-39	0.388983	0.707	0.086	6.13547e-35	2.20217e-74	0.494413	0.797	0.166	7.41712e-70	8.9252e-22	8.80867e-74	Fetal ETP 2	TUBG1	0.379418
RHEB	7.11685e-11	0.415388	0.976	0.391	2.39703e-06	2.36318e-74	0.378188	0.947	0.72	7.95942e-70	5.07353e-14	0.395725	1	0.331	1.70882e-09	1.54327e-26	0.398413	0.97	0.439	5.19788e-22	7.11685e-11	9.45271e-74	Fetal ETP 2	RHEB	0.396929
CENPK	2.58313e-14	0.324447	0.634	0.156	8.70025e-10	3.9684e-73	0.329052	0.757	0.411	1.3366e-68	2.20891e-28	0.347015	0.756	0.124	7.43983e-24	1.10333e-46	0.342503	0.774	0.207	3.71612e-42	2.58313e-14	1.58736e-72	Fetal ETP 2	CENPK	0.335754
DTYMK1	1.01715e-19	0.61278	0.829	0.221	3.42585e-15	4.04704e-50	0.290106	0.889	0.579	1.36308e-45	4.99851e-41	0.740452	0.878	0.139	1.68355e-36	5.13154e-72	0.683166	0.925	0.251	1.72835e-67	1.01715e-19	2.05262e-71	Fetal ETP 2	DTYMK	0.581626
RFC4	2.8554e-26	0.427546	0.805	0.152	9.61729e-22	1.47614e-46	0.262061	0.703	0.414	4.97179e-42	9.40417e-35	0.482921	0.829	0.129	3.16742e-30	1.83696e-71	0.541783	0.91	0.215	6.18706e-67	2.8554e-26	7.34783e-71	Fetal ETP 2	RFC4	0.428578
SIVA1	2.13753e-07	0.383521	1	0.746	0.00719943	7.65209e-70	0.313413	0.999	0.926	2.5773e-65	5.37462e-09	0.516624	0.976	0.588	0.000181023	1.10946e-22	0.394852	1	0.791	3.73676e-18	2.13753e-07	3.06083e-69	Fetal ETP 2	SIVA1	0.402102
MTHFD21	6.62895e-34	0.654298	0.927	0.176	2.2327e-29	1.48487e-56	0.355529	0.868	0.568	5.00118e-52	2.83258e-48	0.588955	0.805	0.096	9.5404e-44	7.95563e-70	0.52517	0.835	0.191	2.67954e-65	6.62895e-34	3.18225e-69	Fetal ETP 2	MTHFD2	0.530988
MAD2L2	1.42272e-18	0.404907	0.951	0.255	4.79186e-14	9.85084e-70	0.328666	0.793	0.45	3.31786e-65	1.11385e-22	0.441613	0.829	0.177	3.75155e-18	4.76124e-44	0.358853	0.85	0.249	1.60363e-39	1.42272e-18	3.94034e-69	Fetal ETP 2	MAD2L2	0.38351
DDX39A	1.75452e-14	0.644238	0.976	0.378	5.90941e-10	3.11627e-69	0.34569	0.982	0.774	1.04959e-64	6.63369e-22	0.704846	0.976	0.272	2.23429e-17	6.39266e-55	0.801894	0.985	0.415	2.15311e-50	1.75452e-14	1.24651e-68	Fetal ETP 2	DDX39A	0.624167
TEX30	1.9953e-29	0.616038	0.854	0.166	6.72038e-25	1.10655e-66	0.307666	0.831	0.496	3.72698e-62	2.58468e-31	0.4101	0.78	0.124	8.70547e-27	1.93676e-67	0.468955	0.902	0.22	6.52319e-63	1.9953e-29	7.74702e-67	Fetal ETP 2	TEX30	0.45069
DNMT1	6.65684e-25	0.829	0.976	0.274	2.24209e-20	5.67537e-65	0.337971	0.906	0.61	1.91152e-60	1.76815e-31	0.822076	1	0.225	5.95529e-27	5.61211e-67	0.782769	0.992	0.327	1.89021e-62	6.65684e-25	2.24484e-66	Fetal ETP 2	DNMT1	0.692954
PXMP2	1.28847e-22	0.603114	0.902	0.225	4.33969e-18	2.68051e-47	0.268505	0.822	0.531	9.02824e-43	1.02243e-43	0.71616	0.951	0.146	3.44364e-39	7.22375e-67	0.596382	0.955	0.261	2.43303e-62	1.28847e-22	2.8895e-66	Fetal ETP 2	PXMP2	0.54604
RFC5	3.26273e-25	0.381602	0.78	0.144	1.09892e-20	1.26847e-65	0.295518	0.697	0.372	4.27233e-61	1.50997e-31	0.353446	0.634	0.084	5.08573e-27	1.22991e-61	0.370651	0.767	0.169	4.14246e-57	3.26273e-25	5.07387e-65	Fetal ETP 2	RFC5	0.350304
UHRF11	7.04732e-25	0.833669	0.976	0.256	2.37361e-20	7.00277e-55	0.391345	0.97	0.75	2.3586e-50	4.03944e-50	0.998144	1	0.147	1.36052e-45	2.10245e-65	0.714957	0.97	0.27	7.08126e-61	7.04732e-25	8.4098e-65	Fetal ETP 2	UHRF1	0.734529
C12orf75	7.55927e-11	0.439092	0.927	0.364	2.54604e-06	2.77321e-65	0.317709	0.935	0.642	9.34046e-61	6.47879e-17	0.543703	0.976	0.29	2.18212e-12	2.22931e-23	0.349697	0.947	0.414	7.50853e-19	7.55927e-11	1.10928e-64	Fetal ETP 2	C12orf75	0.41255
ANP32E	3.60462e-15	0.556816	0.976	0.327	1.21407e-10	6.00238e-65	0.37697	0.933	0.665	2.02166e-60	4.73071e-18	0.51421	0.927	0.253	1.59335e-13	2.09782e-46	0.538022	0.955	0.306	7.06566e-42	3.60462e-15	2.40095e-64	Fetal ETP 2	ANP32E	0.496505
ACYP1	3.91191e-17	0.394489	0.829	0.214	1.31757e-12	2.22978e-63	0.306307	0.725	0.399	7.51012e-59	4.92337e-19	0.255665	0.78	0.168	1.65824e-14	1.20633e-33	0.272786	0.85	0.272	4.06304e-29	3.91191e-17	8.91911e-63	Fetal ETP 2	ACYP1	0.307312
RPL39L	3.93068e-21	0.399663	0.756	0.16	1.32389e-16	1.75296e-55	0.258954	0.675	0.359	5.90416e-51	1.9731e-49	0.617233	0.878	0.109	6.64559e-45	2.66956e-62	0.411723	0.85	0.199	8.99135e-58	3.93068e-21	1.06782e-61	Fetal ETP 2	RPL39L	0.421893
LSM4	5.97496e-17	0.813463	1	0.456	2.01243e-12	5.58143e-62	0.302706	0.989	0.863	1.87988e-57	1.90439e-23	0.94966	1	0.346	6.41418e-19	1.14362e-45	0.706059	0.992	0.477	3.85182e-41	5.97496e-17	2.23257e-61	Fetal ETP 2	LSM4	0.692972
ARL6IP6	1.21639e-19	0.391638	0.878	0.216	4.09693e-15	6.85997e-62	0.325526	0.836	0.513	2.31051e-57	1.6931e-22	0.356535	0.805	0.163	5.70251e-18	2.79225e-46	0.356101	0.835	0.23	9.40459e-42	1.21639e-19	2.74399e-61	Fetal ETP 2	ARL6IP6	0.35745
TFDP1	1.62737e-20	0.598888	0.927	0.248	5.48115e-16	4.6864e-46	0.257581	0.861	0.557	1.57843e-41	2.60121e-28	0.666752	0.878	0.18	8.76114e-24	3.94346e-60	0.520268	0.925	0.255	1.3282e-55	1.62737e-20	1.57738e-59	Fetal ETP 2	TFDP1	0.510872
CENPH	6.55621e-24	0.472764	0.829	0.177	2.2082e-19	2.72276e-59	0.282029	0.789	0.467	9.17052e-55	3.35051e-34	0.452546	0.78	0.118	1.12849e-29	2.79291e-54	0.368622	0.812	0.203	9.40681e-50	6.55621e-24	1.0891e-58	Fetal ETP 2	CENPH	0.39399
PSMC3	3.57656e-12	0.558834	0.951	0.389	1.20462e-07	1.68678e-58	0.304334	0.951	0.756	5.68125e-54	1.04587e-16	0.566945	0.951	0.298	3.52258e-12	9.22941e-38	0.561751	1	0.486	3.10856e-33	3.57656e-12	6.74713e-58	Fetal ETP 2	PSMC3	0.497966
RAD51C	5.32482e-18	0.36124	0.732	0.17	1.79345e-13	1.88277e-58	0.300504	0.777	0.464	6.34137e-54	6.9825e-32	0.504258	0.854	0.146	2.35177e-27	2.28114e-56	0.466529	0.88	0.239	7.68312e-52	5.32482e-18	7.5311e-58	Fetal ETP 2	RAD51C	0.408133
CENPN	2.76671e-21	0.369663	0.78	0.165	9.31854e-17	2.4398e-57	0.279786	0.7	0.389	8.21747e-53	1.3362e-33	0.396255	0.659	0.087	4.50047e-29	1.08983e-51	0.353905	0.797	0.205	3.67065e-47	2.76671e-21	9.75918e-57	Fetal ETP 2	CENPN	0.349902
MEA1	5.1425e-19	0.519879	0.927	0.263	1.73205e-14	2.74622e-57	0.305325	0.843	0.546	9.24953e-53	4.25879e-21	0.422733	0.951	0.234	1.4344e-16	9.7533e-49	0.490198	0.94	0.308	3.28501e-44	5.1425e-19	1.09849e-56	Fetal ETP 2	MEA1	0.434534
MCM3	2.65033e-18	0.465788	0.878	0.232	8.92659e-14	2.87569e-31	0.260013	0.882	0.662	9.68559e-27	4.42732e-32	0.727186	0.927	0.177	1.49117e-27	1.17153e-56	0.576351	0.947	0.274	3.94584e-52	2.65033e-18	4.68613e-56	Fetal ETP 2	MCM3	0.507335
HPRT1	4.78194e-17	0.507119	0.902	0.27	1.6106e-12	1.03118e-50	0.291738	0.946	0.712	3.4731e-46	6.35324e-26	0.525828	0.902	0.194	2.13983e-21	1.48413e-56	0.567565	0.955	0.303	4.99871e-52	4.78194e-17	5.93653e-56	Fetal ETP 2	HPRT1	0.473063
ACAT2	4.3325e-21	0.480543	0.829	0.196	1.45923e-16	7.86274e-49	0.282707	0.807	0.526	2.64825e-44	6.00376e-26	0.472852	0.805	0.153	2.02213e-21	2.92908e-56	0.508311	0.91	0.265	9.86543e-52	4.3325e-21	1.17163e-55	Fetal ETP 2	ACAT2	0.436103
HNRNPAB	2.90934e-20	0.756091	1	0.322	9.79893e-16	2.96856e-40	0.258034	0.935	0.705	9.99841e-36	3.02945e-27	0.842341	1	0.259	1.02035e-22	3.832e-55	0.752679	0.985	0.401	1.29066e-50	2.90934e-20	1.5328e-54	Fetal ETP 2	HNRNPAB	0.652287
SMC1A	3.73947e-16	0.335241	0.878	0.238	1.25949e-11	1.32623e-54	0.285619	0.779	0.466	4.46689e-50	4.8095e-18	0.367867	0.805	0.193	1.61989e-13	5.47028e-45	0.405668	0.872	0.263	1.84244e-40	3.73947e-16	5.30494e-54	Fetal ETP 2	SMC1A	0.348599
SLBP	6.41177e-20	0.725784	0.927	0.265	2.15955e-15	1.86585e-44	0.33604	0.868	0.623	6.28438e-40	1.89454e-25	0.622613	0.951	0.212	6.38099e-21	1.4042e-54	0.640637	0.94	0.284	4.72949e-50	6.41177e-20	5.6168e-54	Fetal ETP 2	SLBP	0.581269
MZT1	3.39131e-17	0.405678	0.927	0.253	1.14223e-12	1.6552e-54	0.302474	0.864	0.547	5.57489e-50	4.0203e-25	0.484136	0.902	0.191	1.35408e-20	6.92164e-39	0.362153	0.887	0.283	2.33128e-34	3.39131e-17	6.62082e-54	Fetal ETP 2	MZT1	0.38861
VPS29	1.16671e-13	0.46233	0.927	0.325	3.92959e-09	4.75342e-54	0.300302	0.951	0.723	1.601e-49	3.47343e-18	0.536911	1	0.297	1.16989e-13	1.93153e-31	0.460731	0.985	0.436	6.50558e-27	1.16671e-13	1.90137e-53	Fetal ETP 2	VPS29	0.440069
SRSF10	1.20604e-08	0.394384	1	0.471	0.000406207	1.64078e-50	0.289557	0.979	0.826	5.52632e-46	1.84937e-09	0.389068	1	0.434	6.22885e-05	6.23693e-24	0.423436	1	0.567	2.10066e-19	1.20604e-08	6.56313e-50	Fetal ETP 2	SRSF10	0.374111
HMGN2	1.89981e-10	0.544271	1	0.79	6.39875e-06	2.39417e-49	0.293197	1	0.973	8.06382e-45	1.80241e-15	0.803671	1	0.736	6.07069e-11	7.31941e-26	0.506914	1	0.761	2.46525e-21	1.89981e-10	9.5767e-49	Fetal ETP 2	HMGN2	0.537013
CD521	6.36143e-14	-1.56982	0.854	0.918	2.14259e-09	1.09581e-14	-0.592915	0.7	0.694	3.6908e-10	4.05571e-13	-1.26163	0.976	0.93	1.366e-08	1.42235e-48	-1.58694	0.91	0.953	4.79063e-44	4.05571e-13	5.68941e-48	Fetal ETP 2	CD52	-1.25283
LTB1	5.15009e-14	-2.00199	0.756	0.882	1.7346e-09	2.27615e-26	-0.817502	0.734	0.778	7.66628e-22	1.2589e-17	-2.30824	0.683	0.902	4.24009e-13	3.32023e-48	-2.17131	0.632	0.913	1.11829e-43	5.15009e-14	1.32809e-47	Fetal ETP 2	LTB	-1.82476
RNASEH2C	2.86952e-14	0.606911	1	0.4	9.66483e-10	1.41992e-47	0.271578	0.947	0.707	4.78242e-43	2.61334e-13	0.413677	0.951	0.319	8.802e-09	1.82436e-39	0.52974	0.992	0.417	6.14461e-35	2.61334e-13	5.67966e-47	Fetal ETP 2	RNASEH2C	0.455477
NASP1	7.21198e-14	0.683007	0.976	0.416	2.42907e-09	3.04667e-47	0.277811	0.993	0.815	1.02615e-42	9.27157e-17	0.582808	1	0.336	3.12276e-12	2.76457e-44	0.700145	1	0.478	9.31136e-40	7.21198e-14	1.21867e-46	Fetal ETP 2	NASP	0.560943
PRDX2	8.83185e-14	0.741906	1	0.555	2.97465e-09	1.51883e-45	0.273887	0.993	0.898	5.11558e-41	1.43319e-14	0.697531	1	0.396	4.82714e-10	2.4323e-20	0.464077	0.977	0.621	8.19224e-16	8.83185e-14	6.07533e-45	Fetal ETP 2	PRDX2	0.54435
SMC3	3.90713e-13	0.348376	0.951	0.311	1.31596e-08	4.54463e-44	0.271465	0.877	0.623	1.53068e-39	1.06981e-09	0.319614	0.951	0.361	3.60324e-05	8.18033e-23	0.399657	0.962	0.498	2.75522e-18	1.06981e-09	1.81785e-43	Fetal ETP 2	SMC3	0.334778
B2M	3.47912e-10	-0.740065	1	0.996	1.1718e-05	7.36723e-20	-0.275555	1	1	2.48136e-15	1.47561e-21	-1.33254	1	0.997	4.97e-17	1.60567e-40	-0.796388	1	0.999	5.40805e-36	3.47912e-10	6.42268e-40	Fetal ETP 2	B2M	-0.786137
YWHAH	3.74869e-10	0.407841	0.976	0.402	1.2626e-05	3.41026e-40	0.257125	0.959	0.737	1.14861e-35	2.36293e-20	0.609522	1	0.278	7.95858e-16	1.00422e-36	0.479612	0.985	0.404	3.38232e-32	3.74869e-10	1.3641e-39	Fetal ETP 2	YWHAH	0.438525
HIST1H2AC1	1.43114e-07	-1.73352	0.098	0.495	0.00482022	5.5728e-36	-0.900471	0.326	0.51	1.87698e-31	5.53839e-07	-1.69577	0.122	0.484	0.0186539	5.34406e-26	-1.63013	0.03	0.516	1.79993e-21	5.53839e-07	2.22912e-35	Fetal ETP 2	HIST1H2AC	-1.48997
MYC	2.17339e-11	0.438028	0.707	0.227	7.3202e-07	2.85809e-09	-0.380194	0.757	0.744	9.62635e-05	1.57858e-20	0.542951	0.659	0.133	5.3168e-16	6.08532e-27	0.324118	0.827	0.302	2.0496e-22	2.85809e-09	2.43413e-26	Fetal ETP 2	MYC	0.231226
TRAC	1.04867e-10	-2.11228	0.39	0.719	3.53202e-06	2.44202e-14	-0.302509	0.018	0.104	8.22496e-10	1.40601e-14	-2.24835	0.488	0.827	4.73559e-10	2.90321e-25	-1.92085	0.481	0.72	9.77831e-21	1.04867e-10	1.16128e-24	Fetal ETP 2	TRAC	-1.646
TYMS2	6.1793e-46	0.290869	0.849	0.276	2.08125e-41	1.403e-22	-0.291819	0.859	0.717	4.72544e-18	2.21715e-161	1.09436	0.96	0.146	7.46759e-157	1.64736e-64	0.287457	0.866	0.291	5.54848e-60	1.403e-22	8.86861e-161	纬未 T precursor 1	TYMS	0.345216
SRM1	9.40103e-125	0.92618	0.831	0.177	3.16636e-120	2.46373e-45	0.254964	0.806	0.62	8.29808e-41	1.52381e-98	0.833743	0.78	0.162	5.13235e-94	1.66185e-151	0.923147	0.881	0.253	5.59726e-147	2.46373e-45	6.64738e-151	纬未 T precursor 1	SRM	0.734509
DCTPP1	6.25641e-113	0.689547	0.799	0.163	2.10722e-108	7.9616e-48	0.262726	0.753	0.571	2.68155e-43	2.5713e-132	0.650208	0.74	0.106	8.66039e-128	2.85301e-130	0.706601	0.777	0.212	9.60924e-126	7.9616e-48	1.02852e-131	纬未 T precursor 1	DCTPP1	0.577271
IGLL11	6.66779e-95	0.670183	0.361	0.034	2.24578e-90	1.52953e-14	-0.614596	0.311	0.384	5.1516e-10	2.49044e-55	0.530552	0.181	0.014	8.38804e-51	1.04493e-129	0.952987	0.393	0.048	3.51942e-125	1.52953e-14	4.17971e-129	纬未 T precursor 1	IGLL1	0.384782
MALAT11	3.18958e-102	-1.94414	1	1	1.07428e-97	2.20376e-91	-0.469724	0.999	0.999	7.42249e-87	5.15691e-90	-2.063	0.966	0.999	1.7369e-85	9.97451e-126	-1.92367	0.948	0.997	3.35951e-121	5.15691e-90	3.9898e-125	纬未 T precursor 1	MALAT1	-1.60013
YBX3	8.03071e-98	0.764209	0.826	0.203	2.70482e-93	4.36706e-55	0.26828	0.832	0.664	1.47087e-50	6.31068e-81	0.56433	0.684	0.138	2.1255e-76	8.22499e-124	0.658239	0.826	0.24	2.77026e-119	4.36706e-55	3.29e-123	纬未 T precursor 1	YBX3	0.563765
DUT2	3.56113e-36	0.378486	0.941	0.431	1.19942e-31	7.39243e-33	-0.321085	0.938	0.854	2.48984e-28	1.47465e-114	1.29799	0.983	0.27	4.96675e-110	1.65141e-46	0.299942	0.933	0.45	5.56212e-42	7.39243e-33	5.89858e-114	纬未 T precursor 1	DUT	0.413834
MYC1	1.12446e-98	1.0583	0.804	0.196	3.78731e-94	8.92954e-57	0.457787	0.836	0.675	3.00756e-52	9.00291e-87	0.896703	0.633	0.119	3.03227e-82	1.95265e-107	0.954462	0.826	0.282	6.57672e-103	8.92954e-57	7.8106e-107	纬未 T precursor 1	MYC	0.841812
DKC1	2.70867e-80	0.499891	0.731	0.17	9.12306e-76	1.14952e-48	0.269474	0.759	0.601	3.8717e-44	2.9453e-40	0.271592	0.525	0.136	9.92005e-36	1.61714e-103	0.523898	0.78	0.231	5.44669e-99	2.9453e-40	6.46856e-103	纬未 T precursor 1	DKC1	0.391214
NOLC1	1.93742e-92	0.551487	0.731	0.155	6.52541e-88	6.83593e-76	0.334414	0.799	0.601	2.30241e-71	1.07801e-70	0.439719	0.588	0.113	3.63086e-66	5.27702e-103	0.538416	0.765	0.228	1.77735e-98	1.07801e-70	2.11081e-102	纬未 T precursor 1	NOLC1	0.466009
VDAC1	4.47486e-69	0.761163	0.968	0.428	1.50718e-64	7.05908e-57	0.257052	0.965	0.851	2.37757e-52	1.02787e-56	0.67536	0.91	0.334	3.46197e-52	2.14217e-84	0.678802	0.954	0.485	7.21505e-80	1.02787e-56	8.56869e-84	纬未 T precursor 1	VDAC1	0.593094
NOP56	4.58548e-60	0.512736	0.854	0.28	1.54444e-55	7.11778e-60	0.290331	0.894	0.739	2.39734e-55	1.83217e-56	0.462729	0.768	0.21	6.17093e-52	1.69247e-81	0.574646	0.893	0.357	5.7004e-77	1.83217e-56	6.76987e-81	纬未 T precursor 1	NOP56	0.46011
PPA1	1.53088e-65	0.729068	0.963	0.397	5.15615e-61	4.66278e-59	0.252652	0.959	0.857	1.57047e-54	2.96536e-63	0.792711	0.949	0.354	9.98763e-59	4.96097e-78	0.682336	0.954	0.547	1.6709e-73	4.66278e-59	1.98439e-77	纬未 T precursor 1	PPA1	0.614192
TRAC1	1.14005e-44	-1.9047	0.452	0.732	3.83981e-40	2.54324e-53	-0.416729	0.018	0.147	8.56588e-49	5.68933e-45	-1.69671	0.525	0.835	1.91622e-40	2.87085e-76	-1.99668	0.32	0.74	9.66932e-72	1.14005e-44	1.14834e-75	纬未 T precursor 1	TRAC	-1.50371
CD8A1	2.39984e-35	-1.02106	0.767	0.811	8.0829e-31	7.95051e-10	-0.313161	0.463	0.501	2.67781e-05	2.5714e-14	-0.899255	0.785	0.718	8.66074e-10	1.36778e-71	-1.10951	0.683	0.858	4.60682e-67	7.95051e-10	5.47112e-71	纬未 T precursor 1	CD8A	-0.835747
BTG12	2.2204e-54	-1.5019	0.767	0.865	7.47851e-50	2.87383e-45	-0.702012	0.772	0.857	9.67934e-41	3.95794e-53	-1.55655	0.729	0.877	1.33308e-48	6.2052e-67	-1.26588	0.732	0.857	2.08997e-62	2.87383e-45	2.48208e-66	纬未 T precursor 1	BTG1	-1.25658
UCP21	1.39499e-22	-0.862845	0.836	0.745	4.69847e-18	2.33251e-45	-0.386645	0.76	0.862	7.85612e-41	6.55789e-19	-0.833544	0.763	0.751	2.20876e-14	5.45368e-64	-1.03915	0.713	0.832	1.83685e-59	6.55789e-19	2.18147e-63	纬未 T precursor 1	UCP2	-0.780546
HIST1H4C2	9.65788e-09	-0.783416	0.954	0.622	0.000325287	1.17216e-60	-1.1753	0.893	0.852	3.94796e-56	3.71224e-31	-0.275301	0.932	0.433	1.25032e-26	7.92525e-13	-1.04506	0.869	0.507	2.6693e-08	9.65788e-09	4.68864e-60	纬未 T precursor 1	HIST1H4C	-0.819769
HIST1H1C1	1.53149e-13	-1.27475	0.379	0.5	5.15821e-09	2.22706e-46	-0.510331	0.468	0.651	7.50097e-42	2.60264e-16	-1.47351	0.249	0.48	8.76594e-12	6.30196e-35	-1.17148	0.29	0.549	2.12256e-30	1.53149e-13	8.90825e-46	纬未 T precursor 1	HIST1H1C	-1.10752
BTG21	2.87571e-26	-1.18436	0.621	0.726	9.68566e-22	1.47947e-10	-0.267111	0.667	0.71	4.983e-06	2.67232e-15	-1.18836	0.661	0.669	9.00065e-11	5.8035e-42	-1.1455	0.598	0.729	1.95468e-37	1.47947e-10	2.3214e-41	纬未 T precursor 1	BTG2	-0.946333
ELOVL41	2.35202e-16	-1.10543	0.397	0.534	7.92184e-12	3.52679e-29	-0.39883	0.119	0.242	1.18786e-24	7.43233e-10	-1.0914	0.407	0.499	2.50328e-05	2.50325e-40	-1.0625	0.335	0.602	8.43118e-36	7.43233e-10	1.0013e-39	纬未 T precursor 1	ELOVL4	-0.914543
YPEL3	5.54046e-17	-1.04482	0.196	0.426	1.86608e-12	1.87859e-28	-0.258092	0.166	0.299	6.32729e-24	1.34979e-07	-0.867359	0.277	0.396	0.00454624	2.60073e-16	-0.66635	0.14	0.325	8.75951e-12	1.34979e-07	7.51437e-28	纬未 T precursor 1	YPEL3	-0.709156
PNRC11	2.01911e-14	-0.932878	0.575	0.614	6.80056e-10	1.03575e-23	-0.321655	0.428	0.554	3.48852e-19	3.96431e-15	-0.944576	0.565	0.64	1.33522e-10	1.68186e-26	-0.829954	0.588	0.669	5.66466e-22	2.01911e-14	6.72743e-26	纬未 T precursor 1	PNRC1	-0.757266
TSC22D31	3.14899e-14	-1.10193	0.16	0.367	1.06061e-09	1.31448e-13	-0.289056	0.121	0.198	4.42731e-09	6.33909e-16	-1.07521	0.085	0.364	2.13507e-11	6.62123e-15	-0.764772	0.119	0.291	2.2301e-10	1.31448e-13	2.53564e-15	纬未 T precursor 1	TSC22D3	-0.807741
JCHAIN	9.70985e-232	2.36848	0.931	0.061	3.27038e-227	3.14596e-102	0.686355	0.964	0.79	1.05959e-97	0	2.39858	0.964	0.013	0	0	2.0051	0.927	0.106	0	3.14596e-102	0	纬未 T precursor 2	JCHAIN	1.86463
CISH	1.95162e-124	1.20926	0.495	0.028	6.57326e-120	5.88723e-76	0.972278	0.524	0.244	1.98288e-71	1.43296e-130	1.67234	0.696	0.037	4.82635e-126	7.08186e-266	1.45129	0.602	0.046	2.38524e-261	5.88723e-76	2.83274e-265	纬未 T precursor 2	CISH	1.32629
NEGR1	4.21776e-38	0.536701	0.228	0.021	1.42058e-33	5.18108e-14	0.301253	0.183	0.095	1.74504e-09	7.03978e-256	1.04635	0.5	0.006	2.37107e-251	2.42949e-64	0.415004	0.259	0.036	8.18275e-60	5.18108e-14	2.81591e-255	纬未 T precursor 2	NEGR1	0.574826
AC016735.2	1.49432e-102	0.682197	0.307	0.011	5.033e-98	5.11997e-37	0.489576	0.346	0.169	1.72446e-32	8.25103e-195	0.509595	0.268	0.001	2.77903e-190	2.24509e-236	0.614989	0.355	0.012	7.56167e-232	5.11997e-37	8.98034e-236	纬未 T precursor 2	AC016735.2	0.574089
RGPD3	5.73909e-94	0.990761	0.465	0.035	1.93298e-89	2.17765e-56	0.662164	0.699	0.537	7.33456e-52	3.96028e-168	0.908177	0.357	0.005	1.33386e-163	3.41846e-229	1.09106	0.649	0.07	1.15137e-224	2.17765e-56	1.36738e-228	纬未 T precursor 2	RGPD3	0.913042
SOCS2	3.08839e-97	0.834513	0.426	0.027	1.0402e-92	3.33572e-21	0.431192	0.505	0.438	1.1235e-16	6.43087e-135	0.896179	0.5	0.016	2.16598e-130	8.51405e-225	0.928315	0.544	0.044	2.86762e-220	3.33572e-21	3.40562e-224	纬未 T precursor 2	SOCS2	0.77255
SELL1	1.89735e-76	1.54914	0.713	0.119	6.39045e-72	5.04172e-19	0.364117	0.848	0.808	1.6981e-14	7.49152e-58	1.5629	0.875	0.147	2.52322e-53	1.07217e-188	1.45477	0.776	0.139	3.61117e-184	5.04172e-19	4.28867e-188	纬未 T precursor 2	SELL	1.23273
CTD-2376I20.1	7.59465e-46	0.575943	0.297	0.03	2.55795e-41	4.20826e-18	0.427424	0.312	0.198	1.41738e-13	1.30879e-175	0.67779	0.446	0.009	4.40813e-171	5.31971e-101	0.642089	0.382	0.052	1.79173e-96	4.20826e-18	5.23516e-175	纬未 T precursor 2	CTD-2376I20.1	0.580811
MAL1	1.2282e-41	1.25331	0.98	0.665	4.13671e-37	9.80616e-174	1.15797	0.966	0.768	3.30281e-169	4.69498e-25	1.34546	0.964	0.502	1.58132e-20	5.93179e-78	1.02922	0.985	0.761	1.99789e-73	4.69498e-25	3.92247e-173	纬未 T precursor 2	MAL	1.19649
PFN1	3.68135e-19	-0.573312	0.96	0.964	1.23992e-14	9.67473e-165	-0.498548	0.988	0.999	3.25855e-160	4.66878e-14	-0.748413	0.929	0.941	1.57249e-09	4.13036e-39	-0.511088	0.95	0.96	1.39115e-34	4.66878e-14	3.86989e-164	纬未 T precursor 2	PFN1	-0.58284
PTCRA	4.67642e-32	0.982401	0.96	0.646	1.57506e-27	2.46007e-152	1.02698	0.969	0.812	8.28576e-148	3.51161e-40	1.59758	1	0.415	1.18275e-35	1.10296e-72	0.91774	0.981	0.761	3.71488e-68	4.67642e-32	9.84028e-152	纬未 T precursor 2	PTCRA	1.13117
DEFA6	5.02999e-75	2.68582	0.287	0.015	1.69415e-70	1.01999e-09	0.803923	0.337	0.251	3.43544e-05	4.84669e-147	2.52074	0.268	0.003	1.63241e-142	1.00613e-91	1.94318	0.232	0.018	3.38873e-87	1.01999e-09	1.93867e-146	纬未 T precursor 2	DEFA6	1.98841
SCN3A	1.00166e-65	0.395446	0.198	0.007	3.37369e-61	1.01266e-19	0.286813	0.149	0.056	3.41074e-15	5.22345e-40	0.346433	0.179	0.007	1.75931e-35	5.11016e-131	0.393408	0.247	0.013	1.72115e-126	1.01266e-19	2.04406e-130	纬未 T precursor 2	SCN3A	0.355525
IGLL12	9.46985e-23	0.597178	0.267	0.047	3.18954e-18	1.75063e-12	-0.542626	0.219	0.371	5.8963e-08	4.21641e-129	1.13914	0.464	0.015	1.42013e-124	1.39524e-70	0.767853	0.336	0.055	4.69929e-66	1.75063e-12	1.68657e-128	纬未 T precursor 2	IGLL1	0.490387
SEC31B	3.93341e-43	0.762581	0.337	0.041	1.32481e-38	1.57933e-11	0.290926	0.176	0.098	5.31933e-07	8.24875e-27	0.532083	0.304	0.033	2.77826e-22	2.29072e-116	0.693979	0.429	0.055	7.71538e-112	1.57933e-11	9.16289e-116	纬未 T precursor 2	SEC31B	0.569892
CD99	2.52606e-40	0.814427	1	0.918	8.50804e-36	2.29927e-107	0.514843	1	0.984	7.74417e-103	7.7499e-29	1.08911	1	0.815	2.61024e-24	2.15322e-81	0.783147	1	0.935	7.25227e-77	7.7499e-29	9.19708e-107	纬未 T precursor 2	CD99	0.800383
UGP2	6.91925e-24	0.829844	0.931	0.605	2.33047e-19	4.54298e-107	0.602974	0.978	0.938	1.53012e-102	6.88709e-20	0.862626	1	0.549	2.31964e-15	7.39484e-77	0.862664	0.981	0.7	2.49066e-72	6.88709e-20	1.81719e-106	纬未 T precursor 2	UGP2	0.789527
GLIPR1	2.99987e-58	1.14873	0.594	0.103	1.01039e-53	1.42933e-21	0.504872	0.485	0.408	4.81413e-17	4.81575e-51	1.14667	0.679	0.092	1.62199e-46	6.93397e-105	1.14038	0.73	0.211	2.33543e-100	1.42933e-21	2.77359e-104	纬未 T precursor 2	GLIPR1	0.985162
NAPA1	1.5232e-17	0.59491	0.851	0.583	5.13029e-13	2.06269e-95	0.682748	0.892	0.866	6.94736e-91	1.36754e-07	0.373947	0.804	0.447	0.00460603	3.90641e-23	0.391938	0.888	0.702	1.31572e-18	1.36754e-07	8.25078e-95	纬未 T precursor 2	NAPA	0.510886
SFRP5	1.05357e-50	0.740922	0.366	0.043	3.54852e-46	2.7342e-64	0.727355	0.44	0.185	9.20907e-60	6.25763e-90	0.786368	0.429	0.019	2.10763e-85	4.28802e-44	0.472642	0.317	0.077	1.44425e-39	4.28802e-44	2.50305e-89	纬未 T precursor 2	SFRP5	0.681822
RDH10	7.90944e-37	0.674226	0.287	0.035	2.66398e-32	2.83905e-21	0.499784	0.365	0.239	9.56222e-17	5.3166e-88	0.624171	0.304	0.009	1.79068e-83	1.17726e-52	0.556923	0.378	0.092	3.96512e-48	2.83905e-21	2.12664e-87	纬未 T precursor 2	RDH10	0.588776
HIVEP3	1.36572e-47	0.868296	0.545	0.103	4.59987e-43	8.61116e-20	0.500213	0.51	0.461	2.90032e-15	1.50289e-42	0.96583	0.571	0.078	5.06189e-38	7.49966e-88	0.803598	0.568	0.141	2.52596e-83	8.61116e-20	2.99986e-87	纬未 T precursor 2	HIVEP3	0.784484
TRAC2	4.27533e-29	-2.0686	0.149	0.731	1.43998e-24	6.7506e-14	-0.286324	0.007	0.102	2.27367e-09	4.6114e-27	-3.01349	0	0.834	1.55316e-22	1.90628e-86	-2.29476	0.046	0.748	6.42055e-82	6.7506e-14	7.62513e-86	纬未 T precursor 2	TRAC	-1.91579
NDFIP2	3.82242e-11	0.506559	0.376	0.146	1.28743e-06	5.01003e-84	0.869225	0.666	0.437	1.68743e-79	2.35371e-10	0.592398	0.411	0.127	7.92753e-06	2.30956e-29	0.459319	0.456	0.187	7.77882e-25	2.35371e-10	2.00401e-83	纬未 T precursor 2	NDFIP2	0.606875
GALNT2	4.83418e-35	1.01383	0.723	0.25	1.6282e-30	6.89531e-82	0.831017	0.776	0.654	2.32241e-77	1.18027e-41	1.14821	0.821	0.172	3.97528e-37	5.6895e-77	0.83565	0.811	0.352	1.91628e-72	4.83418e-35	2.75812e-81	纬未 T precursor 2	GALNT2	0.957175
MZB1	1.19133e-11	0.413675	0.97	0.805	4.01251e-07	9.54867e-73	0.535977	0.974	0.918	3.21609e-68	8.47861e-12	0.602861	1	0.656	2.85568e-07	2.00384e-32	0.476145	0.992	0.861	6.74913e-28	1.19133e-11	3.81947e-72	纬未 T precursor 2	MZB1	0.507165
MME	1.06292e-64	1.18517	0.554	0.081	3.58002e-60	3.78375e-33	0.550884	0.527	0.411	1.27441e-28	3.84024e-67	0.673596	0.375	0.02	1.29343e-62	5.10924e-72	0.734334	0.521	0.137	1.72084e-67	3.78375e-33	2.0437e-71	纬未 T precursor 2	MME	0.785997
MAGED21	2.95717e-13	0.658794	0.614	0.317	9.96006e-09	3.57065e-70	0.69301	0.788	0.735	1.20263e-65	1.70142e-13	0.549826	0.804	0.331	5.73056e-09	5.3144e-34	0.55444	0.776	0.472	1.78994e-29	2.95717e-13	1.42826e-69	纬未 T precursor 2	MAGED2	0.614017
TP53INP1	1.80067e-29	0.59022	0.366	0.066	6.06485e-25	3.37995e-34	0.364402	0.219	0.076	1.1384e-29	8.7163e-35	0.640671	0.5	0.066	2.93574e-30	2.13128e-69	0.47793	0.413	0.081	7.17836e-65	1.80067e-29	8.52512e-69	纬未 T precursor 2	TP53INP1	0.518306
GLTSCR2	7.32747e-25	0.720485	0.96	0.726	2.46796e-20	2.27285e-31	0.292571	0.933	0.96	7.6552e-27	2.3428e-20	0.87282	0.982	0.593	7.89078e-16	3.46815e-67	0.659283	0.977	0.792	1.16811e-62	2.3428e-20	1.38726e-66	纬未 T precursor 2	GLTSCR2	0.63629
CD71	3.65264e-27	0.885378	0.96	0.654	1.23024e-22	1.54382e-43	0.479927	0.935	0.916	5.19973e-39	1.29977e-14	0.832836	0.929	0.574	4.37774e-10	5.79773e-65	0.774714	0.969	0.741	1.95273e-60	1.29977e-14	2.31909e-64	纬未 T precursor 2	CD7	0.743214
MSI2	5.32445e-37	1.02635	0.851	0.346	1.79333e-32	1.18664e-64	0.592859	0.8	0.715	3.99672e-60	9.81217e-34	1.15931	0.929	0.279	3.30484e-29	4.54729e-57	0.705744	0.873	0.484	1.53157e-52	9.81217e-34	4.74656e-64	纬未 T precursor 2	MSI2	0.871065
PCGF5	1.75517e-17	0.745138	0.574	0.25	5.9116e-13	1.7946e-22	0.371276	0.774	0.771	6.04439e-18	1.93864e-19	1.00157	0.625	0.188	6.52955e-15	1.69035e-62	0.886534	0.741	0.346	5.69328e-58	1.75517e-17	6.76141e-62	纬未 T precursor 2	PCGF5	0.75113
MFAP4	1.00636e-23	0.605517	0.386	0.092	3.38952e-19	1.87018e-16	0.384924	0.295	0.19	6.29895e-12	2.04538e-49	0.941985	0.536	0.058	6.88903e-45	1.75473e-58	0.567672	0.444	0.115	5.91012e-54	1.87018e-16	7.01894e-58	纬未 T precursor 2	MFAP4	0.625024
IFI6	2.03182e-29	0.890531	0.545	0.151	6.84338e-25	1.29958e-10	0.446322	0.384	0.34	4.37711e-06	1.54771e-22	1.0167	0.714	0.201	5.21283e-18	7.28358e-55	0.707628	0.498	0.15	2.45318e-50	1.29958e-10	2.91343e-54	纬未 T precursor 2	IFI6	0.765295
DPP4	4.28429e-30	0.606975	0.337	0.059	1.44299e-25	4.59292e-16	0.395132	0.507	0.477	1.54694e-11	5.20207e-30	0.544812	0.446	0.063	1.75211e-25	2.71703e-47	0.503716	0.459	0.14	9.15121e-43	4.59292e-16	1.08681e-46	纬未 T precursor 2	DPP4	0.512659
CD8B1	3.30459e-08	-0.595437	0.871	0.862	0.00111302	1.59715e-18	0.264893	0.851	0.793	5.37937e-14	5.14345e-11	-1.27666	0.5	0.763	1.73237e-06	3.36766e-46	-0.912786	0.776	0.914	1.13426e-41	3.30459e-08	1.34706e-45	纬未 T precursor 2	CD8B	-0.629998
MTF2	3.971e-14	0.631788	0.822	0.517	1.33747e-09	7.42937e-44	0.414456	0.908	0.911	2.50229e-39	4.61562e-19	0.858656	0.946	0.445	1.55459e-14	2.2399e-27	0.470596	0.919	0.702	7.54419e-23	3.971e-14	2.97175e-43	纬未 T precursor 2	MTF2	0.593874
DLEU1	1.88518e-13	0.522773	0.356	0.125	6.34949e-09	1.04918e-08	0.337423	0.478	0.509	0.000353374	1.43622e-30	0.690758	0.571	0.104	4.83733e-26	5.38189e-42	0.52259	0.475	0.172	1.81267e-37	1.04918e-08	2.15275e-41	纬未 T precursor 2	DLEU1	0.518386
RPL23	2.20798e-17	0.430775	0.97	0.903	7.43668e-13	6.82963e-42	0.253153	0.988	0.992	2.30029e-37	7.86341e-11	0.432654	0.982	0.864	2.64848e-06	1.86774e-26	0.284672	0.988	0.943	6.29075e-22	7.86341e-11	2.73185e-41	纬未 T precursor 2	RPL23	0.350314
RUFY3	8.60132e-12	0.58806	0.376	0.142	2.89701e-07	6.20773e-18	0.44924	0.45	0.394	2.09083e-13	3.56426e-34	0.703599	0.696	0.127	1.20048e-29	4.31431e-41	0.534665	0.506	0.183	1.4531e-36	8.60132e-12	1.72573e-40	纬未 T precursor 2	RUFY3	0.568891
AQP32	5.45664e-16	-1.02373	0.455	0.758	1.83785e-11	2.39872e-16	0.290777	0.618	0.618	8.07912e-12	5.15851e-13	-1.55402	0.286	0.703	1.73744e-08	9.98176e-41	-1.0048	0.525	0.8	3.36196e-36	5.15851e-13	3.9927e-40	纬未 T precursor 2	AQP3	-0.822943
CD8A2	3.93727e-07	-0.549228	0.683	0.812	0.0132611	2.0542e-19	0.373305	0.589	0.469	6.91875e-15	3.59876e-13	-1.45095	0.321	0.725	1.2121e-08	2.86713e-40	-0.85044	0.618	0.859	9.65679e-36	3.93727e-07	1.14685e-39	纬未 T precursor 2	CD8A	-0.619327
IL7R	3.28425e-21	0.650419	0.792	0.379	1.10617e-16	7.64284e-20	0.356832	0.729	0.757	2.57418e-15	1.60214e-16	0.730015	0.893	0.387	5.39616e-12	2.00264e-38	0.574029	0.838	0.506	6.74508e-34	1.60214e-16	8.01055e-38	纬未 T precursor 2	IL7R	0.577824
NTPCR	2.79689e-21	0.662276	0.495	0.169	9.42022e-17	9.57849e-07	0.265735	0.575	0.671	0.0322613	2.28355e-21	0.609288	0.536	0.125	7.69124e-17	9.22346e-38	0.546381	0.579	0.268	3.10655e-33	9.57849e-07	3.68938e-37	纬未 T precursor 2	NTPCR	0.52092
CD1C	2.62124e-13	-1.13991	0.149	0.516	8.82861e-09	6.06215e-24	-0.283798	0.077	0.284	2.04179e-19	1.42249e-06	-1.26514	0.214	0.486	0.0479109	2.99495e-36	-1.06934	0.12	0.538	1.00873e-31	1.42249e-06	1.19798e-35	纬未 T precursor 2	CD1C	-0.939547
LINC00977	4.94171e-21	0.794224	0.535	0.196	1.66442e-16	1.56082e-15	0.397672	0.649	0.673	5.25699e-11	2.12207e-32	0.73004	0.393	0.048	7.14736e-28	5.86561e-35	0.606855	0.571	0.277	1.9756e-30	1.56082e-15	2.34625e-34	纬未 T precursor 2	LINC00977	0.632198
FHIT	9.94717e-08	0.332991	0.317	0.139	0.00335031	2.0182e-11	0.413869	0.423	0.385	6.79751e-07	8.5024e-22	0.763277	0.554	0.13	2.86369e-17	9.50812e-31	0.414346	0.506	0.218	3.20243e-26	9.94717e-08	3.80325e-30	纬未 T precursor 2	FHIT	0.48112
OXNAD1	6.25072e-13	0.491024	0.386	0.14	2.1053e-08	4.02821e-08	0.363172	0.394	0.378	0.00135674	1.94561e-14	0.632251	0.482	0.14	6.55302e-10	4.39301e-29	0.442184	0.486	0.212	1.47961e-24	4.02821e-08	1.7572e-28	纬未 T precursor 2	OXNAD1	0.482158
EPSTI1	1.62684e-09	0.419147	0.337	0.136	5.47936e-05	8.61215e-22	0.550383	0.476	0.397	2.90066e-17	6.48526e-17	0.73757	0.732	0.26	2.1843e-12	1.84091e-28	0.407103	0.49	0.211	6.20037e-24	1.62684e-09	7.36364e-28	纬未 T precursor 2	EPSTI1	0.528551
CCDC53	4.58818e-11	0.475905	0.406	0.173	1.54534e-06	4.8782e-10	0.355216	0.454	0.461	1.64303e-05	3.87118e-10	0.495967	0.482	0.17	1.30385e-05	3.34708e-27	0.436908	0.602	0.317	1.12733e-22	4.8782e-10	1.33883e-26	纬未 T precursor 2	CCDC53	0.440999
SUSD3	3.91537e-08	0.487672	0.446	0.239	0.00131874	3.28104e-07	0.336429	0.464	0.497	0.0110509	1.14327e-13	0.516836	0.589	0.193	3.85064e-09	5.81151e-27	0.448866	0.602	0.31	1.95737e-22	3.28104e-07	2.3246e-26	纬未 T precursor 2	SUSD3	0.447451
ITPR2	2.52684e-14	0.650805	0.574	0.266	8.51065e-10	7.52298e-24	0.432882	0.49	0.402	2.53381e-19	9.8751e-18	0.570274	0.804	0.264	3.32603e-13	7.76684e-27	0.388214	0.726	0.421	2.61595e-22	2.52684e-14	3.10674e-26	纬未 T precursor 2	ITPR2	0.510544
MAP1A	1.39571e-07	0.361233	0.604	0.369	0.00470089	1.02314e-25	0.497348	0.58	0.53	3.44605e-21	2.72305e-13	0.557614	0.821	0.32	9.17151e-09	2.60619e-26	0.447853	0.757	0.49	8.7779e-22	1.39571e-07	1.04248e-25	纬未 T precursor 2	MAP1A	0.466012
TSC22D1	5.09464e-09	0.409333	0.545	0.296	0.000171593	1.95601e-23	0.406836	0.692	0.708	6.58803e-19	1.49727e-07	0.30074	0.643	0.281	0.00504295	4.66159e-25	0.520933	0.73	0.465	1.57007e-20	1.49727e-07	1.86464e-24	纬未 T precursor 2	TSC22D1	0.40946
VIPR2	9.15658e-23	0.680768	0.485	0.141	3.08403e-18	5.08708e-25	0.426111	0.336	0.193	1.71338e-20	1.05408e-06	0.305078	0.393	0.149	0.0355024	6.22093e-21	0.384862	0.452	0.219	2.09527e-16	1.05408e-06	2.03483e-24	纬未 T precursor 2	VIPR2	0.449205
SNHG7	1.74617e-10	0.529184	0.653	0.396	5.88129e-06	2.75996e-19	0.39121	0.635	0.683	9.29583e-15	5.99011e-24	0.843798	0.929	0.346	2.01753e-19	2.27571e-19	0.382194	0.761	0.517	7.66482e-15	1.74617e-10	2.39605e-23	纬未 T precursor 2	SNHG7	0.536597
AC011893.3	1.43667e-11	0.595188	0.653	0.39	4.83884e-07	9.38546e-21	0.428457	0.652	0.646	3.16112e-16	1.81608e-15	0.73846	0.696	0.246	6.11675e-11	9.49152e-23	0.436484	0.784	0.55	3.19684e-18	1.43667e-11	3.79661e-22	纬未 T precursor 2	AC011893.3	0.549647
NEAT1	7.46223e-07	0.325128	0.376	0.187	0.0251335	9.76372e-10	0.348031	0.384	0.335	3.28852e-05	4.02578e-07	0.349807	0.393	0.145	0.0135592	3.83639e-22	0.363306	0.417	0.177	1.29214e-17	7.46223e-07	1.53456e-21	纬未 T precursor 2	NEAT1	0.346568
PLIN3	4.99258e-07	0.326857	0.465	0.266	0.0168155	4.73944e-15	0.332152	0.582	0.584	1.59629e-10	2.88493e-12	0.555449	0.571	0.196	9.71675e-08	3.29983e-21	0.428947	0.598	0.355	1.11142e-16	4.99258e-07	1.31993e-20	纬未 T precursor 2	PLIN3	0.410851
ALKBH7	8.98818e-07	0.290481	0.653	0.43	0.0302731	7.8637e-12	0.325324	0.598	0.686	2.64857e-07	2.02781e-08	0.401516	0.821	0.406	0.000682985	2.43396e-19	0.332432	0.788	0.537	8.19782e-15	8.98818e-07	9.73584e-19	纬未 T precursor 2	ALKBH7	0.337438
NINL	4.97959e-12	0.447147	0.317	0.106	1.67717e-07	1.66888e-11	0.325309	0.283	0.199	5.62094e-07	1.38349e-10	0.372707	0.339	0.088	4.65974e-06	1.08047e-18	0.31631	0.29	0.116	3.63914e-14	1.38349e-10	4.32189e-18	纬未 T precursor 2	NINL	0.365368
CORO1A1	1.85175e-07	-0.522181	0.782	0.815	0.00623689	1.2505e-18	-0.266338	0.877	0.969	4.21182e-14	2.93474e-10	-0.870186	0.696	0.8	9.88451e-06	2.70338e-18	-0.487259	0.807	0.87	9.10524e-14	1.85175e-07	5.00202e-18	纬未 T precursor 2	CORO1A	-0.536491
UBE2E2	6.45364e-08	0.386746	0.495	0.277	0.00217365	2.5519e-08	0.290186	0.577	0.665	0.000859506	2.31619e-08	0.325443	0.482	0.181	0.000780116	3.62155e-15	0.365309	0.429	0.245	1.21977e-10	6.45364e-08	1.44862e-14	纬未 T precursor 2	UBE2E2	0.341921
RRM23	0	1.96581	0.985	0.132	0	1.62075e-65	1.17461	1	0.488	5.45886e-61	0	2.04589	0.982	0.067	0	0	1.96563	0.989	0.131	0	1.62075e-65	0	伪尾 T precursor 1	RRM2	1.78799
SPC251	0	1.05844	0.836	0.079	0	1.23517e-50	0.723373	0.885	0.328	4.16018e-46	0	1.28236	0.846	0.049	0	0	1.16575	0.9	0.106	0	1.23517e-50	0	伪尾 T precursor 1	SPC25	1.05748
CDK12	7.79679e-281	1.34055	0.935	0.123	2.62604e-276	6.53825e-49	0.837592	1	0.462	2.20215e-44	0	1.45066	0.939	0.067	0	0	1.30734	0.967	0.118	0	6.53825e-49	0	伪尾 T precursor 1	CDK1	1.23404
NUSAP12	5.93135e-270	1.53196	0.947	0.149	1.99774e-265	1.26411e-42	0.93514	0.935	0.467	4.25765e-38	0	1.79626	0.932	0.085	0	0	1.51035	0.962	0.152	0	1.26411e-42	0	伪尾 T precursor 1	NUSAP1	1.44343
ASF1B1	4.20956e-258	1.05458	0.845	0.112	1.41782e-253	1.04046e-31	0.545454	0.871	0.437	3.50437e-27	0	1.09526	0.796	0.056	0	0	1.01451	0.893	0.135	0	1.04046e-31	0	伪尾 T precursor 1	ASF1B	0.927451
MYBL21	2.26449e-255	1.03647	0.827	0.107	7.62703e-251	4.54175e-34	0.533083	0.82	0.397	1.52971e-29	0	0.949369	0.724	0.043	0	0	0.730712	0.773	0.1	0	4.54175e-34	0	伪尾 T precursor 1	MYBL2	0.812409
PKMYT11	1.70722e-248	0.733027	0.65	0.054	5.75009e-244	1.71089e-31	0.385079	0.597	0.208	5.76245e-27	0	0.822227	0.638	0.034	0	6.81897e-305	0.585853	0.629	0.065	2.2967e-300	1.71089e-31	0	伪尾 T precursor 1	PKMYT1	0.631547
TYMS4	1.95438e-247	1.70804	0.994	0.244	6.58256e-243	5.019e-33	0.591862	0.993	0.773	1.69045e-28	0	2.05039	1	0.126	0	0	1.73907	0.998	0.266	0	5.019e-33	0	伪尾 T precursor 1	TYMS	1.52234
MKI672	6.79833e-240	1.10468	0.904	0.134	2.28975e-235	3.39188e-38	0.80518	0.892	0.437	1.14242e-33	0	1.53541	0.95	0.091	0	0	1.32983	0.956	0.184	0	3.39188e-38	0	伪尾 T precursor 1	MKI67	1.19377
CCNA22	1.14025e-237	1.03943	0.882	0.124	3.84049e-233	1.01405e-44	0.70702	0.971	0.429	3.41543e-40	0	1.09372	0.828	0.073	0	0	1.00455	0.913	0.147	0	1.01405e-44	0	伪尾 T precursor 1	CCNA2	0.961181
TK12	6.3392e-228	1.04715	0.78	0.106	2.13511e-223	1.69139e-19	0.442894	0.813	0.449	5.69677e-15	6.96489e-281	0.983979	0.649	0.05	2.34584e-276	0	0.93303	0.838	0.13	0	1.69139e-19	0	伪尾 T precursor 1	TK1	0.851763
CDCA51	1.0223e-225	0.74932	0.632	0.06	3.44322e-221	7.91488e-39	0.522004	0.777	0.307	2.66581e-34	1.74234e-266	0.696509	0.573	0.038	5.86838e-262	0	0.668815	0.736	0.08	0	7.91488e-39	0	伪尾 T precursor 1	CDCA5	0.659162
TOP2A2	2.18176e-225	1.153	0.867	0.124	7.34839e-221	9.01021e-34	0.798434	0.878	0.416	3.03473e-29	0	1.81415	0.964	0.076	0	0	1.24589	0.911	0.118	0	9.01021e-34	0	伪尾 T precursor 1	TOP2A	1.25287
FBXO51	2.05071e-223	0.785914	0.669	0.069	6.90699e-219	1.52415e-37	0.548238	0.77	0.304	5.13349e-33	0	0.997778	0.767	0.06	0	0	0.796652	0.793	0.095	0	1.52415e-37	0	伪尾 T precursor 1	FBXO5	0.782145
PBK1	1.70581e-215	0.689372	0.632	0.062	5.74535e-211	2.72476e-27	0.461866	0.691	0.293	9.17725e-23	0	0.818404	0.656	0.04	0	0	0.698491	0.722	0.087	0	2.72476e-27	0	伪尾 T precursor 1	PBK	0.667033
AURKB2	2.33696e-209	1.14494	0.783	0.116	7.87111e-205	2.71797e-26	0.635826	0.806	0.394	9.15439e-22	0	1.31969	0.857	0.058	0	6.96641e-297	1.14636	0.804	0.122	2.34636e-292	2.71797e-26	0	伪尾 T precursor 1	AURKB	1.0617
CENPM2	4.88939e-207	0.936698	0.842	0.144	1.64679e-202	1.39964e-24	0.470069	0.856	0.504	4.71412e-20	0	1.04752	0.828	0.072	0	0	0.973533	0.916	0.166	0	1.39964e-24	0	伪尾 T precursor 1	CENPM	0.856956
WDR341	4.81093e-204	0.910007	0.83	0.142	1.62037e-199	2.94072e-17	0.418309	0.835	0.56	9.90464e-13	0	1.1141	0.857	0.073	0	2.31749e-277	0.912015	0.882	0.186	7.80554e-273	2.94072e-17	0	伪尾 T precursor 1	WDR34	0.838607
UBE2T1	1.41391e-202	1.1101	0.876	0.172	4.7622e-198	5.83745e-33	0.577091	0.957	0.564	1.96611e-28	0	1.28693	0.896	0.106	0	0	1.18657	0.964	0.208	0	5.83745e-33	0	伪尾 T precursor 1	UBE2T	1.04017
H2AFX1	7.17164e-193	0.90475	0.759	0.117	2.41548e-188	4.78165e-27	0.520685	0.813	0.401	1.61051e-22	8.89923e-303	1.00032	0.789	0.073	2.99735e-298	0	0.91459	0.878	0.149	0	4.78165e-27	0	伪尾 T precursor 1	H2AFX	0.835086
UBE2C2	2.04122e-172	1.03138	0.808	0.144	6.87502e-168	5.68968e-28	0.596184	0.878	0.45	1.91634e-23	0	1.36592	0.871	0.085	0	1.34196e-244	1.02983	0.847	0.169	4.51985e-240	5.68968e-28	0	伪尾 T precursor 1	UBE2C	1.00583
CLSPN1	4.85675e-168	0.748184	0.622	0.087	1.6358e-163	1.92949e-23	0.37649	0.676	0.317	6.49873e-19	1.42963e-276	0.883275	0.659	0.053	4.81513e-272	0	0.806991	0.822	0.117	0	1.92949e-23	0	伪尾 T precursor 1	CLSPN	0.703735
GTSE11	1.90926e-160	0.725344	0.61	0.084	6.43057e-156	3.27815e-29	0.426305	0.698	0.269	1.10411e-24	6.8774e-297	0.919106	0.72	0.057	2.31638e-292	0	0.803695	0.776	0.101	0	3.27815e-29	0	伪尾 T precursor 1	GTSE1	0.718612
ATAD21	5.10914e-148	0.659026	0.619	0.097	1.72081e-143	3.4892e-18	0.293795	0.583	0.258	1.1752e-13	0	0.990534	0.792	0.064	0	7.98899e-296	0.760327	0.78	0.119	2.69077e-291	3.4892e-18	0	伪尾 T precursor 1	ATAD2	0.675921
RAD51AP11	1.66186e-140	0.544361	0.511	0.066	5.59733e-136	1.47369e-30	0.40179	0.719	0.288	4.96354e-26	0	0.893092	0.703	0.045	0	0	0.80292	0.793	0.1	0	1.47369e-30	0	伪尾 T precursor 1	RAD51AP1	0.660541
ESCO21	2.30576e-126	0.396177	0.325	0.023	7.76604e-122	3.15062e-25	0.327993	0.496	0.168	1.06116e-20	1.62589e-274	0.598778	0.462	0.019	5.47617e-270	0	0.453311	0.516	0.035	0	3.15062e-25	0	伪尾 T precursor 1	ESCO2	0.444065
KIAA01013	8.98837e-211	1.57936	0.997	0.338	3.02737e-206	1.40711e-37	0.640486	1	0.824	4.73927e-33	6.66996e-302	2.06066	0.993	0.175	2.24651e-297	6.51445e-291	1.49081	1	0.375	2.19413e-286	1.40711e-37	2.66798e-301	伪尾 T precursor 1	KIAA0101	1.44283
CCDC341	6.23661e-181	0.930698	0.873	0.184	2.10055e-176	3.68494e-19	0.408318	0.82	0.485	1.24113e-14	9.56496e-286	1.22963	0.9	0.117	3.22157e-281	1.38971e-275	0.910543	0.916	0.203	4.68069e-271	3.68494e-19	3.82598e-285	伪尾 T precursor 1	CCDC34	0.869797
TACC31	1.66632e-161	0.716391	0.684	0.109	5.61234e-157	8.43033e-24	0.472446	0.784	0.387	2.83942e-19	2.26801e-218	0.878595	0.76	0.101	7.63887e-214	4.46091e-284	0.770426	0.789	0.124	1.50248e-279	8.43033e-24	1.78436e-283	伪尾 T precursor 1	TACC3	0.709464
GGH1	4.71418e-149	0.659633	0.579	0.084	1.58778e-144	3.84315e-17	0.341376	0.755	0.404	1.29441e-12	4.38952e-283	0.797991	0.634	0.046	1.47844e-278	2.53809e-248	0.640836	0.716	0.119	8.54854e-244	3.84315e-17	1.75581e-282	伪尾 T precursor 1	GGH	0.609959
HJURP1	3.27277e-140	0.525332	0.471	0.052	1.1023e-135	2.37748e-38	0.571336	0.727	0.255	8.00759e-34	2.16061e-247	0.739566	0.588	0.044	7.27715e-243	5.69977e-282	0.581405	0.642	0.073	1.91974e-277	2.37748e-38	2.27991e-281	伪尾 T precursor 1	HJURP	0.60441
CDCA31	2.902e-162	0.777086	0.57	0.072	9.77422e-158	5.77067e-22	0.439119	0.662	0.284	1.94362e-17	1.74867e-274	0.897662	0.649	0.049	5.8897e-270	9.98527e-281	0.778343	0.7	0.092	3.36314e-276	5.77067e-22	3.99411e-280	伪尾 T precursor 1	CDCA3	0.723052
TMEM106C1	2.44348e-174	0.912191	0.836	0.176	8.22987e-170	1.82825e-22	0.411595	0.885	0.563	6.15772e-18	4.7235e-280	1.22217	0.892	0.118	1.59092e-275	1.18577e-269	0.93108	0.904	0.204	3.99379e-265	1.82825e-22	1.8894e-279	伪尾 T precursor 1	TMEM106C	0.869259
SMC22	4.38821e-171	0.892123	0.842	0.175	1.47799e-166	3.46354e-29	0.540913	0.935	0.58	1.16655e-24	2.92993e-276	1.20341	0.914	0.126	9.8683e-272	2.25505e-255	0.968945	0.944	0.242	7.59524e-251	3.46354e-29	1.17197e-275	伪尾 T precursor 1	SMC2	0.901348
CDT11	1.03786e-165	1.01289	0.861	0.199	3.49561e-161	1.45306e-23	0.475383	0.914	0.592	4.89406e-19	1.69568e-275	1.19336	0.9	0.12	5.7112e-271	2.6158e-206	0.86451	0.887	0.244	8.81029e-202	1.45306e-23	6.7827e-275	伪尾 T precursor 1	CDT1	0.886536
BIRC52	1.33052e-171	0.942023	0.842	0.16	4.48132e-167	3.63678e-24	0.50692	0.928	0.521	1.2249e-19	1.59151e-272	1.14047	0.832	0.091	5.36038e-268	5.61052e-225	0.87191	0.887	0.197	1.88968e-220	3.63678e-24	6.36605e-272	伪尾 T precursor 1	BIRC5	0.865331
CDCA41	1.98734e-129	0.641395	0.69	0.138	6.69357e-125	1.83567e-24	0.431471	0.777	0.389	6.18272e-20	7.46893e-190	0.746707	0.72	0.101	2.51561e-185	7.74443e-269	0.782599	0.838	0.16	2.6084e-264	1.83567e-24	3.09777e-268	伪尾 T precursor 1	CDCA4	0.650543
MXD31	3.63895e-161	0.66633	0.548	0.063	1.22564e-156	1.04285e-19	0.305865	0.482	0.181	3.51243e-15	8.25791e-268	0.95403	0.663	0.054	2.78135e-263	8.45187e-263	0.659721	0.607	0.069	2.84667e-258	1.04285e-19	3.30317e-267	伪尾 T precursor 1	MXD3	0.646486
KIFC11	5.0278e-184	0.715248	0.635	0.078	1.69341e-179	1.86593e-27	0.413124	0.741	0.311	6.28465e-23	9.04076e-253	0.802171	0.692	0.065	3.04502e-248	4.25323e-267	0.659325	0.729	0.106	1.43253e-262	1.86593e-27	1.70129e-266	伪尾 T precursor 1	KIFC1	0.647467
FOXM11	3.30759e-145	0.50605	0.455	0.047	1.11403e-140	3.20833e-19	0.295364	0.489	0.192	1.0806e-14	1.95379e-265	0.644826	0.545	0.033	6.58057e-261	1.03439e-171	0.361299	0.467	0.065	3.48393e-167	3.20833e-19	7.81517e-265	伪尾 T precursor 1	FOXM1	0.451885
DHFR1	3.0171e-175	0.928754	0.802	0.157	1.01619e-170	3.20885e-17	0.43724	0.863	0.584	1.08077e-12	7.60787e-265	1.30275	0.918	0.139	2.56241e-260	3.8567e-238	0.980552	0.942	0.269	1.29897e-233	3.20885e-17	3.04315e-264	伪尾 T precursor 1	DHFR	0.912324
HIST1H4C4	1.32638e-181	2.33732	1	0.607	4.46738e-177	1.56173e-44	1.02541	1	0.866	5.26007e-40	9.60868e-195	2.84507	1	0.418	3.2363e-190	2.66537e-264	2.36283	1	0.487	8.97723e-260	1.56173e-44	1.06615e-263	伪尾 T precursor 1	HIST1H4C	2.14266
PCNA3	5.81621e-197	1.42341	0.938	0.218	1.95896e-192	6.85515e-14	0.42454	0.928	0.727	2.30888e-09	1.47383e-228	1.46164	0.907	0.158	4.964e-224	3.78274e-264	1.42663	0.956	0.266	1.27406e-259	6.85515e-14	1.51309e-263	伪尾 T precursor 1	PCNA	1.18405
NCAPG1	1.63366e-120	0.502714	0.477	0.066	5.50234e-116	2.67883e-29	0.445582	0.727	0.307	9.02255e-25	3.47731e-261	0.74667	0.595	0.042	1.17119e-256	4.5377e-186	0.468883	0.549	0.083	1.52834e-181	2.67883e-29	1.39092e-260	伪尾 T precursor 1	NCAPG	0.540963
FEN12	2.07502e-176	0.903393	0.805	0.154	6.98887e-172	2.51619e-18	0.412268	0.82	0.502	8.47479e-14	7.06183e-261	1.00945	0.771	0.083	2.3785e-256	2.51916e-255	0.900856	0.871	0.183	8.48479e-251	2.51619e-18	2.82473e-260	伪尾 T precursor 1	FEN1	0.806493
DUT3	1.66806e-174	1.47708	0.994	0.41	5.61821e-170	4.61044e-34	0.61697	0.993	0.888	1.55284e-29	7.88275e-220	1.88361	0.978	0.255	2.65499e-215	2.25709e-259	1.54101	0.996	0.433	7.60211e-255	4.61044e-34	9.02836e-259	伪尾 T precursor 1	DUT	1.37967
TPX22	4.17605e-124	0.779908	0.622	0.117	1.40654e-119	1.40089e-26	0.576379	0.835	0.408	4.71833e-22	1.06016e-258	1.02146	0.781	0.083	3.57071e-254	8.72136e-227	0.779608	0.796	0.152	2.93744e-222	1.40089e-26	4.24063e-258	伪尾 T precursor 1	TPX2	0.789339
CENPW2	1.57239e-171	0.848812	0.839	0.171	5.29598e-167	4.45676e-16	0.323541	0.871	0.531	1.50108e-11	5.19746e-258	1.03344	0.849	0.109	1.75056e-253	1.00752e-223	0.820897	0.909	0.223	3.39342e-219	4.45676e-16	2.07898e-257	伪尾 T precursor 1	CENPW	0.756672
CENPF1	5.08278e-117	0.687004	0.669	0.135	1.71193e-112	2.13778e-14	0.301001	0.741	0.405	7.20027e-10	9.25372e-258	1.14817	0.828	0.094	3.11675e-253	2.87287e-178	0.687093	0.836	0.201	9.67613e-174	2.13778e-14	3.70149e-257	伪尾 T precursor 1	CENPF	0.705817
CKAP2L	2.00398e-76	0.302242	0.288	0.036	6.74962e-72	2.32806e-19	0.271703	0.432	0.154	7.84115e-15	1.96675e-242	0.688979	0.534	0.036	6.6242e-238	9.71151e-258	0.528996	0.569	0.061	3.27093e-253	2.32806e-19	3.8846e-257	伪尾 T precursor 1	CKAP2L	0.44798
NDC801	1.40289e-140	0.55016	0.48	0.056	4.72506e-136	2.87906e-39	0.53894	0.755	0.279	9.69696e-35	1.49163e-255	0.753864	0.642	0.053	5.02395e-251	1.32271e-249	0.619693	0.7	0.104	4.45504e-245	2.87906e-39	5.96651e-255	伪尾 T precursor 1	NDC80	0.615664
SGOL1	1.83411e-96	0.453332	0.449	0.073	6.17746e-92	6.29128e-17	0.293054	0.554	0.247	2.11897e-12	1.08766e-249	0.782827	0.659	0.06	3.66334e-245	6.86071e-202	0.563233	0.662	0.117	2.31076e-197	6.29128e-17	4.35063e-249	伪尾 T precursor 1	SGOL1	0.523111
RRM11	2.27947e-145	0.702287	0.703	0.133	7.6775e-141	4.82577e-32	0.572083	0.935	0.65	1.62537e-27	1.15601e-243	0.994554	0.81	0.108	3.89356e-239	4.58421e-237	0.810131	0.849	0.193	1.54401e-232	4.82577e-32	4.62404e-243	伪尾 T precursor 1	RRM1	0.769764
RNASEH2A2	6.00582e-176	0.851121	0.765	0.141	2.02282e-171	2.5736e-12	0.2607	0.856	0.555	8.66813e-08	1.44982e-240	0.869639	0.731	0.084	4.88315e-236	4.91571e-238	0.798911	0.84	0.193	1.65566e-233	2.5736e-12	5.7993e-240	伪尾 T precursor 1	RNASEH2A	0.695093
MELK1	5.51698e-136	0.429961	0.427	0.044	1.85817e-131	9.08547e-20	0.370515	0.568	0.262	3.06008e-15	3.95033e-209	0.562804	0.48	0.034	1.33051e-204	5.40567e-234	0.458641	0.564	0.069	1.82068e-229	9.08547e-20	2.16227e-233	伪尾 T precursor 1	MELK	0.45548
LIG11	2.22087e-105	0.515608	0.52	0.096	7.4801e-101	1.61893e-12	0.266724	0.734	0.449	5.45271e-08	6.10638e-207	0.657716	0.588	0.058	2.05669e-202	1.40513e-232	0.616152	0.687	0.115	4.73262e-228	1.61893e-12	5.62052e-232	伪尾 T precursor 1	LIG1	0.51405
HMGB22	3.53229e-160	1.6407	1	0.571	1.18971e-155	3.15778e-45	0.973911	1	0.875	1.06357e-40	4.35501e-183	2.14883	1	0.417	1.46681e-178	1.07884e-231	1.66443	1	0.466	3.63363e-227	3.15778e-45	4.31535e-231	伪尾 T precursor 1	HMGB2	1.60697
KIF222	1.32811e-181	0.988277	0.876	0.182	4.47321e-177	9.47605e-25	0.52753	0.95	0.598	3.19163e-20	5.52237e-217	1.04463	0.828	0.128	1.85999e-212	5.51032e-231	0.926455	0.889	0.217	1.85593e-226	9.47605e-25	2.20413e-230	伪尾 T precursor 1	KIF22	0.871722
ZWINT2	2.05535e-168	0.99539	0.92	0.23	6.92264e-164	1.02736e-22	0.463391	0.957	0.704	3.46026e-18	5.31846e-215	1.01621	0.875	0.145	1.79131e-210	4.3868e-229	0.931627	0.951	0.295	1.47752e-224	1.02736e-22	1.75472e-228	伪尾 T precursor 1	ZWINT	0.851655
TUBA1B3	3.12312e-165	1.77026	1	0.598	1.0519e-160	9.72575e-29	0.560735	1	0.927	3.27573e-24	3.53432e-187	2.27691	1	0.422	1.19039e-182	5.92361e-229	1.6782	1	0.491	1.99513e-224	9.72575e-29	2.36944e-228	伪尾 T precursor 1	TUBA1B	1.57153
DEK2	6.6988e-145	1.10918	0.997	0.425	2.25622e-140	9.18905e-26	0.450818	1	0.836	3.09496e-21	6.09523e-166	1.36957	0.993	0.379	2.05294e-161	1.34827e-227	1.1608	0.998	0.465	4.54109e-223	9.18905e-26	5.39306e-227	伪尾 T precursor 1	DEK	1.02259
GMNN2	4.92607e-153	0.760593	0.808	0.17	1.65915e-148	1.15821e-15	0.359339	0.899	0.6	3.90097e-11	5.55972e-227	0.97635	0.835	0.119	1.87257e-222	2.16994e-216	0.903495	0.92	0.26	7.30859e-212	1.15821e-15	2.22389e-226	伪尾 T precursor 1	GMNN	0.749944
CDC451	2.16129e-140	0.567409	0.486	0.059	7.27942e-136	1.02962e-24	0.388875	0.763	0.357	3.46785e-20	6.88093e-149	0.446294	0.376	0.03	2.31757e-144	1.4232e-224	0.523894	0.564	0.074	4.79347e-220	1.02962e-24	5.69279e-224	伪尾 T precursor 1	CDC45	0.481618
DNAJC92	4.13278e-149	0.781727	0.82	0.183	1.39196e-144	4.4769e-23	0.420837	0.921	0.586	1.50786e-18	5.77549e-192	0.925045	0.781	0.127	1.94524e-187	1.37955e-223	0.834941	0.869	0.217	4.64645e-219	4.4769e-23	5.51819e-223	伪尾 T precursor 1	DNAJC9	0.740637
CENPU1	8.13448e-104	0.442166	0.458	0.074	2.73977e-99	1.22382e-12	0.288108	0.662	0.384	4.12194e-08	1.00427e-213	0.618803	0.552	0.048	3.3825e-209	2.051e-223	0.63623	0.742	0.143	6.90797e-219	1.22382e-12	8.204e-223	伪尾 T precursor 1	CENPU	0.496327
H2AFZ3	3.73868e-163	1.35594	1	0.675	1.25923e-158	6.03392e-28	0.469486	1	0.951	2.03229e-23	9.74273e-166	1.69872	1	0.618	3.28145e-161	1.30428e-220	1.3449	1	0.665	4.39295e-216	6.03392e-28	5.21713e-220	伪尾 T precursor 1	H2AFZ	1.21726
USP11	2.92826e-140	0.808671	0.793	0.183	9.86267e-136	1.16879e-30	0.5535	0.935	0.576	3.9366e-26	1.54283e-216	1.06406	0.925	0.164	5.19641e-212	7.73508e-219	0.853236	0.92	0.255	2.60525e-214	1.16879e-30	3.09403e-218	伪尾 T precursor 1	USP1	0.819867
CKS1B3	7.04035e-152	0.946982	0.898	0.213	2.37126e-147	6.601e-22	0.4814	0.971	0.643	2.22328e-17	2.03956e-192	1.13956	0.889	0.167	6.86946e-188	3.31292e-218	0.906197	0.938	0.245	1.11583e-213	6.601e-22	1.32517e-217	伪尾 T precursor 1	CKS1B	0.868536
TUBB1	5.96404e-154	1.35333	1	0.822	2.00875e-149	6.47187e-34	0.525932	1	0.979	2.17979e-29	1.0325e-157	1.68766	1	0.711	3.47755e-153	1.58838e-217	1.35341	1	0.795	5.34982e-213	6.47187e-34	6.35352e-217	伪尾 T precursor 1	TUBB	1.23008
HSPB111	5.78554e-132	0.76332	0.737	0.169	1.94863e-127	8.78439e-11	0.293003	0.82	0.591	2.95867e-06	1.80286e-171	0.964555	0.828	0.166	6.07221e-167	3.90887e-216	0.886992	0.916	0.264	1.31655e-211	8.78439e-11	1.56355e-215	伪尾 T precursor 1	HSPB11	0.726968
RAD511	2.04664e-114	0.440798	0.43	0.057	6.89329e-110	2.71379e-12	0.286906	0.576	0.303	9.14033e-08	5.52184e-185	0.50229	0.43	0.031	1.85981e-180	3.18197e-214	0.512521	0.607	0.092	1.07172e-209	2.71379e-12	1.27279e-213	伪尾 T precursor 1	RAD51	0.435629
NUF21	2.12604e-97	0.444389	0.505	0.09	7.16071e-93	7.88787e-17	0.300947	0.691	0.341	2.65671e-12	4.53423e-144	0.567909	0.52	0.064	1.52717e-139	4.75576e-214	0.599208	0.764	0.141	1.60179e-209	7.88787e-17	1.9023e-213	伪尾 T precursor 1	NUF2	0.478113
PRC11	2.31777e-88	0.427201	0.433	0.074	7.80647e-84	4.16401e-20	0.297293	0.619	0.263	1.40248e-15	2.06285e-202	0.626562	0.581	0.056	6.94789e-198	1.25056e-213	0.503525	0.638	0.101	4.212e-209	4.16401e-20	5.00223e-213	伪尾 T precursor 1	PRC1	0.463645
TUBB4B2	6.9993e-152	1.16791	0.923	0.257	2.35743e-147	1.27532e-26	0.627364	0.971	0.634	4.29541e-22	7.75578e-206	1.33833	0.907	0.169	2.61222e-201	2.25303e-212	1.12998	0.96	0.288	7.58843e-208	1.27532e-26	9.01212e-212	伪尾 T precursor 1	TUBB4B	1.0659
EZH21	2.13065e-94	0.557743	0.619	0.148	7.17625e-90	1.90379e-17	0.360783	0.827	0.477	6.41215e-13	2.04773e-211	1.01429	0.832	0.132	6.89696e-207	4.19517e-186	0.729032	0.842	0.228	1.41297e-181	1.90379e-17	8.19092e-211	伪尾 T precursor 1	EZH2	0.665463
KIF2C1	1.43574e-98	0.42922	0.44	0.068	4.83572e-94	3.15053e-36	0.470058	0.791	0.289	1.06113e-31	6.40468e-205	0.612089	0.545	0.047	2.15716e-200	5.54935e-176	0.412168	0.527	0.079	1.86908e-171	3.15053e-36	2.56187e-204	伪尾 T precursor 1	KIF2C	0.480884
SAC3D11	1.61703e-192	0.834107	0.724	0.109	5.44633e-188	5.5224e-20	0.373752	0.712	0.365	1.86e-15	6.70004e-205	0.835113	0.72	0.095	2.25664e-200	1.11542e-204	0.659935	0.738	0.156	3.75685e-200	5.5224e-20	2.68002e-204	伪尾 T precursor 1	SAC3D1	0.675727
PTMA1	8.53569e-155	0.9615	1	0.996	2.87491e-150	2.04322e-33	0.337953	1	1	6.88176e-29	1.08242e-156	1.11619	1	0.992	3.64571e-152	9.42267e-205	0.940129	1	0.975	3.17365e-200	2.04322e-33	3.76907e-204	伪尾 T precursor 1	PTMA	0.838944
MCM72	1.70994e-146	1.07022	0.91	0.258	5.75924e-142	1.1192e-17	0.435344	0.964	0.771	3.76958e-13	2.23989e-179	1.12793	0.857	0.17	7.54418e-175	1.19384e-203	0.981304	0.933	0.299	4.02098e-199	1.1192e-17	4.77537e-203	伪尾 T precursor 1	MCM7	0.903699
RANBP13	9.00331e-135	1.08452	0.991	0.434	3.03241e-130	2.78031e-11	0.283888	1	0.896	9.36437e-07	2.08291e-154	1.32441	0.964	0.332	7.01545e-150	1.61627e-203	1.13554	0.996	0.421	5.44377e-199	2.78031e-11	6.46509e-203	伪尾 T precursor 1	RANBP1	0.95709
LMNB11	3.07673e-109	0.711893	0.74	0.189	1.03627e-104	4.23491e-23	0.461068	0.964	0.713	1.42636e-18	9.16376e-199	0.997386	0.828	0.137	3.08645e-194	8.61379e-203	0.787271	0.867	0.227	2.90121e-198	4.23491e-23	3.44552e-202	伪尾 T precursor 1	LMNB1	0.739405
EIF4A31	3.70422e-125	0.813209	0.827	0.224	1.24762e-120	1.14859e-25	0.464763	0.986	0.735	3.86856e-21	8.49188e-147	0.949332	0.824	0.188	2.86015e-142	1.23874e-201	0.867603	0.944	0.305	4.17219e-197	1.14859e-25	4.95495e-201	伪尾 T precursor 1	EIF4A3	0.773727
FAM111A	6.59927e-80	0.363208	0.418	0.075	2.2227e-75	1.21737e-15	0.279814	0.583	0.271	4.10022e-11	1.81352e-135	0.55055	0.552	0.079	6.10812e-131	2.65771e-201	0.534273	0.616	0.099	8.95145e-197	1.21737e-15	1.06309e-200	伪尾 T precursor 1	FAM111A	0.431961
KIF11	1.17228e-53	0.285612	0.297	0.057	3.94837e-49	1.3064e-12	0.253319	0.446	0.211	4.40007e-08	1.20815e-200	0.615455	0.527	0.046	4.06916e-196	2.48383e-178	0.42612	0.538	0.084	8.36578e-174	1.3064e-12	4.83259e-200	伪尾 T precursor 1	KIF11	0.395126
ANP32E2	5.39346e-129	0.950794	0.904	0.279	1.81657e-124	1.66633e-20	0.494225	0.957	0.701	5.61236e-16	3.15412e-167	1.12763	0.921	0.218	1.06234e-162	2.59641e-200	0.913299	0.936	0.267	8.74496e-196	1.66633e-20	1.03856e-199	伪尾 T precursor 1	ANP32E	0.871488
E2F2	1.52599e-84	0.444369	0.502	0.106	5.13969e-80	4.77245e-16	0.259189	0.504	0.214	1.60741e-11	2.47823e-197	0.734659	0.688	0.086	8.34694e-193	3.83554e-153	0.491272	0.693	0.162	1.29185e-148	4.77245e-16	9.91293e-197	伪尾 T precursor 1	E2F2	0.482372
DNMT12	2.69912e-115	0.741197	0.824	0.23	9.09092e-111	4.47566e-11	0.27349	0.878	0.651	1.50745e-06	9.98735e-163	0.989494	0.864	0.194	3.36384e-158	5.50006e-196	0.831456	0.94	0.29	1.85247e-191	4.47566e-11	2.20002e-195	伪尾 T precursor 1	DNMT1	0.708909
FANCI	2.20449e-91	0.404891	0.427	0.072	7.42494e-87	2.08828e-17	0.348585	0.662	0.35	7.03353e-13	1.1441e-193	0.656427	0.563	0.057	3.85346e-189	2.58046e-120	0.401455	0.547	0.127	8.69124e-116	2.08828e-17	4.57642e-193	伪尾 T precursor 1	FANCI	0.45284
HMGB11	8.80379e-151	1.12777	1	0.869	2.9652e-146	3.08459e-28	0.42553	1	0.994	1.03892e-23	3.52403e-153	1.31884	1	0.86	1.18693e-148	1.70202e-192	1.07167	1	0.89	5.73256e-188	3.08459e-28	6.80807e-192	伪尾 T precursor 1	HMGB1	0.985951
CARHSP11	1.19688e-144	1.03199	0.972	0.329	4.0312e-140	4.33732e-14	0.324026	0.971	0.764	1.46085e-09	4.47217e-147	1.20335	0.961	0.319	1.50627e-142	2.39049e-192	0.978381	0.976	0.402	8.05141e-188	4.33732e-14	9.56196e-192	伪尾 T precursor 1	CARHSP1	0.884436
MAD2L12	2.52519e-135	0.854441	0.929	0.263	8.50508e-131	3.71635e-23	0.462634	0.993	0.722	1.2517e-18	4.15776e-168	0.875013	0.846	0.161	1.40037e-163	4.46575e-189	0.787616	0.947	0.28	1.50411e-184	3.71635e-23	1.7863e-188	伪尾 T precursor 1	MAD2L1	0.744926
SMC42	2.67094e-121	0.905752	0.923	0.316	8.99598e-117	8.15e-27	0.597415	0.971	0.694	2.745e-22	9.43126e-138	1.1744	0.989	0.356	3.17654e-133	6.68827e-188	1.03829	1	0.465	2.25268e-183	8.15e-27	2.67531e-187	伪尾 T precursor 1	SMC4	0.928964
KIF15	4.37674e-69	0.310919	0.288	0.041	1.47413e-64	1.02199e-18	0.300232	0.554	0.238	3.44217e-14	1.03149e-181	0.565569	0.448	0.035	3.47416e-177	1.50419e-187	0.437563	0.493	0.066	5.06627e-183	1.02199e-18	6.01677e-187	伪尾 T precursor 1	KIF15	0.403571
HMGA12	2.68108e-140	0.925631	1	0.813	9.03016e-136	3.10609e-41	0.453724	1	0.978	1.04616e-36	1.01225e-145	1.28844	1	0.694	3.40935e-141	1.85627e-182	0.839418	1	0.84	6.25211e-178	3.10609e-41	7.42509e-182	伪尾 T precursor 1	HMGA1	0.876803
NCAPH	4.03271e-108	0.387211	0.396	0.05	1.35826e-103	2.52288e-23	0.321809	0.597	0.245	8.49731e-19	9.53117e-112	0.388709	0.323	0.031	3.21019e-107	1.86997e-182	0.379642	0.507	0.072	6.29825e-178	2.52288e-23	7.47988e-182	伪尾 T precursor 1	NCAPH	0.369343
KIF20B	9.39374e-91	0.420285	0.517	0.103	3.16391e-86	8.22002e-13	0.324326	0.655	0.367	2.76858e-08	5.50586e-179	0.770828	0.663	0.088	1.85443e-174	2.78524e-154	0.503088	0.664	0.149	9.38097e-150	8.22002e-13	2.20234e-178	伪尾 T precursor 1	KIF20B	0.504632
UBE2S2	8.74891e-116	1.01981	0.95	0.357	2.94672e-111	6.11828e-28	0.668419	0.978	0.691	2.0607e-23	1.13172e-158	1.05413	0.867	0.184	3.81175e-154	8.46705e-178	0.904946	0.907	0.286	2.85179e-173	6.11828e-28	3.38682e-177	伪尾 T precursor 1	UBE2S	0.911826
TUBG11	1.40572e-148	0.616758	0.616	0.097	4.73461e-144	1.67798e-11	0.278683	0.698	0.414	5.6516e-07	3.00526e-172	0.55413	0.559	0.063	1.0122e-167	3.71796e-177	0.51592	0.664	0.138	1.25225e-172	1.67798e-11	1.48718e-176	伪尾 T precursor 1	TUBG1	0.491373
CENPA1	5.76779e-100	0.497651	0.467	0.077	1.94265e-95	1.2849e-17	0.429339	0.612	0.283	4.32767e-13	2.02222e-159	0.700726	0.523	0.059	6.81105e-155	7.80648e-177	0.550276	0.611	0.107	2.6293e-172	1.2849e-17	3.12259e-176	伪尾 T precursor 1	CENPA	0.544498
TFDP11	2.37902e-118	0.708992	0.793	0.205	8.01278e-114	3.84058e-18	0.370611	0.914	0.597	1.29355e-13	1.65907e-176	0.829481	0.817	0.148	5.58792e-172	1.10103e-154	0.62283	0.791	0.225	3.70839e-150	3.84058e-18	6.63629e-176	伪尾 T precursor 1	TFDP1	0.632978
RFC41	2.64864e-106	0.534299	0.582	0.118	8.92087e-102	5.20327e-09	0.266538	0.669	0.455	0.000175251	5.25977e-163	0.708481	0.674	0.102	1.77154e-158	2.94729e-175	0.663095	0.762	0.185	9.92676e-171	5.20327e-09	1.17892e-174	伪尾 T precursor 1	RFC4	0.543103
CDCA81	2.52697e-97	0.483638	0.486	0.085	8.5111e-93	5.56848e-24	0.423016	0.712	0.307	1.87552e-19	8.68485e-175	0.672527	0.523	0.053	2.92515e-170	5.66143e-158	0.475587	0.538	0.092	1.90683e-153	5.56848e-24	3.47394e-174	伪尾 T precursor 1	CDCA8	0.513692
STMN11	1.17967e-145	0.977359	1	0.961	3.97324e-141	3.16136e-16	0.306983	1	0.991	1.06478e-11	1.23668e-154	1.27143	1	0.902	4.16525e-150	3.09195e-174	0.766304	1	0.976	1.0414e-169	3.16136e-16	1.23678e-173	伪尾 T precursor 1	STMN1	0.83052
LRR1	6.22574e-91	0.483708	0.551	0.122	2.09689e-86	5.81997e-10	0.276437	0.647	0.426	1.96022e-05	1.79397e-172	0.70238	0.688	0.102	6.04226e-168	6.38381e-126	0.445356	0.678	0.189	2.15013e-121	5.81997e-10	7.17587e-172	伪尾 T precursor 1	LRR1	0.47697
HMGN22	8.13444e-138	1.25837	1	0.773	2.73976e-133	1.15744e-19	0.479079	1	0.976	3.89839e-15	2.31568e-153	1.70414	1	0.722	7.79944e-149	4.3708e-172	1.14965	1	0.746	1.47213e-167	1.15744e-19	1.74832e-171	伪尾 T precursor 1	HMGN2	1.14781
NCAPG2	1.04806e-78	0.277384	0.282	0.033	3.52997e-74	2.23852e-12	0.286626	0.518	0.278	7.53955e-08	3.90549e-171	0.527194	0.441	0.037	1.31541e-166	1.40471e-139	0.326294	0.413	0.063	4.7312e-135	2.23852e-12	1.5622e-170	伪尾 T precursor 1	NCAPG2	0.354374
TCF19	1.1356e-82	0.381899	0.387	0.064	3.82481e-78	1.22728e-11	0.267609	0.439	0.22	4.13362e-07	5.13978e-171	0.549461	0.484	0.047	1.73113e-166	1.30384e-170	0.420378	0.536	0.088	4.39147e-166	1.22728e-11	2.05591e-170	伪尾 T precursor 1	TCF19	0.404837
MAD2L21	9.91524e-115	0.69552	0.786	0.213	3.33955e-110	1.48328e-19	0.382965	0.813	0.496	4.99584e-15	4.39647e-170	0.799229	0.803	0.145	1.48078e-165	1.30466e-156	0.574891	0.784	0.217	4.39422e-152	1.48328e-19	1.75859e-169	伪尾 T precursor 1	MAD2L2	0.613151
ACYP11	6.3774e-116	0.599143	0.728	0.173	2.14797e-111	2.19369e-14	0.276118	0.763	0.442	7.38855e-10	1.58396e-169	0.793678	0.781	0.137	5.33492e-165	2.05477e-169	0.645467	0.833	0.238	6.92067e-165	2.19369e-14	6.33583e-169	伪尾 T precursor 1	ACYP1	0.578601
ALYREF	2.60647e-66	0.301787	0.344	0.064	8.77885e-62	2.10196e-14	0.337266	0.935	0.705	7.0796e-10	1.01454e-148	0.587236	0.552	0.074	3.41706e-144	7.92476e-166	0.51148	0.733	0.177	2.66914e-161	2.10196e-14	3.1699e-165	伪尾 T precursor 1	ALYREF	0.434442
DLGAP5	4.26064e-69	0.428006	0.393	0.078	1.43503e-64	5.10051e-19	0.45222	0.669	0.316	1.7179e-14	7.71735e-165	0.650983	0.52	0.056	2.59928e-160	2.22092e-156	0.517749	0.573	0.107	7.48028e-152	5.10051e-19	3.08694e-164	伪尾 T precursor 1	DLGAP5	0.51224
ARHGAP11A	8.83394e-74	0.346017	0.384	0.07	2.97536e-69	3.84268e-14	0.3055	0.46	0.211	1.29425e-09	2.81407e-145	0.549862	0.466	0.051	9.47807e-141	3.66725e-163	0.412903	0.536	0.09	1.23517e-158	3.84268e-14	1.4669e-162	伪尾 T precursor 1	ARHGAP11A	0.403571
TMPO2	2.02039e-109	0.719171	0.895	0.277	6.80488e-105	4.58172e-20	0.444324	0.928	0.684	1.54317e-15	1.6329e-143	0.995438	0.964	0.271	5.49978e-139	4.93066e-161	0.762585	0.936	0.321	1.6607e-156	4.58172e-20	1.97227e-160	伪尾 T precursor 1	TMPO	0.73038
DDX39A2	5.83649e-113	0.874903	0.929	0.333	1.96579e-108	5.64905e-12	0.313974	0.978	0.802	1.90266e-07	8.80344e-131	0.878348	0.907	0.24	2.96509e-126	1.6731e-159	0.845868	0.962	0.382	5.63518e-155	5.64905e-12	6.69241e-159	伪尾 T precursor 1	DDX39A	0.728273
SAE11	1.14652e-115	0.69199	0.69	0.162	3.86161e-111	1.85688e-15	0.359607	0.935	0.659	6.25416e-11	5.94866e-102	0.542194	0.595	0.123	2.00357e-97	2.70764e-159	0.598486	0.813	0.233	9.11962e-155	1.85688e-15	1.08306e-158	伪尾 T precursor 1	SAE1	0.548069
RAD51C1	1.13807e-75	0.467112	0.548	0.14	3.83313e-71	2.51549e-12	0.275196	0.77	0.507	8.47241e-08	4.86879e-151	0.648782	0.699	0.119	1.63986e-146	8.31567e-159	0.568468	0.771	0.209	2.8008e-154	2.51549e-12	3.32627e-158	伪尾 T precursor 1	RAD51C	0.489889
AURKA1	1.6009e-87	0.423027	0.471	0.088	5.392e-83	5.36552e-20	0.39741	0.655	0.292	1.80716e-15	3.37322e-113	0.5124	0.427	0.054	1.13614e-108	1.37893e-158	0.442605	0.558	0.097	4.64436e-154	5.36552e-20	5.5157e-158	伪尾 T precursor 1	AURKA	0.443861
RHNO11	4.81824e-90	0.433679	0.523	0.109	1.62283e-85	1.62745e-11	0.257342	0.734	0.444	5.4814e-07	3.30614e-84	0.440065	0.477	0.094	1.11354e-79	1.68294e-155	0.466891	0.644	0.142	5.66831e-151	1.62745e-11	6.73176e-155	伪尾 T precursor 1	RHNO1	0.399494
WHSC1	5.72045e-77	0.467323	0.656	0.186	1.92671e-72	6.79499e-14	0.302368	0.719	0.432	2.28862e-09	7.98645e-153	0.78665	0.763	0.143	2.68992e-148	1.53942e-138	0.534094	0.789	0.233	5.18491e-134	6.79499e-14	3.19458e-152	伪尾 T precursor 1	WHSC1	0.522609
PTTG11	7.33262e-96	0.74561	0.783	0.223	2.4697e-91	4.56016e-08	0.30338	0.813	0.57	0.00153591	4.39784e-152	0.936822	0.821	0.163	1.48124e-147	2.55594e-105	0.582986	0.789	0.264	8.60867e-101	4.56016e-08	1.75913e-151	伪尾 T precursor 1	PTTG1	0.642199
ANP32B1	4.97639e-90	0.763277	0.991	0.652	1.6761e-85	8.10908e-16	0.281887	1	0.935	2.73122e-11	2.15293e-109	0.908736	0.996	0.647	7.25127e-105	2.2528e-150	0.782383	0.996	0.724	7.58765e-146	8.10908e-16	9.01119e-150	伪尾 T precursor 1	ANP32B	0.684071
HNRNPAB1	2.52892e-108	0.769676	0.873	0.278	8.51764e-104	1.98756e-08	0.272749	0.935	0.737	0.000669429	7.6542e-139	0.881422	0.907	0.227	2.57801e-134	3.42343e-150	0.776983	0.933	0.369	1.15305e-145	1.98756e-08	1.36937e-149	伪尾 T precursor 1	HNRNPAB	0.675208
RPA31	1.03135e-120	0.898135	0.963	0.372	3.4737e-116	3.77903e-20	0.372181	0.978	0.8	1.27282e-15	6.03287e-144	1.04383	0.961	0.289	2.03193e-139	2.68462e-148	0.781656	0.978	0.455	9.04206e-144	3.77903e-20	1.07385e-147	伪尾 T precursor 1	RPA3	0.773952
HES41	2.46799e-45	0.541201	0.536	0.188	8.31243e-41	1.8307e-09	0.483682	0.683	0.494	6.16598e-05	5.46798e-145	0.855079	0.556	0.076	1.84167e-140	2.45019e-54	0.497883	0.553	0.223	8.25249e-50	1.8307e-09	2.18719e-144	伪尾 T precursor 1	HES4	0.594461
MZT11	1.20812e-79	0.528578	0.721	0.216	4.06907e-75	3.55535e-15	0.36835	0.899	0.589	1.19748e-10	1.46677e-144	0.743205	0.799	0.161	4.94024e-140	3.38347e-117	0.470326	0.8	0.253	1.13959e-112	3.55535e-15	5.86709e-144	伪尾 T precursor 1	MZT1	0.527615
CCNB21	2.76658e-73	0.481491	0.601	0.158	9.31811e-69	1.6568e-11	0.284446	0.777	0.486	5.58027e-07	1.69322e-144	0.652988	0.645	0.098	5.70295e-140	1.67433e-111	0.462196	0.718	0.207	5.63931e-107	1.6568e-11	6.77289e-144	伪尾 T precursor 1	CCNB2	0.47028
CKS22	9.62541e-110	0.856038	0.95	0.341	3.24194e-105	6.75738e-28	0.654701	0.957	0.726	2.27595e-23	7.4662e-143	1.10023	0.957	0.277	2.51469e-138	2.28512e-142	0.873383	0.962	0.435	7.69652e-138	6.75738e-28	2.98648e-142	伪尾 T precursor 1	CKS2	0.871087
PLK1	3.41767e-61	0.347003	0.387	0.079	1.1511e-56	4.15295e-19	0.438606	0.633	0.278	1.39876e-14	3.95784e-125	0.467318	0.455	0.055	1.33304e-120	4.58058e-137	0.454763	0.529	0.098	1.54278e-132	4.15295e-19	1.83223e-136	伪尾 T precursor 1	PLK1	0.426923
SMC1A1	4.91101e-84	0.54914	0.693	0.202	1.65408e-79	3.30353e-12	0.316573	0.755	0.51	1.11266e-07	1.24414e-125	0.757446	0.746	0.166	4.1904e-121	1.01119e-136	0.557221	0.782	0.233	3.40579e-132	3.30353e-12	4.04476e-136	伪尾 T precursor 1	SMC1A	0.545095
RACGAP1	4.96995e-61	0.296914	0.325	0.06	1.67393e-56	3.07217e-17	0.320004	0.619	0.292	1.03474e-12	8.82748e-136	0.420068	0.441	0.048	2.97318e-131	2.21847e-113	0.296866	0.447	0.086	7.47203e-109	3.07217e-17	3.53099e-135	伪尾 T precursor 1	RACGAP1	0.333463
CDK21	4.29109e-94	0.476742	0.545	0.114	1.44528e-89	5.98055e-13	0.330217	0.763	0.494	2.01431e-08	2.08881e-135	0.497543	0.552	0.078	7.03533e-131	7.5109e-131	0.4202	0.618	0.148	2.52975e-126	5.98055e-13	8.35525e-135	伪尾 T precursor 1	CDK2	0.431176
C12orf752	1.90892e-91	0.675137	0.889	0.321	6.42944e-87	1.42379e-18	0.410704	0.906	0.683	4.79545e-14	2.13084e-119	0.859836	0.903	0.26	7.17689e-115	3.78057e-133	0.666781	0.953	0.38	1.27333e-128	1.42379e-18	1.51223e-132	伪尾 T precursor 1	C12orf75	0.653115
ACAT21	9.07998e-97	0.536715	0.65	0.16	3.05823e-92	1.64056e-09	0.278227	0.791	0.565	5.52556e-05	9.52606e-108	0.540873	0.634	0.13	3.20847e-103	6.81422e-132	0.533245	0.773	0.236	2.2951e-127	1.64056e-09	2.72569e-131	伪尾 T precursor 1	ACAT2	0.472265
HADH	2.90708e-86	0.653512	0.913	0.351	9.79134e-82	1.63168e-08	0.250562	0.942	0.757	0.000549568	2.78937e-129	0.838923	0.889	0.231	9.39488e-125	1.1021e-89	0.526328	0.92	0.434	3.712e-85	1.63168e-08	1.11575e-128	伪尾 T precursor 1	HADH	0.567331
VRK11	1.60722e-79	0.480502	0.675	0.193	5.41329e-75	1.30116e-16	0.367548	0.906	0.616	4.38245e-12	6.42385e-122	0.586253	0.731	0.152	2.16362e-117	3.01276e-129	0.553312	0.853	0.282	1.01473e-124	1.30116e-16	1.2051e-128	伪尾 T precursor 1	VRK1	0.496904
IDH21	1.01169e-70	0.644006	0.994	0.616	3.40749e-66	1.72262e-13	0.302313	0.993	0.909	5.80195e-09	1.14045e-83	0.770787	0.993	0.556	3.84116e-79	8.53252e-126	0.709288	0.996	0.671	2.87384e-121	1.72262e-13	3.41301e-125	伪尾 T precursor 1	IDH2	0.606598
CALM21	2.53548e-72	0.61785	1	0.811	8.53976e-68	1.49592e-18	0.319959	1	0.979	5.03842e-14	1.14707e-65	0.639931	1	0.761	3.86344e-61	7.73965e-122	0.657964	1	0.799	2.60679e-117	1.49592e-18	3.09586e-121	伪尾 T precursor 1	CALM2	0.558926
HMMR	3.70308e-65	0.322998	0.402	0.083	1.24723e-60	1.43374e-20	0.289913	0.698	0.292	4.82898e-16	1.58211e-121	0.453035	0.448	0.055	5.3287e-117	3.9877e-112	0.350965	0.527	0.115	1.3431e-107	1.43374e-20	6.32843e-121	伪尾 T precursor 1	HMMR	0.354228
SHMT1	8.43632e-72	0.389726	0.563	0.149	2.84144e-67	4.60962e-13	0.25555	0.576	0.316	1.55257e-08	9.74789e-81	0.395689	0.434	0.079	3.28319e-76	2.27023e-119	0.344492	0.513	0.113	7.64638e-115	4.60962e-13	9.08094e-119	伪尾 T precursor 1	SHMT1	0.346364
LDHA1	5.53102e-80	0.789343	0.994	0.561	1.8629e-75	3.98842e-08	0.256932	0.986	0.934	0.00134334	5.85756e-50	0.577019	0.935	0.484	1.97288e-45	1.21179e-117	0.801208	0.982	0.543	4.08143e-113	3.98842e-08	4.84716e-117	伪尾 T precursor 1	LDHA	0.606126
SKA2	8.18007e-86	0.552783	0.78	0.239	2.75513e-81	1.27974e-10	0.288458	0.741	0.529	4.3103e-06	5.0183e-114	0.799834	0.864	0.234	1.69021e-109	5.64945e-99	0.544507	0.876	0.353	1.90279e-94	1.27974e-10	2.00732e-113	伪尾 T precursor 1	SKA2	0.546396
SMC31	3.16455e-86	0.588197	0.827	0.269	1.06585e-81	1.38807e-13	0.374458	0.871	0.658	4.67516e-09	4.65471e-88	0.732365	0.925	0.333	1.56775e-83	1.59669e-110	0.638381	0.958	0.47	5.37781e-106	1.38807e-13	6.38676e-110	伪尾 T precursor 1	SMC3	0.58335
RHEB1	5.45094e-86	0.618102	0.926	0.347	1.83593e-81	1.78557e-17	0.39218	0.928	0.751	6.01397e-13	2.60712e-103	0.78761	0.921	0.301	8.78103e-99	4.50932e-110	0.616954	0.918	0.41	1.51878e-105	1.78557e-17	1.80373e-109	伪尾 T precursor 1	RHEB	0.603712
SIVA11	1.61601e-63	0.550452	1	0.724	5.4429e-59	1.33589e-11	0.257876	1	0.936	4.49941e-07	6.47655e-93	0.85136	0.993	0.567	2.18137e-88	7.43789e-109	0.577128	0.996	0.779	2.50516e-104	1.33589e-11	2.97516e-108	伪尾 T precursor 1	SIVA1	0.559204
GPANK1	2.17733e-82	0.535106	0.789	0.255	7.33347e-78	1.21889e-27	0.467349	0.827	0.447	4.10534e-23	3.13941e-106	0.699834	0.792	0.202	1.05739e-101	6.18266e-102	0.474503	0.82	0.299	2.08238e-97	1.21889e-27	1.25576e-105	伪尾 T precursor 1	GPANK1	0.544198
KPNA21	1.80458e-59	0.460788	0.656	0.218	6.07801e-55	1.27246e-11	0.325197	0.878	0.671	4.28576e-07	3.66196e-81	0.537879	0.667	0.176	1.23338e-76	8.91602e-104	0.504223	0.789	0.28	3.003e-99	1.27246e-11	3.56641e-103	伪尾 T precursor 1	KPNA2	0.457022
H2AFV1	5.40001e-74	0.67896	0.997	0.691	1.81878e-69	2.23764e-17	0.344296	0.993	0.928	7.53659e-13	1.35194e-102	0.935465	1	0.656	4.55347e-98	1.12464e-97	0.603317	1	0.76	3.7879e-93	2.23764e-17	5.40776e-102	伪尾 T precursor 1	H2AFV	0.64051
CCNB1	1.22861e-57	0.257247	0.437	0.102	4.13807e-53	8.07567e-15	0.285945	0.698	0.355	2.71997e-10	4.21572e-100	0.388386	0.455	0.068	1.4199e-95	1.29784e-97	0.295762	0.553	0.139	4.37124e-93	8.07567e-15	1.68629e-99	伪尾 T precursor 1	CCNB1	0.306835
VPS291	3.36094e-98	0.601904	0.882	0.279	1.132e-93	5.76694e-10	0.260737	0.921	0.755	1.94236e-05	6.28887e-80	0.606733	0.817	0.272	2.11815e-75	2.25177e-90	0.516444	0.909	0.408	7.58419e-86	5.76694e-10	1.34438e-97	伪尾 T precursor 1	VPS29	0.496454
PSMC31	1.63851e-83	0.62709	0.901	0.347	5.51867e-79	8.90357e-12	0.283625	0.957	0.782	2.99881e-07	7.96511e-84	0.628743	0.839	0.272	2.68273e-79	2.64309e-94	0.547577	0.938	0.459	8.90218e-90	8.90357e-12	1.05723e-93	伪尾 T precursor 1	PSMC3	0.521759
HNRNPF2	3.21047e-63	0.619241	0.994	0.638	1.08132e-58	2.16856e-18	0.335429	0.993	0.924	7.30392e-14	1.82842e-58	0.661445	0.982	0.62	6.1583e-54	3.44071e-94	0.609981	0.991	0.701	1.15886e-89	2.16856e-18	1.37628e-93	伪尾 T precursor 1	HNRNPF	0.556524
IGFBP2	6.69043e-57	0.342051	0.433	0.11	2.2534e-52	1.53809e-08	0.361937	0.727	0.546	0.000518044	2.27005e-35	0.306417	0.591	0.224	7.64575e-31	1.86154e-93	0.481516	0.72	0.248	6.26985e-89	1.53809e-08	7.44616e-93	伪尾 T precursor 1	IGFBP2	0.37298
CBX5	2.51752e-77	0.596255	0.935	0.387	8.47928e-73	7.40535e-12	0.272752	0.957	0.762	2.4942e-07	2.06349e-92	0.784623	0.953	0.37	6.95003e-88	7.81838e-89	0.552781	0.949	0.491	2.63331e-84	7.40535e-12	8.25395e-92	伪尾 T precursor 1	CBX5	0.551603
CBFB	7.9739e-70	0.39334	0.635	0.186	2.68569e-65	2.51633e-09	0.263526	0.813	0.56	8.47525e-05	2.66141e-48	0.301508	0.548	0.169	8.96389e-44	4.42625e-89	0.30675	0.58	0.17	1.49081e-84	2.51633e-09	1.7705e-88	伪尾 T precursor 1	CBFB	0.316281
SRSF101	4.13083e-55	0.500715	0.935	0.433	1.3913e-50	2.76651e-11	0.283521	0.978	0.847	9.31788e-07	4.59644e-65	0.622547	0.928	0.409	1.54813e-60	1.80276e-78	0.501875	0.96	0.544	6.07188e-74	2.76651e-11	7.21104e-78	伪尾 T precursor 1	SRSF10	0.477165
BUB3	3.12106e-52	0.45875	0.864	0.389	1.0512e-47	7.67882e-12	0.297168	0.95	0.812	2.5863e-07	3.91323e-42	0.387167	0.832	0.347	1.31801e-37	3.38544e-75	0.462188	0.933	0.463	1.14025e-70	7.67882e-12	1.35418e-74	伪尾 T precursor 1	BUB3	0.401318
EIF3E1	4.14506e-50	-0.611041	0.972	0.925	1.3961e-45	3.7874e-13	-0.305621	0.978	0.996	1.27564e-08	4.72871e-34	-0.584852	0.867	0.837	1.59268e-29	1.65579e-72	-0.567829	0.971	0.943	5.57686e-68	3.7874e-13	6.62315e-72	伪尾 T precursor 1	EIF3E	-0.517336
CENPV	4.81036e-52	0.432663	0.858	0.356	1.62018e-47	1.01043e-11	0.325023	0.748	0.488	3.40323e-07	3.83666e-64	0.492995	0.849	0.287	1.29223e-59	4.38959e-69	0.413202	0.809	0.356	1.47846e-64	1.01043e-11	1.75583e-68	伪尾 T precursor 1	CENPV	0.415971
PSIP11	9.97515e-42	0.418275	0.966	0.534	3.35973e-37	3.47772e-14	0.354374	0.964	0.824	1.17133e-09	1.32877e-39	0.463212	0.978	0.57	4.47543e-35	5.19304e-65	0.454898	0.991	0.668	1.74907e-60	3.47772e-14	2.07721e-64	伪尾 T precursor 1	PSIP1	0.42269
EVL	2.27326e-32	-0.841329	0.768	0.773	7.65657e-28	1.78891e-11	-0.347497	0.914	0.952	6.02523e-07	8.24793e-43	-0.977353	0.717	0.784	2.77799e-38	1.12539e-62	-0.832542	0.8	0.855	3.79042e-58	1.78891e-11	4.50156e-62	伪尾 T precursor 1	EVL	-0.74968
TRDC1	4.27371e-35	0.480309	0.591	0.247	1.43943e-30	4.57082e-12	-0.529455	0.791	0.859	1.5395e-07	2.83204e-61	0.691879	0.459	0.111	9.5386e-57	4.12686e-24	0.268601	0.613	0.332	1.38997e-19	4.57082e-12	1.13282e-60	伪尾 T precursor 1	TRDC	0.227834
GNAS	1.46389e-48	0.485305	0.963	0.532	4.93054e-44	3.07534e-13	0.265958	0.971	0.826	1.0358e-08	3.52135e-49	0.560473	0.946	0.505	1.18603e-44	5.23007e-60	0.437972	0.971	0.606	1.76154e-55	3.07534e-13	2.09203e-59	伪尾 T precursor 1	GNAS	0.437427
RAD211	2.05163e-41	0.358708	0.771	0.332	6.91011e-37	1.345e-10	0.339986	0.906	0.718	4.5301e-06	1.43629e-56	0.45056	0.846	0.312	4.83755e-52	6.09526e-53	0.29966	0.84	0.394	2.05294e-48	1.345e-10	5.74514e-56	伪尾 T precursor 1	RAD21	0.362228
TRAC3	2.28903e-17	-1.05858	0.746	0.713	7.70967e-13	2.22346e-41	0.567116	0.417	0.08	7.48883e-37	1.29409e-52	-1.49195	0.681	0.833	4.35863e-48	2.92444e-24	-1.20168	0.707	0.715	9.84981e-20	2.28903e-17	5.17636e-52	伪尾 T precursor 1	TRAC	-0.796274
TCF71	1.25301e-24	-0.615953	0.969	0.883	4.22025e-20	3.19135e-12	0.284293	0.95	0.775	1.07488e-07	2.46694e-09	-0.463956	0.961	0.865	8.30892e-05	6.61046e-52	-0.731056	0.964	0.902	2.22647e-47	2.46694e-09	2.64418e-51	伪尾 T precursor 1	TCF7	-0.381668
FTL	1.10882e-38	-0.741322	0.92	0.889	3.73463e-34	1.10235e-12	-0.322217	0.993	0.991	3.71284e-08	2.53398e-45	-1.03525	0.781	0.839	8.5347e-41	2.94225e-50	-0.708262	0.924	0.907	9.90981e-46	1.10235e-12	1.1769e-49	伪尾 T precursor 1	FTL	-0.701764
TXNIP2	8.4591e-16	-0.834317	0.065	0.254	2.84911e-11	4.65883e-07	-0.47182	0.18	0.37	0.0156914	1.41105e-29	-1.1347	0.043	0.373	4.75256e-25	1.02711e-45	-0.966949	0.036	0.364	3.45942e-41	4.65883e-07	4.10845e-45	伪尾 T precursor 1	TXNIP	-0.851947
SOX42	2.80161e-24	-0.727943	0.885	0.831	9.43611e-20	7.74674e-09	-0.436898	0.971	0.944	0.000260918	2.63673e-22	-0.818601	0.839	0.806	8.88077e-18	2.12449e-45	-0.75841	0.827	0.842	7.1555e-41	7.74674e-09	8.49797e-45	伪尾 T precursor 1	SOX4	-0.685463
EZR	3.08064e-40	0.311686	0.848	0.394	1.03759e-35	2.13491e-11	0.275798	0.942	0.701	7.19059e-07	4.06251e-34	0.32475	0.749	0.324	1.36829e-29	1.95855e-42	0.282933	0.86	0.456	6.59661e-38	2.13491e-11	7.83422e-42	伪尾 T precursor 1	EZR	0.298792
H1FX1	2.07655e-19	0.284454	1	0.892	6.99402e-15	1.70512e-21	0.492338	1	0.973	5.74303e-17	1.91953e-38	0.496571	0.996	0.711	6.46518e-34	1.64601e-27	0.26866	0.993	0.814	5.54391e-23	2.07655e-19	7.67813e-38	伪尾 T precursor 1	H1FX	0.385506
CHI3L21	2.40283e-14	-0.772036	0.721	0.687	8.09299e-10	4.11699e-09	0.410917	0.612	0.375	0.000138664	4.81777e-22	-0.882844	0.577	0.67	1.62267e-17	6.91658e-37	-0.941178	0.627	0.725	2.32957e-32	4.11699e-09	2.76663e-36	伪尾 T precursor 1	CHI3L2	-0.546285
CD72	4.71046e-12	-0.651203	0.731	0.656	1.58653e-07	7.7273e-31	-0.819749	0.727	0.924	2.60263e-26	2.1303e-18	-0.846439	0.487	0.583	7.17507e-14	1.27532e-36	-0.706557	0.762	0.751	4.29541e-32	4.71046e-12	5.10128e-36	伪尾 T precursor 1	CD7	-0.755987
COMMD6	1.74119e-10	-0.466969	0.851	0.724	5.8645e-06	6.32321e-10	-0.344902	0.813	0.896	2.12972e-05	3.15405e-16	-0.548047	0.828	0.719	1.06232e-11	3.04077e-29	-0.455397	0.933	0.833	1.02416e-24	6.32321e-10	1.21631e-28	伪尾 T precursor 1	COMMD6	-0.453829
CD531	1.74758e-08	-0.681469	0.378	0.434	0.000588602	4.54921e-07	-0.375151	0.597	0.698	0.0153222	2.11916e-16	-0.791501	0.262	0.439	7.13756e-12	6.02587e-26	-0.690659	0.453	0.568	2.02957e-21	4.54921e-07	2.41035e-25	伪尾 T precursor 1	CD53	-0.634695
CDC20	3.10504e-119	1.34909	0.517	0.11	1.04581e-114	6.22977e-09	0.513695	0.568	0.421	0.000209825	0	1.88505	0.796	0.057	0	9.89296e-260	1.41087	0.605	0.123	3.33205e-255	6.22977e-09	0	伪尾 T precursor 2	CDC20	1.28968
CCNB11	6.20106e-94	1.01065	0.433	0.093	2.08858e-89	1.25632e-06	0.546044	0.479	0.361	0.042314	0	1.67861	0.721	0.054	0	1.5559e-210	1.13474	0.536	0.113	5.24041e-206	1.25632e-06	0	伪尾 T precursor 2	CCNB1	1.09251
CCNB22	1.86258e-121	1.22854	0.594	0.146	6.27335e-117	1.25563e-09	0.470502	0.651	0.488	4.2291e-05	9.21235e-308	1.8559	0.833	0.089	3.10281e-303	5.89993e-248	1.34435	0.685	0.176	1.98716e-243	1.25563e-09	3.68494e-307	伪尾 T precursor 2	CCNB2	1.22482
HMGB23	6.34321e-157	1.43277	0.995	0.56	2.13646e-152	6.47536e-16	0.476087	0.964	0.875	2.18096e-11	5.26997e-158	2.0341	0.993	0.419	1.77498e-153	1.06247e-303	1.4996	0.992	0.43	3.57851e-299	6.47536e-16	4.24989e-303	伪尾 T precursor 2	HMGB2	1.36064
HMGN23	8.53694e-149	1.10036	0.998	0.767	2.87533e-144	2.94519e-28	0.435573	0.995	0.976	9.91971e-24	6.04189e-132	1.43831	1	0.723	2.03497e-127	2.54991e-273	1.14478	1	0.728	8.58836e-269	2.94519e-28	1.01996e-272	伪尾 T precursor 2	HMGN2	1.02976
PTTG12	2.30512e-120	1.4731	0.685	0.219	7.76387e-116	2.71453e-16	0.586433	0.76	0.569	9.14282e-12	8.70525e-232	2.03596	0.874	0.161	2.93202e-227	1.01217e-262	1.55999	0.766	0.23	3.40908e-258	2.71453e-16	4.04867e-262	伪尾 T precursor 2	PTTG1	1.41387
ANP32E3	7.4504e-83	0.750482	0.745	0.282	2.50937e-78	6.6498e-12	0.301749	0.88	0.701	2.23972e-07	8.84118e-141	1.0034	0.896	0.221	2.9778e-136	6.86475e-250	0.88588	0.825	0.239	2.31212e-245	6.6498e-12	2.7459e-249	伪尾 T precursor 2	ANP32E	0.735377
HMGB12	1.23307e-120	0.81271	1	0.865	4.1531e-116	1.41904e-14	0.258006	1	0.994	4.77948e-10	5.28775e-114	1.0859	0.993	0.86	1.78097e-109	2.75273e-237	0.908028	0.999	0.883	9.27146e-233	1.41904e-14	1.10109e-236	伪尾 T precursor 2	HMGB1	0.76616
HNRNPA2B1	4.43658e-94	0.688269	0.99	0.758	1.49429e-89	1.60265e-24	0.287518	0.995	0.99	5.3979e-20	4.22591e-93	0.886064	0.993	0.718	1.42333e-88	7.42603e-233	0.824115	1	0.779	2.50116e-228	1.60265e-24	2.97041e-232	伪尾 T precursor 2	HNRNPA2B1	0.671491
PTMA2	2.98309e-124	0.639358	1	0.996	1.00474e-119	3.10895e-28	0.25698	1	1	1.04713e-23	2.87531e-84	0.633434	1	0.992	9.68433e-80	5.98038e-223	0.715725	1	0.973	2.01425e-218	3.10895e-28	2.39215e-222	伪尾 T precursor 2	PTMA	0.561374
UBE2S3	8.66666e-80	1.02089	0.796	0.36	2.91902e-75	4.25699e-07	0.400723	0.818	0.694	0.014338	1.54484e-161	1.32178	0.84	0.187	5.20317e-157	1.31437e-188	0.937657	0.779	0.263	4.42694e-184	4.25699e-07	5.25749e-188	伪尾 T precursor 2	UBE2S	0.920263
MALAT12	7.06734e-85	-1.07679	1	1	2.38035e-80	1.38285e-10	-0.380666	1	0.999	4.65759e-06	4.59902e-62	-1.01025	1	0.998	1.549e-57	1.40972e-186	-1.40545	0.991	0.995	4.74809e-182	1.38285e-10	5.63889e-186	伪尾 T precursor 2	MALAT1	-0.968289
YBX11	3.90215e-71	0.580955	0.981	0.737	1.31428e-66	4.60598e-23	0.279925	1	0.985	1.55134e-18	6.14158e-60	0.649731	0.993	0.717	2.06855e-55	1.28811e-170	0.688298	0.995	0.768	4.33849e-166	4.60598e-23	5.15245e-170	伪尾 T precursor 2	YBX1	0.549728
SRSF7	7.21628e-63	0.572907	0.887	0.426	2.43052e-58	1.19959e-12	0.291076	0.979	0.889	4.04035e-08	2.60774e-28	0.442956	0.833	0.463	8.78314e-24	1.06455e-143	0.682911	0.928	0.514	3.58552e-139	1.19959e-12	4.25821e-143	伪尾 T precursor 2	SRSF7	0.497462
HMGA13	2.27711e-79	0.565196	0.995	0.808	7.66954e-75	1.6147e-30	0.309745	1	0.978	5.43846e-26	1.39309e-67	0.709976	0.993	0.695	4.69206e-63	4.40995e-141	0.541004	0.997	0.829	1.48531e-136	1.6147e-30	1.76398e-140	伪尾 T precursor 2	HMGA1	0.53148
CCT5	1.2926e-58	0.522068	0.762	0.339	4.3536e-54	1.78482e-23	0.340882	0.958	0.866	6.01146e-19	9.45675e-63	0.587572	0.799	0.299	3.18513e-58	3.45617e-135	0.590096	0.896	0.423	1.16407e-130	1.78482e-23	1.38247e-134	伪尾 T precursor 2	CCT5	0.510155
CYCS	1.56294e-38	0.390268	0.894	0.482	5.26414e-34	3.95658e-15	0.272318	0.964	0.915	1.33261e-10	4.55063e-34	0.455237	0.862	0.448	1.5327e-29	3.07112e-124	0.570089	0.942	0.542	1.03438e-119	3.95658e-15	1.22845e-123	伪尾 T precursor 2	CYCS	0.421978
HNRNPH3	5.28793e-43	0.375147	0.719	0.333	1.78103e-38	5.25206e-12	0.255499	0.875	0.737	1.76894e-07	4.72663e-45	0.427829	0.777	0.31	1.59198e-40	4.45244e-117	0.498624	0.884	0.413	1.49962e-112	5.25206e-12	1.78097e-116	伪尾 T precursor 2	HNRNPH3	0.389275
HDGF	8.6933e-71	0.550889	0.675	0.256	2.92799e-66	9.10153e-15	0.280304	0.917	0.757	3.06549e-10	5.12257e-84	0.668616	0.725	0.207	1.72533e-79	5.8257e-115	0.453475	0.707	0.284	1.96215e-110	9.10153e-15	2.33028e-114	伪尾 T precursor 2	HDGF	0.488321
GSTP12	1.03486e-46	0.423142	0.74	0.329	3.48551e-42	2.36991e-09	-0.358991	0.906	0.884	7.9821e-05	6.37562e-43	0.426714	0.599	0.209	2.14737e-38	6.38192e-112	0.497191	0.841	0.372	2.1495e-107	2.36991e-09	2.55277e-111	伪尾 T precursor 2	GSTP1	0.247014
SMPD31	1.21427e-47	0.464685	0.94	0.506	4.08978e-43	1.71522e-111	1.17017	0.932	0.289	5.77704e-107	1.56305e-55	0.602813	0.892	0.359	5.2645e-51	3.03262e-68	0.389532	0.927	0.591	1.02142e-63	1.21427e-47	6.86089e-111	伪尾 T precursor 2	SMPD3	0.656799
C12orf753	6.1967e-54	0.450498	0.75	0.322	2.08711e-49	3.26798e-11	0.25444	0.865	0.683	1.10069e-06	7.0619e-62	0.544267	0.777	0.268	2.37852e-57	2.90593e-108	0.440551	0.832	0.359	9.78746e-104	3.26798e-11	1.16237e-107	伪尾 T precursor 2	C12orf75	0.422439
GSPT1	2.05153e-29	0.257701	0.57	0.274	6.90975e-25	1.96411e-14	0.283208	0.854	0.698	6.61531e-10	5.77808e-40	0.364196	0.628	0.237	1.94611e-35	1.89977e-95	0.367988	0.762	0.329	6.3986e-91	1.96411e-14	7.59907e-95	伪尾 T precursor 2	GSPT1	0.318274
CENPV1	2.28724e-43	0.38783	0.757	0.355	7.70365e-39	8.78308e-32	0.471278	0.828	0.481	2.95823e-27	3.4685e-37	0.312496	0.762	0.294	1.16822e-32	8.61245e-93	0.363564	0.765	0.331	2.90076e-88	8.78308e-32	3.44498e-92	伪尾 T precursor 2	CENPV	0.383792
FTL1	1.20714e-52	-0.764185	0.911	0.889	4.06577e-48	3.5475e-14	-0.296736	0.979	0.991	1.19483e-09	6.19772e-49	-1.09117	0.736	0.842	2.08745e-44	6.95294e-84	-0.707635	0.898	0.91	2.34182e-79	3.5475e-14	2.78118e-83	伪尾 T precursor 2	FTL	-0.714931
HP1BP3	2.66828e-35	0.313484	0.591	0.276	8.98705e-31	1.29204e-07	0.254037	0.74	0.618	0.0043517	9.71744e-55	0.594606	0.796	0.317	3.27293e-50	3.55849e-70	0.387971	0.701	0.349	1.19853e-65	1.29204e-07	1.4234e-69	伪尾 T precursor 2	HP1BP3	0.387525
LBR1	6.06053e-33	0.292736	0.661	0.325	2.04125e-28	3.63314e-12	0.302937	0.844	0.695	1.22368e-07	5.38698e-46	0.479939	0.814	0.332	1.81439e-41	4.38518e-70	0.352365	0.774	0.386	1.47697e-65	3.63314e-12	1.75407e-69	伪尾 T precursor 2	LBR	0.356994
TRAC4	3.94364e-24	-1.12508	0.712	0.716	1.32826e-19	1.2585e-66	0.588574	0.443	0.075	4.23875e-62	5.00464e-32	-1.13853	0.788	0.826	1.68561e-27	1.80697e-39	-1.135	0.699	0.717	6.08606e-35	3.94364e-24	5.03399e-66	伪尾 T precursor 2	TRAC	-0.702508
TXNIP3	5.43383e-14	-0.747259	0.103	0.254	1.83017e-09	7.25157e-08	-0.463656	0.203	0.371	0.0024424	2.0614e-17	-0.970628	0.145	0.367	6.94302e-13	2.64161e-54	-0.877689	0.114	0.374	8.89721e-50	7.25157e-08	1.05664e-53	伪尾 T precursor 2	TXNIP	-0.764808
SOX43	6.27592e-16	-0.564549	0.885	0.829	2.11379e-11	6.72395e-12	-0.394768	0.958	0.944	2.26469e-07	6.89127e-11	-0.606114	0.892	0.803	2.32105e-06	4.54635e-32	-0.520743	0.875	0.835	1.53126e-27	6.89127e-11	1.81854e-31	伪尾 T precursor 2	SOX4	-0.521543
GAPDH	0	-1.15767	0.809	0.999	0	5.43267e-48	-0.636533	0.953	0.998	1.82978e-43	0	-1.47432	0.605	0.984	0	0	-1.0936	0.734	0.98	0	5.43267e-48	0	伪尾 T precursor 3	GAPDH	-1.09053
VIM2	0	-1.37609	0.167	0.829	0	5.59023e-46	-1.20313	0.209	0.877	1.88285e-41	0	-1.57033	0.122	0.798	0	0	-1.4864	0.128	0.828	0	5.59023e-46	0	伪尾 T precursor 3	VIM	-1.40899
CD8B4	1.16242e-302	1.09912	0.947	0.763	3.91515e-298	9.19187e-60	1.29296	0.984	0.795	3.09591e-55	0	1.44861	0.931	0.548	0	0	1.06043	0.977	0.826	0	9.19187e-60	0	伪尾 T precursor 3	CD8B	1.22528
LTB4	2.25819e-298	1.23168	0.962	0.786	7.60581e-294	3.99579e-36	1.01968	0.953	0.766	1.34582e-31	0	1.14973	0.976	0.806	0	0	1.31531	0.985	0.815	0	3.99579e-36	0	伪尾 T precursor 3	LTB	1.1791
LDHA2	3.83033e-286	-1.19172	0.344	0.897	1.29009e-281	2.57582e-50	-1.3466	0.519	0.948	8.67561e-46	0	-1.2404	0.243	0.843	0	0	-1.52396	0.315	0.885	0	2.57582e-50	0	伪尾 T precursor 3	LDHA	-1.32567
ENO1	7.27581e-279	-1.10843	0.444	0.917	2.45057e-274	3.95776e-49	-1.01451	0.729	0.985	1.33301e-44	0	-1.06914	0.359	0.889	0	0	-1.35937	0.436	0.908	0	3.95776e-49	0	伪尾 T precursor 3	ENO1	-1.13786
MALAT13	8.32875e-262	0.942155	1	1	2.80521e-257	1.32737e-46	1.0454	1	0.999	4.47072e-42	0	0.873184	0.999	0.996	0	0	0.93729	1	0.989	0	1.32737e-46	0	伪尾 T precursor 3	MALAT1	0.949507
RANBP14	1.28523e-261	-1.22384	0.234	0.774	4.3288e-257	9.7524e-53	-1.36755	0.372	0.915	3.28471e-48	1.02297e-255	-0.994413	0.15	0.641	3.44546e-251	0	-1.42475	0.203	0.774	0	9.7524e-53	0	伪尾 T precursor 3	RANBP1	-1.25264
RAN	1.62379e-259	-1.03897	0.491	0.91	5.46908e-255	2.24511e-51	-0.965167	0.806	0.986	7.56174e-47	9.87874e-209	-0.818399	0.406	0.844	3.32726e-204	0	-1.16708	0.58	0.923	0	2.24511e-51	0	伪尾 T precursor 3	RAN	-0.997405
TYMS5	1.11857e-255	-1.32478	0.069	0.592	3.76745e-251	8.64159e-43	-1.33166	0.163	0.797	2.91057e-38	9.12994e-217	-1.13621	0.023	0.366	3.07506e-212	0	-1.5749	0.044	0.651	0	8.64159e-43	0	伪尾 T precursor 3	TYMS	-1.34189
TUBA1B4	8.61257e-254	-1.99396	0.445	0.855	2.9008e-249	2.54247e-60	-2.48653	0.465	0.942	8.56331e-56	6.74206e-154	-1.878	0.311	0.635	2.27079e-149	0	-2.75248	0.273	0.833	0	2.54247e-60	0	伪尾 T precursor 3	TUBA1B	-2.27774
CD1E1	2.63629e-250	0.808775	0.979	0.763	8.87929e-246	5.80682e-32	0.521165	1	0.938	1.9558e-27	0	1.19653	0.965	0.483	0	2.65711e-240	0.543737	0.982	0.882	8.94942e-236	5.80682e-32	0	伪尾 T precursor 3	CD1E	0.767551
TUBB2	1.68485e-249	-1.24482	0.73	0.963	5.67473e-245	2.87216e-57	-1.42577	0.829	0.984	9.67373e-53	2.25445e-98	-0.970893	0.624	0.856	7.59323e-94	0	-1.48411	0.689	0.954	0	2.87216e-57	0	伪尾 T precursor 3	TUBB	-1.2814
CD522	2.76321e-244	1.01549	0.946	0.885	9.30677e-240	1.5324e-40	1.11833	0.915	0.689	5.16126e-36	4.14203e-197	0.702107	0.949	0.906	1.39508e-192	0	0.940549	0.979	0.921	0	1.5324e-40	0	伪尾 T precursor 3	CD52	0.944118
TPI11	3.42783e-243	-1.02315	0.252	0.806	1.15453e-238	8.79283e-41	-1.03537	0.419	0.921	2.96151e-36	3.14779e-293	-0.988328	0.166	0.713	1.06021e-288	0	-0.985877	0.264	0.783	0	8.79283e-41	0	伪尾 T precursor 3	TPI1	-1.00818
YBX12	6.17685e-238	-0.893071	0.617	0.939	2.08042e-233	3.89923e-28	-0.548987	0.876	0.989	1.3133e-23	2.13106e-222	-0.755778	0.582	0.919	7.17763e-218	0	-0.947823	0.677	0.943	0	3.89923e-28	0	伪尾 T precursor 3	YBX1	-0.786415
UHRF12	4.42241e-237	-0.939191	0.04	0.526	1.48951e-232	1.54267e-38	-1.18083	0.194	0.802	5.19585e-34	1.1941e-162	-0.652842	0.028	0.311	4.02184e-158	0	-0.927179	0.033	0.581	0	1.54267e-38	0	伪尾 T precursor 3	UHRF1	-0.925012
PTMA3	8.80245e-235	-0.790878	0.993	0.999	2.96475e-230	9.75486e-48	-0.691548	1	1	3.28553e-43	4.07913e-90	-0.513746	0.988	0.999	1.37389e-85	0	-1.0243	0.96	0.996	0	9.75486e-48	0	伪尾 T precursor 3	PTMA	-0.755119
CD3E1	5.82073e-232	0.752136	0.964	0.968	1.96048e-227	4.00722e-39	0.825118	0.984	0.976	1.34967e-34	7.68702e-295	0.74355	0.955	0.968	2.58906e-290	0	0.742292	0.987	0.98	0	4.00722e-39	0	伪尾 T precursor 3	CD3E	0.765774
PCNA4	9.39856e-223	-1.15745	0.061	0.54	3.16553e-218	4.4151e-39	-1.34645	0.116	0.75	1.48705e-34	4.88004e-142	-0.647353	0.067	0.368	1.64365e-137	0	-1.30587	0.083	0.599	0	4.4151e-39	0	伪尾 T precursor 3	PCNA	-1.11428
MIF1	3.73615e-217	-0.942849	0.308	0.831	1.25837e-212	5.79471e-36	-0.878235	0.434	0.916	1.95172e-31	7.72122e-257	-0.805709	0.22	0.756	2.60058e-252	0	-1.00404	0.319	0.836	0	5.79471e-36	0	伪尾 T precursor 3	MIF	-0.907708
CKS1B4	4.3629e-216	-0.922645	0.053	0.531	1.46947e-211	1.56319e-25	-0.937574	0.155	0.667	5.26497e-21	2.64329e-193	-0.751839	0.05	0.404	8.90285e-189	0	-1.0414	0.045	0.598	0	1.56319e-25	0	伪尾 T precursor 3	CKS1B	-0.913364
LSM41	5.3929e-214	-0.83919	0.211	0.756	1.81638e-209	1.43628e-33	-0.804504	0.419	0.897	4.83754e-29	1.4297e-245	-0.750251	0.133	0.625	4.81536e-241	0	-0.896269	0.237	0.782	0	1.43628e-33	0	伪尾 T precursor 3	LSM4	-0.822553
PKM	5.93857e-206	-0.824253	0.234	0.797	2.00017e-201	2.4589e-56	-1.27929	0.388	0.95	8.28184e-52	3.18104e-279	-0.905419	0.176	0.729	1.07141e-274	0	-0.845011	0.273	0.818	0	2.4589e-56	0	伪尾 T precursor 3	PKM	-0.963494
TMSB10	1.66779e-205	-1.10961	0.74	0.988	5.61729e-201	5.30362e-55	-1.06305	0.783	0.992	1.78631e-50	0	-1.59401	0.635	0.968	0	0	-1.04826	0.741	0.987	0	5.30362e-55	0	伪尾 T precursor 3	TMSB10	-1.20373
KIAA01014	3.02081e-205	-1.28655	0.182	0.646	1.01744e-200	3.09369e-32	-1.09405	0.372	0.842	1.04199e-27	1.32046e-148	-1.15305	0.088	0.387	4.44745e-144	0	-1.24256	0.201	0.687	0	3.09369e-32	0	伪尾 T precursor 3	KIAA0101	-1.19405
UBE2T2	6.82973e-205	-0.760191	0.033	0.47	2.30032e-200	5.01761e-27	-0.783797	0.054	0.591	1.68998e-22	8.22887e-172	-0.569735	0.022	0.312	2.77157e-167	0	-0.90032	0.027	0.55	0	5.01761e-27	0	伪尾 T precursor 3	UBE2T	-0.753511
FABP51	1.44927e-204	-0.900498	0.118	0.609	4.8813e-200	4.08502e-42	-1.09086	0.302	0.879	1.37588e-37	4.25714e-171	-0.713737	0.072	0.414	1.43385e-166	0	-1.15294	0.172	0.721	0	4.08502e-42	0	伪尾 T precursor 3	FABP5	-0.96451
TUBB4B4	1.97235e-200	-1.21519	0.097	0.57	6.64309e-196	2.18064e-30	-1.24718	0.093	0.66	7.34461e-26	1.99402e-157	-0.98689	0.07	0.387	6.71605e-153	0	-1.43409	0.09	0.634	0	2.18064e-30	0	伪尾 T precursor 3	TUBB4B	-1.22084
DUT4	9.58434e-200	-1.18026	0.24	0.72	3.2281e-195	3.43903e-38	-1.14377	0.434	0.904	1.1583e-33	9.37178e-169	-1.06461	0.134	0.498	3.15651e-164	0	-1.31958	0.261	0.731	0	3.43903e-38	0	伪尾 T precursor 3	DUT	-1.17705
BIRC53	5.41542e-199	-0.933633	0.028	0.444	1.82397e-194	5.80961e-26	-1.0013	0.031	0.548	1.95673e-21	6.91034e-164	-0.732932	0.014	0.281	2.32747e-159	0	-1.01831	0.027	0.514	0	5.80961e-26	0	伪尾 T precursor 3	BIRC5	-0.921545
CENPW3	2.51699e-198	-0.622259	0.032	0.46	8.47749e-194	2.83908e-23	-0.595524	0.062	0.555	9.56231e-19	1.02562e-174	-0.503659	0.02	0.314	3.45438e-170	0	-0.769426	0.038	0.558	0	2.83908e-23	0	伪尾 T precursor 3	CENPW	-0.622717
MKI673	4.75257e-196	-0.862552	0.017	0.418	1.60071e-191	8.91105e-20	-0.744052	0.031	0.462	3.00133e-15	4.79909e-185	-0.88448	0.011	0.301	1.61638e-180	0	-1.17044	0.018	0.512	0	8.91105e-20	0	伪尾 T precursor 3	MKI67	-0.915381
ANP32E4	2.45406e-195	-0.792967	0.108	0.599	8.26552e-191	7.34385e-20	-0.648339	0.256	0.721	2.47348e-15	3.38701e-153	-0.544024	0.101	0.455	1.14078e-148	0	-0.977146	0.065	0.619	0	7.34385e-20	0	伪尾 T precursor 3	ANP32E	-0.740619
CENPM3	2.8682e-195	-0.614193	0.019	0.423	9.66038e-191	1.29353e-24	-0.677247	0.031	0.528	4.35674e-20	8.29447e-157	-0.402869	0.006	0.25	2.79366e-152	0	-0.660811	0.011	0.479	0	1.29353e-24	0	伪尾 T precursor 3	CENPM	-0.58878
H2AFZ4	5.84785e-195	-1.278	0.568	0.862	1.96961e-190	2.53564e-51	-1.5323	0.674	0.961	8.5403e-47	7.57308e-65	-0.907646	0.547	0.756	2.55069e-60	0	-1.60057	0.546	0.862	0	2.53564e-51	0	伪尾 T precursor 3	H2AFZ	-1.32963
MAD2L13	1.49517e-194	-0.727886	0.097	0.584	5.03587e-190	5.96328e-31	-0.925575	0.178	0.746	2.00849e-26	8.66837e-142	-0.445326	0.064	0.37	2.91959e-137	0	-0.858283	0.08	0.628	0	5.96328e-31	0	伪尾 T precursor 3	MAD2L1	-0.739267
RRM24	2.95067e-194	-1.1886	0.022	0.423	9.93815e-190	1.58338e-22	-1.27863	0.054	0.516	5.33297e-18	3.54552e-164	-0.852879	0.006	0.259	1.19417e-159	0	-1.22674	0.004	0.429	0	1.58338e-22	0	伪尾 T precursor 3	RRM2	-1.13671
NUSAP13	3.189e-193	-1.05579	0.031	0.44	1.07409e-188	4.96276e-21	-1.00741	0.047	0.494	1.67151e-16	1.55701e-167	-0.950309	0.013	0.282	5.24417e-163	0	-1.18892	0.004	0.465	0	4.96276e-21	0	伪尾 T precursor 3	NUSAP1	-1.05061
SMC23	1.75557e-192	-0.617326	0.037	0.464	5.91295e-188	1.9044e-28	-0.648366	0.047	0.606	6.4142e-24	7.58874e-175	-0.512366	0.033	0.344	2.55596e-170	0	-0.723933	0.06	0.577	0	1.9044e-28	0	伪尾 T precursor 3	SMC2	-0.625498
GSTP13	1.02868e-191	-0.864338	0.149	0.64	3.4647e-187	5.45893e-46	-1.20759	0.341	0.901	1.83862e-41	7.63708e-151	-0.463848	0.081	0.417	2.57224e-146	0	-0.99369	0.195	0.721	0	5.45893e-46	0	伪尾 T precursor 3	GSTP1	-0.882367
HIST1H2AC3	3.23204e-190	1.40833	0.672	0.278	1.08858e-185	7.0014e-49	1.49584	0.884	0.468	2.35814e-44	3.61658e-199	1.32969	0.628	0.298	1.2181e-194	0	1.44503	0.728	0.245	0	7.0014e-49	0	伪尾 T precursor 3	HIST1H2AC	1.41972
FEN13	2.11487e-189	-0.625304	0.025	0.429	7.1231e-185	2.00212e-23	-0.681656	0.047	0.525	6.74334e-19	2.4798e-129	-0.395758	0.02	0.251	8.3522e-125	0	-0.705317	0.023	0.489	0	2.00212e-23	0	伪尾 T precursor 3	FEN1	-0.602009
PPIA	1.4013e-188	-0.632428	0.784	0.969	4.71971e-184	3.50399e-25	-0.360446	0.961	0.996	1.18018e-20	2.32276e-119	-0.515674	0.752	0.947	7.8233e-115	0	-0.64178	0.846	0.974	0	3.50399e-25	0	伪尾 T precursor 3	PPIA	-0.537582
DEK3	1.42747e-188	-0.865532	0.244	0.747	4.80787e-184	2.37597e-34	-0.890911	0.302	0.856	8.00251e-30	5.09754e-145	-0.63822	0.235	0.639	1.7169e-140	0	-1.01031	0.269	0.785	0	2.37597e-34	0	伪尾 T precursor 3	DEK	-0.851244
PTTG13	3.90767e-188	-1.22945	0.072	0.506	1.31614e-183	1.08117e-24	-1.10166	0.085	0.591	3.6415e-20	1.24068e-175	-1.01177	0.055	0.382	4.17875e-171	0	-1.40181	0.086	0.561	0	1.08117e-24	0	伪尾 T precursor 3	PTTG1	-1.18617
LMNB12	5.71334e-188	-0.573434	0.041	0.468	1.92431e-183	2.15836e-34	-0.828637	0.109	0.738	7.26958e-30	3.51013e-161	-0.474909	0.041	0.345	1.18225e-156	0	-0.650582	0.043	0.553	0	2.15836e-34	0	伪尾 T precursor 3	LMNB1	-0.631891
PGAM11	6.12448e-188	-0.801534	0.274	0.789	2.06279e-183	1.76582e-30	-0.742763	0.504	0.926	5.94747e-26	7.65604e-229	-0.728363	0.228	0.751	2.57863e-224	0	-0.783062	0.358	0.836	0	1.76582e-30	0	伪尾 T precursor 3	PGAM1	-0.763931
TFDP12	9.86261e-186	-0.57012	0.055	0.492	3.32183e-181	1.95881e-30	-0.675485	0.047	0.622	6.59747e-26	1.93922e-158	-0.369842	0.047	0.36	6.5315e-154	0	-0.527594	0.055	0.521	0	1.95881e-30	0	伪尾 T precursor 3	TFDP1	-0.535761
YWHAQ1	1.02052e-184	-0.719583	0.274	0.798	3.43721e-180	1.36984e-38	-0.761587	0.597	0.947	4.61375e-34	6.48386e-140	-0.503345	0.235	0.659	2.18383e-135	0	-0.805231	0.33	0.84	0	1.36984e-38	0	伪尾 T precursor 3	YWHAQ	-0.697436
CDK13	1.00432e-181	-1.05629	0.02	0.399	3.38264e-177	7.92105e-21	-1.23246	0.054	0.49	2.66789e-16	1.02288e-151	-0.751675	0.009	0.251	3.44517e-147	0	-1.09443	0.003	0.401	0	7.92105e-21	0	伪尾 T precursor 3	CDK1	-1.03371
HMGN24	5.3728e-181	-1.19132	0.684	0.92	1.80961e-176	4.00787e-41	-1.10416	0.868	0.98	1.34989e-36	9.84311e-55	-0.930219	0.66	0.835	3.31526e-50	0	-1.31691	0.652	0.9	0	4.00787e-41	0	伪尾 T precursor 3	HMGN2	-1.13565
ASF1B2	1.77772e-180	-0.601309	0.009	0.373	5.98754e-176	5.93213e-21	-0.603298	0.023	0.462	1.998e-16	3.11783e-135	-0.38365	0.004	0.215	1.05012e-130	0	-0.593568	0.006	0.418	0	5.93213e-21	0	伪尾 T precursor 3	ASF1B	-0.545456
NME11	2.32952e-180	-0.725198	0.076	0.515	7.84605e-176	8.46383e-36	-0.927601	0.209	0.811	2.8507e-31	3.26362e-193	-0.531407	0.035	0.374	1.09922e-188	0	-0.807295	0.123	0.645	0	8.46383e-36	0	伪尾 T precursor 3	NME1	-0.747875
SMS1	3.6602e-180	-0.539135	0.053	0.48	1.23279e-175	1.36294e-24	-0.585372	0.233	0.773	4.5905e-20	1.40188e-205	-0.524727	0.024	0.361	4.72169e-201	0	-0.579994	0.066	0.567	0	1.36294e-24	0	伪尾 T precursor 3	SMS	-0.557307
SRSF71	5.08297e-180	-0.761778	0.241	0.757	1.71199e-175	9.19574e-35	-0.851864	0.395	0.907	3.09722e-30	2.54355e-106	-0.404243	0.304	0.708	8.56694e-102	0	-0.851727	0.352	0.829	0	9.19574e-35	0	伪尾 T precursor 3	SRSF7	-0.717403
DTYMK2	5.28226e-180	-0.543078	0.04	0.447	1.77912e-175	2.12426e-32	-0.790001	0.054	0.646	7.15473e-28	6.54364e-136	-0.323223	0.031	0.287	2.20396e-131	0	-0.618767	0.039	0.531	0	2.12426e-32	0	伪尾 T precursor 3	DTYMK	-0.568767
BTG22	6.48759e-180	1.16121	0.791	0.637	2.18508e-175	2.98046e-13	0.84828	0.744	0.689	1.00385e-08	0	1.41247	0.792	0.514	0	0	1.14216	0.848	0.574	0	2.98046e-13	0	伪尾 T precursor 3	BTG2	1.14103
HSPD11	1.94529e-179	-0.772681	0.175	0.676	6.55193e-175	1.4297e-38	-0.946637	0.419	0.934	4.81538e-34	9.47432e-186	-0.598584	0.163	0.618	3.19105e-181	0	-0.976501	0.228	0.761	0	1.4297e-38	0	伪尾 T precursor 3	HSPD1	-0.823601
KIF223	2.38988e-177	-0.619245	0.051	0.467	8.04936e-173	1.04886e-26	-0.790752	0.085	0.623	3.53268e-22	3.04956e-150	-0.481973	0.04	0.326	1.02712e-145	0	-0.682914	0.054	0.523	0	1.04886e-26	0	伪尾 T precursor 3	KIF22	-0.643721
SNRPD11	3.04073e-177	-0.75771	0.307	0.801	1.02415e-172	3.30698e-31	-0.729908	0.488	0.921	1.11382e-26	4.37764e-143	-0.549927	0.255	0.675	1.47443e-138	0	-0.827881	0.41	0.837	0	3.30698e-31	0	伪尾 T precursor 3	SNRPD1	-0.716357
AQP35	1.94693e-172	1.01634	0.815	0.672	6.55747e-168	7.95677e-43	1.3097	0.868	0.611	2.67992e-38	0	1.31884	0.828	0.537	0	1.0471e-249	0.916493	0.854	0.71	3.52673e-245	7.95677e-43	0	伪尾 T precursor 3	AQP3	1.14034
CENPF3	2.06329e-172	-0.898237	0.016	0.377	6.94937e-168	8.10344e-18	-0.64598	0.031	0.426	2.72932e-13	7.84647e-151	-0.929558	0.021	0.279	2.64277e-146	0	-1.14571	0.043	0.496	0	8.10344e-18	0	伪尾 T precursor 3	CENPF	-0.904872
DDX39A3	9.27136e-172	-0.68496	0.162	0.646	3.12269e-167	7.55558e-26	-0.682289	0.31	0.822	2.5448e-21	8.05919e-120	-0.368563	0.129	0.464	2.71442e-115	0	-0.8423	0.176	0.722	0	7.55558e-26	0	伪尾 T precursor 3	DDX39A	-0.644528
EIF1	1.04285e-171	0.53711	0.968	0.989	3.51242e-167	3.07222e-23	0.416306	1	0.996	1.03476e-18	0	0.627685	0.985	0.99	0	0	0.556974	0.993	0.993	0	3.07222e-23	0	伪尾 T precursor 3	EIF1	0.534519
RAG12	1.50809e-171	1.18331	0.773	0.572	5.07941e-167	7.97593e-17	0.691177	0.783	0.725	2.68637e-12	0	1.73112	0.786	0.303	0	5.13691e-271	1.05258	0.817	0.611	1.73016e-266	7.97593e-17	0	伪尾 T precursor 3	RAG1	1.16455
NUCKS1	9.66336e-171	-0.76129	0.308	0.812	3.25471e-166	1.06319e-26	-0.655419	0.395	0.895	3.58094e-22	1.02578e-134	-0.584736	0.277	0.679	3.45493e-130	0	-0.940983	0.342	0.834	0	1.06319e-26	0	伪尾 T precursor 3	NUCKS1	-0.735607
HMGB32	1.26896e-168	-0.580873	0.057	0.463	4.27399e-164	1.79733e-19	-0.497784	0.132	0.607	6.05357e-15	5.1561e-154	-0.520215	0.036	0.321	1.73662e-149	0	-0.725241	0.071	0.588	0	1.79733e-19	0	伪尾 T precursor 3	HMGB3	-0.581028
PAICS	5.09938e-168	-0.561626	0.073	0.497	1.71752e-163	1.02001e-31	-0.792474	0.248	0.826	3.43548e-27	1.94701e-190	-0.489431	0.051	0.408	6.55773e-186	0	-0.738596	0.094	0.626	0	1.02001e-31	0	伪尾 T precursor 3	PAICS	-0.645532
RNASEH2A3	1.56401e-167	-0.52517	0.026	0.394	5.26775e-163	1.02696e-27	-0.642829	0.039	0.579	3.45892e-23	2.26886e-138	-0.311287	0.015	0.252	7.64174e-134	0	-0.536271	0.038	0.487	0	1.02696e-27	0	伪尾 T precursor 3	RNASEH2A	-0.503889
CCNA23	5.20928e-165	-0.774673	0.024	0.385	1.75454e-160	4.79086e-16	-0.686177	0.07	0.456	1.61361e-11	9.29328e-142	-0.540023	0.012	0.246	3.13007e-137	0	-0.870877	0.009	0.443	0	4.79086e-16	0	伪尾 T precursor 3	CCNA2	-0.717937
HNRNPA2B11	1.16149e-161	-0.692213	0.649	0.943	3.91202e-157	1.71815e-36	-0.655295	0.915	0.993	5.78689e-32	8.78278e-67	-0.401205	0.613	0.882	2.95813e-62	0	-0.882142	0.693	0.947	0	1.71815e-36	0	伪尾 T precursor 3	HNRNPA2B1	-0.657714
GMNN3	2.73898e-158	-0.483182	0.048	0.435	9.22515e-154	2.12443e-16	-0.455876	0.178	0.621	7.1553e-12	1.43023e-123	-0.376345	0.045	0.302	4.81716e-119	0	-0.692981	0.083	0.581	0	2.12443e-16	0	伪尾 T precursor 3	GMNN	-0.502096
CCDC342	2.73259e-148	-0.506462	0.066	0.453	9.20364e-144	6.94192e-13	-0.298437	0.124	0.505	2.33811e-08	1.01285e-153	-0.481427	0.034	0.319	3.41137e-149	0	-0.60205	0.046	0.51	0	6.94192e-13	0	伪尾 T precursor 3	CCDC34	-0.472094
RPL14	6.61912e-148	-0.46722	0.869	0.982	2.22939e-143	8.23856e-16	-0.318298	0.938	0.997	2.77483e-11	0	-0.841551	0.714	0.974	0	3.33891e-213	-0.459379	0.862	0.985	1.12458e-208	8.23856e-16	0	伪尾 T precursor 3	RPL14	-0.521612
RPL35	1.62531e-147	-0.472641	0.866	0.982	5.47421e-143	3.07223e-23	-0.354224	0.969	0.999	1.03476e-18	0	-0.835745	0.733	0.971	0	3.03804e-211	-0.44507	0.872	0.977	1.02324e-206	3.07223e-23	0	伪尾 T precursor 3	RPL35	-0.52692
PHGDH1	7.60237e-147	-0.440538	0.057	0.43	2.56055e-142	2.4131e-33	-0.831438	0.093	0.682	8.12755e-29	9.06153e-114	-0.259673	0.026	0.244	3.05201e-109	0	-0.536787	0.049	0.518	0	2.4131e-33	0	伪尾 T precursor 3	PHGDH	-0.517109
PA2G4	5.9958e-141	-0.619157	0.272	0.749	2.01944e-136	8.00663e-34	-0.806329	0.481	0.906	2.69671e-29	1.10239e-100	-0.358942	0.213	0.571	3.71296e-96	0	-0.879129	0.309	0.786	0	8.00663e-34	0	伪尾 T precursor 3	PA2G4	-0.665889
EEF1B2	5.12266e-137	-0.580402	0.556	0.919	1.72536e-132	1.04784e-10	-0.255868	0.868	0.988	3.52924e-06	0	-1.03182	0.412	0.905	0	5.83913e-138	-0.418116	0.712	0.945	1.96668e-133	1.04784e-10	0	伪尾 T precursor 3	EEF1B2	-0.571551
EIF5A	4.73784e-134	-0.513156	0.137	0.564	1.59575e-129	2.13464e-21	-0.539626	0.194	0.7	7.18969e-17	4.77293e-127	-0.384771	0.064	0.349	1.60757e-122	0	-0.794121	0.167	0.683	0	2.13464e-21	0	伪尾 T precursor 3	EIF5A	-0.557918
HSPE1	2.73046e-125	-0.482515	0.216	0.68	9.19646e-121	5.46939e-19	-0.490727	0.543	0.938	1.84215e-14	1.12529e-155	-0.570832	0.214	0.653	3.79008e-151	0	-0.974621	0.259	0.785	0	5.46939e-19	0	伪尾 T precursor 3	HSPE1	-0.629674
CDKN3	1.33893e-132	-0.451689	0.009	0.291	4.50966e-128	2.29208e-14	-0.409449	0.023	0.368	7.71997e-10	1.56541e-146	-0.464147	0.004	0.23	5.27246e-142	7.59416e-308	-0.579366	0.005	0.408	2.55779e-303	2.29208e-14	3.03767e-307	伪尾 T precursor 3	CDKN3	-0.476163
PTP4A21	4.0232e-90	0.593072	0.868	0.831	1.35505e-85	2.36711e-26	0.570981	0.992	0.971	7.97266e-22	6.79407e-305	0.949491	0.929	0.762	2.28831e-300	3.89645e-63	0.381704	0.863	0.863	1.31236e-58	2.36711e-26	2.71763e-304	伪尾 T precursor 3	PTP4A2	0.623812
BANF1	4.29319e-179	-0.645138	0.233	0.768	1.44599e-174	6.98996e-41	-0.875022	0.411	0.925	2.35429e-36	1.50724e-164	-0.443126	0.213	0.688	5.07653e-160	1.96187e-304	-0.694975	0.274	0.806	6.60778e-300	6.98996e-41	7.84748e-304	伪尾 T precursor 3	BANF1	-0.664566
SNRPG	7.58614e-127	-0.571389	0.378	0.819	2.55509e-122	2.32604e-22	-0.566628	0.488	0.893	7.83432e-18	1.07033e-85	-0.3787	0.424	0.793	3.60498e-81	3.05034e-304	-0.752682	0.513	0.889	1.02739e-299	2.32604e-22	1.22014e-303	伪尾 T precursor 3	SNRPG	-0.56735
WDR342	4.77622e-161	-0.524395	0.033	0.401	1.60868e-156	1.74462e-23	-0.542089	0.07	0.582	5.87604e-19	3.09758e-119	-0.347668	0.021	0.238	1.04329e-114	2.75158e-303	-0.535183	0.038	0.479	9.26761e-299	1.74462e-23	1.10063e-302	伪尾 T precursor 3	WDR34	-0.487334
CDT12	8.19894e-188	-0.703221	0.057	0.491	2.76149e-183	3.25051e-24	-0.603647	0.101	0.616	1.0948e-19	5.90766e-152	-0.501639	0.038	0.322	1.98976e-147	7.12756e-303	-0.624734	0.077	0.551	2.40063e-298	3.25051e-24	2.85102e-302	伪尾 T precursor 3	CDT1	-0.60831
TOP2A4	1.34169e-168	-1.13561	0.023	0.384	4.51893e-164	1.96545e-16	-0.986875	0.062	0.44	6.61983e-12	7.80522e-179	-1.3661	0.005	0.277	2.62888e-174	1.91116e-302	-1.29123	0.002	0.393	6.43696e-298	1.96545e-16	7.64462e-302	伪尾 T precursor 3	TOP2A	-1.19495
NUF22	8.44961e-116	-0.426261	0.01	0.263	2.84591e-111	9.51167e-15	-0.42068	0.016	0.361	3.20363e-10	9.81852e-105	-0.370802	0.01	0.189	3.30698e-100	2.0775e-302	-0.666758	0.007	0.405	6.99721e-298	9.51167e-15	8.30998e-302	伪尾 T precursor 3	NUF2	-0.471125
UQCRB1	3.55732e-40	0.493375	0.74	0.85	1.19814e-35	1.2161e-16	0.682497	0.884	0.897	4.09594e-12	8.36918e-55	0.340884	0.837	0.95	2.81882e-50	1.20629e-301	0.568317	0.967	0.981	4.06291e-297	1.2161e-16	4.82517e-301	伪尾 T precursor 3	UQCRB	0.521268
TMEM106C2	1.68481e-174	-0.558142	0.046	0.454	5.6746e-170	1.24953e-23	-0.574729	0.078	0.586	4.20855e-19	2.09249e-143	-0.46991	0.039	0.314	7.04772e-139	4.96057e-301	-0.583275	0.051	0.505	1.67077e-296	1.24953e-23	1.98423e-300	伪尾 T precursor 3	TMEM106C	-0.546514
CD8A3	1.97437e-143	0.788019	0.873	0.732	6.64988e-139	3.85e-45	1.13421	0.876	0.473	1.29672e-40	6.77758e-301	1.09805	0.865	0.54	2.28276e-296	2.26961e-258	0.789083	0.916	0.768	7.64429e-254	3.85e-45	2.71103e-300	伪尾 T precursor 3	CD8A	0.952342
DNAJC93	1.72901e-167	-0.529879	0.053	0.457	5.82347e-163	6.44675e-22	-0.537146	0.109	0.61	2.17133e-17	4.76144e-140	-0.368593	0.041	0.318	1.6037e-135	1.66357e-300	-0.566726	0.057	0.517	5.60307e-296	6.44675e-22	6.65428e-300	伪尾 T precursor 3	DNAJC9	-0.500586
HMGB13	3.38366e-164	-0.947079	0.819	0.953	1.13965e-159	5.16827e-39	-0.892486	0.984	0.994	1.74072e-34	8.32367e-17	-0.4983	0.828	0.918	2.8035e-12	6.16212e-300	-1.11753	0.861	0.944	2.07546e-295	8.32367e-17	2.46485e-299	伪尾 T precursor 3	HMGB1	-0.863848
MCM73	2.08642e-172	-0.751507	0.107	0.559	7.02727e-168	1.01216e-40	-1.19489	0.163	0.795	3.40905e-36	5.82882e-110	-0.433646	0.087	0.361	1.96321e-105	8.38883e-300	-0.784872	0.125	0.613	2.82544e-295	1.01216e-40	3.35553e-299	伪尾 T precursor 3	MCM7	-0.791229
CARHSP12	5.56982e-189	-0.710526	0.146	0.666	1.87597e-184	9.03118e-36	-0.830913	0.132	0.788	3.04179e-31	4.39503e-186	-0.608383	0.158	0.603	1.48029e-181	5.92479e-299	-0.72943	0.204	0.732	1.99553e-294	9.03118e-36	2.36992e-298	伪尾 T precursor 3	CARHSP1	-0.719813
CFL11	6.87022e-144	-0.428092	0.907	0.988	2.31396e-139	1.32063e-20	-0.294047	1	0.998	4.44802e-16	7.76525e-104	-0.351959	0.865	0.984	2.61541e-99	3.49406e-297	-0.487347	0.919	0.991	1.17683e-292	1.32063e-20	1.39762e-296	伪尾 T precursor 3	CFL1	-0.390361
UBE2S4	1.37444e-113	-0.855801	0.234	0.613	4.62926e-109	1.02436e-13	-0.767279	0.341	0.71	3.45015e-09	1.01806e-99	-0.552382	0.106	0.369	3.42893e-95	1.70198e-296	-0.945733	0.117	0.59	5.73245e-292	1.02436e-13	6.80793e-296	伪尾 T precursor 3	UBE2S	-0.780299
HMGB24	1.19287e-163	-1.73173	0.459	0.785	4.01771e-159	2.80152e-30	-1.53022	0.535	0.889	9.43579e-26	9.68704e-58	-1.62598	0.373	0.547	3.26269e-53	2.5527e-296	-2.17543	0.34	0.707	8.59773e-292	2.80152e-30	1.02108e-295	伪尾 T precursor 3	HMGB2	-1.76584
TPX23	3.63996e-129	-0.600964	0.025	0.322	1.22598e-124	6.00536e-15	-0.624365	0.07	0.431	2.02267e-10	7.49397e-142	-0.581076	0.016	0.257	2.52404e-137	1.6298e-295	-0.769401	0.018	0.421	5.48933e-291	6.00536e-15	6.5192e-295	伪尾 T precursor 3	TPX2	-0.643951
SNRPB2	9.03915e-150	-0.665981	0.353	0.814	3.04448e-145	2.41232e-38	-0.840105	0.473	0.93	8.12494e-34	1.06301e-127	-0.498515	0.308	0.728	3.58033e-123	1.32059e-294	-0.764672	0.435	0.854	4.44787e-290	2.41232e-38	5.28235e-294	伪尾 T precursor 3	SNRPB	-0.692318
HSPB112	7.33559e-146	-0.427256	0.05	0.417	2.4707e-141	1.80344e-27	-0.643088	0.062	0.613	6.07417e-23	7.31132e-141	-0.343245	0.066	0.376	2.46252e-136	1.01703e-293	-0.598692	0.094	0.576	3.42545e-289	1.80344e-27	4.0681e-293	伪尾 T precursor 3	HSPB11	-0.50307
CDC201	5.31701e-134	-0.841051	0.019	0.317	1.79082e-129	4.85433e-17	-0.894069	0.047	0.438	1.63499e-12	2.06291e-133	-0.735219	0.004	0.214	6.94808e-129	1.45515e-293	-1.05565	0.01	0.401	4.90108e-289	4.85433e-17	5.82059e-293	伪尾 T precursor 3	CDC20	-0.881497
TK13	8.56923e-164	-0.569311	0.01	0.348	2.8862e-159	7.56745e-22	-0.639307	0.016	0.472	2.54879e-17	1.41349e-120	-0.337143	0.001	0.188	4.76076e-116	6.00835e-293	-0.543042	0.007	0.397	2.02367e-288	7.56745e-22	2.40334e-292	伪尾 T precursor 3	TK1	-0.522201
PXMP21	1.08015e-169	-0.516498	0.047	0.451	3.63805e-165	1.49135e-27	-0.595022	0.047	0.593	5.02301e-23	1.79991e-134	-0.364221	0.036	0.298	6.06226e-130	3.22225e-288	-0.524025	0.066	0.524	1.08529e-283	1.49135e-27	1.2889e-287	伪尾 T precursor 3	PXMP2	-0.499941
ACOT7	1.17824e-186	-0.545479	0.031	0.437	3.96842e-182	2.52917e-22	-0.506122	0.109	0.614	8.51849e-18	5.15874e-147	-0.324511	0.015	0.261	1.73752e-142	4.74567e-288	-0.492673	0.058	0.502	1.59839e-283	2.52917e-22	1.89827e-287	伪尾 T precursor 3	ACOT7	-0.467196
GINS21	1.37945e-145	-0.521876	0.02	0.341	4.64613e-141	4.8073e-24	-0.651263	0.016	0.503	1.61915e-19	1.23094e-119	-0.345535	0.014	0.22	4.14591e-115	3.9638e-287	-0.605734	0.026	0.433	1.33505e-282	4.8073e-24	1.58552e-286	伪尾 T precursor 3	GINS2	-0.531102
DHFR2	6.07094e-151	-0.518146	0.045	0.411	2.04475e-146	3.10965e-22	-0.581367	0.116	0.606	1.04736e-17	1.60814e-151	-0.527749	0.05	0.35	5.41638e-147	1.2573e-286	-0.645153	0.104	0.58	4.2347e-282	3.10965e-22	5.02918e-286	伪尾 T precursor 3	DHFR	-0.568104
SLBP1	3.21265e-127	-0.548033	0.099	0.477	1.08205e-122	8.09488e-28	-0.789077	0.109	0.679	2.72644e-23	9.66277e-104	-0.347382	0.095	0.373	3.25452e-99	8.0915e-286	-0.741463	0.087	0.546	2.7253e-281	8.09488e-28	3.2366e-285	伪尾 T precursor 3	SLBP	-0.606489
POP7	4.39187e-142	-0.380698	0.034	0.373	1.47923e-137	1.60614e-17	-0.375002	0.054	0.468	5.40965e-13	8.21902e-135	-0.273797	0.024	0.269	2.76825e-130	3.91198e-284	-0.406198	0.037	0.46	1.31759e-279	1.60614e-17	1.56479e-283	伪尾 T precursor 3	POP7	-0.358924
ERH	6.47406e-135	-0.631561	0.431	0.84	2.18053e-130	8.4817e-33	-0.607282	0.736	0.973	2.85672e-28	6.38466e-69	-0.314629	0.424	0.785	2.15042e-64	3.52951e-283	-0.685497	0.565	0.897	1.18877e-278	8.4817e-33	1.4118e-282	伪尾 T precursor 3	ERH	-0.559742
AURKB3	1.47817e-159	-0.792747	0.018	0.358	4.97863e-155	4.91181e-17	-0.80706	0.039	0.416	1.65435e-12	1.10029e-152	-0.666009	0.001	0.231	3.70588e-148	4.84049e-283	-0.940862	0.005	0.377	1.63033e-278	4.91181e-17	1.9362e-282	伪尾 T precursor 3	AURKB	-0.801669
HNRNPDL	1.35195e-128	-0.558136	0.385	0.856	4.5535e-124	1.46087e-29	-0.695562	0.566	0.953	4.92036e-25	7.13541e-70	-0.266228	0.372	0.76	2.40328e-65	2.36765e-281	-0.727436	0.399	0.866	7.9745e-277	1.46087e-29	9.47062e-281	伪尾 T precursor 3	HNRNPDL	-0.561841
IGFBP21	3.14338e-109	-0.356051	0.02	0.277	1.05872e-104	2.38981e-13	-0.439787	0.178	0.562	8.04913e-09	9.75891e-249	-1.05665	0.056	0.48	3.2869e-244	5.93019e-281	-0.64041	0.077	0.529	1.99735e-276	2.38981e-13	2.37208e-280	伪尾 T precursor 3	IGFBP2	-0.623226
CLSPN2	2.37974e-130	-0.410284	0.007	0.282	8.0152e-126	1.81929e-13	-0.318028	0.016	0.337	6.12756e-09	4.05687e-124	-0.327786	0.002	0.194	1.36639e-119	3.23716e-276	-0.477096	0.004	0.371	1.09031e-271	1.81929e-13	1.29486e-275	伪尾 T precursor 3	CLSPN	-0.383298
DNMT13	2.24708e-146	-0.539666	0.094	0.503	7.56841e-142	4.44705e-28	-0.691195	0.116	0.673	1.49781e-23	9.51686e-149	-0.419889	0.083	0.419	3.20537e-144	1.65954e-273	-0.630808	0.123	0.597	5.58951e-269	4.44705e-28	6.63818e-273	伪尾 T precursor 3	DNMT1	-0.570389
BTG15	1.48899e-169	0.916846	0.886	0.827	5.01507e-165	2.69866e-17	0.6197	0.845	0.819	9.08935e-13	1.79676e-228	0.882516	0.9	0.837	6.05165e-224	8.7107e-273	0.923835	0.897	0.794	2.93385e-268	2.69866e-17	3.48428e-272	伪尾 T precursor 3	BTG1	0.835725
SRSF2	3.15645e-119	-0.580781	0.409	0.823	1.06312e-114	6.75516e-33	-0.769219	0.605	0.945	2.27521e-28	9.59695e-78	-0.327011	0.369	0.732	3.23235e-73	1.37203e-272	-0.776971	0.433	0.843	4.62115e-268	6.75516e-33	5.48814e-272	伪尾 T precursor 3	SRSF2	-0.613495
CCNB23	1.84336e-126	-0.774951	0.05	0.368	6.20863e-122	1.11701e-16	-0.787902	0.101	0.506	3.76222e-12	1.36548e-117	-0.692838	0.03	0.253	4.59907e-113	9.82833e-272	-1.02192	0.058	0.47	3.31028e-267	1.11701e-16	3.93133e-271	伪尾 T precursor 3	CCNB2	-0.819402
RPL39L1	2.70345e-142	-0.370378	0.02	0.339	9.10549e-138	1.42891e-15	-0.366857	0.047	0.421	4.81271e-11	5.32511e-119	-0.291957	0.019	0.235	1.79355e-114	9.21188e-271	-0.436928	0.029	0.429	3.10265e-266	1.42891e-15	3.68475e-270	伪尾 T precursor 3	RPL39L	-0.36653
UBE2C4	1.50346e-151	-1.29789	0.041	0.391	5.06379e-147	2.73238e-14	-1.1942	0.116	0.473	9.20292e-10	5.33413e-141	-1.25466	0.021	0.264	1.79659e-136	1.09691e-269	-1.41277	0.041	0.436	3.6945e-265	2.73238e-14	4.38764e-269	伪尾 T precursor 3	UBE2C	-1.28988
TCF72	8.32364e-187	0.812171	0.902	0.877	2.80349e-182	6.04569e-36	1.0101	0.891	0.777	2.03625e-31	2.05638e-243	0.844709	0.895	0.84	6.92609e-239	1.56236e-269	0.745222	0.924	0.887	5.26219e-265	6.04569e-36	6.24945e-269	伪尾 T precursor 3	TCF7	0.85305
PFN11	1.58194e-146	-0.438426	0.937	0.995	5.32813e-142	1.04946e-16	-0.300505	0.969	0.998	3.53469e-12	1.89974e-203	-0.517392	0.897	0.995	6.39853e-199	3.16531e-269	-0.494148	0.93	0.993	1.06611e-264	1.04946e-16	1.26612e-268	伪尾 T precursor 3	PFN1	-0.437618
SPC252	2.15186e-137	-0.496842	0.01	0.303	7.24769e-133	5.21157e-16	-0.523771	0	0.354	1.75531e-11	1.16189e-119	-0.404937	0.007	0.204	3.91335e-115	1.79508e-267	-0.593799	0.005	0.362	6.04601e-263	5.21157e-16	7.18032e-267	伪尾 T precursor 3	SPC25	-0.504837
CDK41	5.87601e-140	-0.469337	0.074	0.453	1.9791e-135	9.45283e-36	-0.859785	0.124	0.745	3.18381e-31	6.09694e-130	-0.312714	0.053	0.33	2.05351e-125	1.03543e-266	-0.550698	0.082	0.525	3.48743e-262	9.45283e-36	4.14172e-266	伪尾 T precursor 3	CDK4	-0.548133
HELLS1	1.7702e-175	-0.614881	0.035	0.427	5.96222e-171	2.85438e-20	-0.505824	0.062	0.515	9.61383e-16	4.23917e-137	-0.45573	0.027	0.277	1.4278e-132	1.58813e-266	-0.498533	0.041	0.446	5.34897e-262	2.85438e-20	6.35251e-266	伪尾 T precursor 3	HELLS	-0.518742
PHB	8.24567e-135	-0.446083	0.117	0.53	2.77722e-130	6.00756e-29	-0.681419	0.279	0.832	2.0234e-24	9.15265e-172	-0.398008	0.081	0.452	3.08271e-167	1.68653e-266	-0.565029	0.142	0.628	5.68039e-262	6.00756e-29	6.7461e-266	伪尾 T precursor 3	PHB	-0.522635
EIF4A32	4.86614e-132	-0.455895	0.097	0.487	1.63896e-127	1.75593e-33	-0.82048	0.14	0.76	5.91416e-29	2.35548e-106	-0.271234	0.096	0.384	7.9335e-102	4.09161e-266	-0.565968	0.134	0.616	1.37809e-261	1.75593e-33	1.63664e-265	伪尾 T precursor 3	EIF4A3	-0.528394
HNRNPAB2	4.17762e-159	-0.57587	0.122	0.574	1.40707e-154	1.2393e-25	-0.623986	0.202	0.758	4.17409e-21	7.94368e-124	-0.343143	0.117	0.451	2.67551e-119	2.19724e-265	-0.644922	0.19	0.676	7.40053e-261	1.2393e-25	8.78897e-265	伪尾 T precursor 3	HNRNPAB	-0.54698
TACC32	4.75444e-134	-0.427386	0.02	0.323	1.60134e-129	3.83875e-15	-0.446705	0.039	0.41	1.29293e-10	8.64296e-165	-0.404195	0.016	0.291	2.91104e-160	6.74356e-264	-0.482338	0.01	0.373	2.2713e-259	3.83875e-15	2.69743e-263	伪尾 T precursor 3	TACC3	-0.440156
MZT12	3.98977e-130	-0.449525	0.087	0.464	1.3438e-125	1.26056e-19	-0.540142	0.132	0.612	4.2457e-15	1.62676e-142	-0.410081	0.061	0.366	5.47909e-138	4.07553e-263	-0.514951	0.088	0.541	1.37268e-258	1.26056e-19	1.63021e-262	伪尾 T precursor 3	MZT1	-0.478675
HNRNPD	5.74307e-123	-0.581387	0.357	0.793	1.93432e-118	5.54636e-30	-0.630272	0.667	0.955	1.86807e-25	1.65456e-78	-0.253688	0.229	0.558	5.57271e-74	2.13296e-262	-0.710601	0.351	0.804	7.18401e-258	5.54636e-30	8.53182e-262	伪尾 T precursor 3	HNRNPD	-0.543987
HSPA81	3.94816e-86	-0.488214	0.571	0.909	1.32978e-81	1.89322e-24	-0.613959	0.899	0.985	6.37655e-20	1.99439e-143	-0.54906	0.597	0.933	6.71729e-139	1.97601e-260	-0.728506	0.654	0.951	6.6554e-256	1.89322e-24	7.90404e-260	伪尾 T precursor 3	HSPA8	-0.594935
HPRT11	1.23591e-175	-0.513708	0.073	0.516	4.16266e-171	6.46376e-30	-0.666253	0.155	0.767	2.17706e-25	3.29308e-138	-0.298943	0.064	0.369	1.10914e-133	1.52089e-259	-0.461047	0.103	0.568	5.12252e-255	6.46376e-30	6.08357e-259	伪尾 T precursor 3	HPRT1	-0.484988
UQCC2	1.53779e-122	-0.370968	0.092	0.466	5.17944e-118	1.83052e-14	-0.3033	0.147	0.573	6.16536e-10	1.09018e-150	-0.318234	0.062	0.385	3.67183e-146	2.21425e-258	-0.441352	0.099	0.565	7.45781e-254	1.83052e-14	8.85699e-258	伪尾 T precursor 3	UQCC2	-0.358463
HMGA14	7.24301e-184	-0.751558	0.723	0.954	2.43952e-179	3.62133e-13	-0.34401	0.915	0.981	1.2197e-08	4.74977e-173	-0.792459	0.562	0.897	1.59977e-168	2.69403e-258	-0.679818	0.772	0.946	9.07378e-254	3.62133e-13	1.07761e-257	伪尾 T precursor 3	HMGA1	-0.641961
POLR2L	3.24845e-127	-0.507044	0.265	0.738	1.09411e-122	3.60807e-18	-0.457481	0.341	0.846	1.21523e-13	5.44102e-142	-0.416078	0.225	0.673	1.83259e-137	2.05687e-257	-0.646168	0.319	0.799	6.92775e-253	3.60807e-18	8.22749e-257	伪尾 T precursor 3	POLR2L	-0.506693
ELOVL44	2.52682e-93	1.00193	0.609	0.429	8.51058e-89	6.7265e-84	1.65612	0.752	0.172	2.26555e-79	2.29856e-257	1.42937	0.662	0.288	7.74178e-253	3.60067e-174	0.923452	0.682	0.475	1.21274e-169	6.7265e-84	9.19424e-257	伪尾 T precursor 3	ELOVL4	1.25272
H2AFX2	6.22908e-131	-0.50616	0.03	0.341	2.09802e-126	3.71056e-13	-0.466826	0.078	0.423	1.24975e-08	3.0382e-122	-0.388718	0.017	0.233	1.0233e-117	2.82423e-256	-0.545714	0.031	0.414	9.5123e-252	3.71056e-13	1.12969e-255	伪尾 T precursor 3	H2AFX	-0.476855
TRDC2	1.67834e-133	-0.88715	0.108	0.476	5.65283e-129	1.04928e-18	-0.694677	0.496	0.867	3.53408e-14	1.25154e-85	-0.602589	0.046	0.236	4.21531e-81	2.2505e-255	-0.97182	0.15	0.592	7.57992e-251	1.04928e-18	9.00201e-255	伪尾 T precursor 3	TRDC	-0.789059
C1QBP1	2.84127e-142	-0.627012	0.217	0.679	9.56969e-138	1.56191e-27	-0.681705	0.543	0.94	5.26067e-23	6.41646e-254	-0.747584	0.104	0.589	2.16113e-249	5.20221e-239	-0.72831	0.364	0.795	1.75216e-234	1.56191e-27	2.56659e-253	伪尾 T precursor 3	C1QBP	-0.696153
RRM12	2.59468e-132	-0.399186	0.035	0.357	8.73914e-128	2.29238e-27	-0.729292	0.132	0.674	7.72097e-23	7.37925e-128	-0.340591	0.036	0.287	2.48541e-123	3.19785e-253	-0.458125	0.057	0.467	1.07707e-248	2.29238e-27	1.27914e-252	伪尾 T precursor 3	RRM1	-0.481799
USP12	5.85694e-131	-0.431548	0.069	0.433	1.97268e-126	1.94888e-17	-0.4301	0.14	0.6	6.56401e-13	1.39091e-107	-0.30767	0.084	0.361	4.68474e-103	3.82877e-253	-0.517399	0.1	0.551	1.28957e-248	1.94888e-17	1.53151e-252	伪尾 T precursor 3	USP1	-0.421679
SNRPF	3.76971e-134	-0.586553	0.35	0.811	1.26968e-129	4.28335e-08	-0.266622	0.636	0.916	0.00144268	8.12869e-175	-0.610326	0.278	0.745	2.73782e-170	5.71158e-253	-0.656761	0.501	0.878	1.92372e-248	4.28335e-08	2.28463e-252	伪尾 T precursor 3	SNRPF	-0.530065
BOLA3	2.30634e-133	-0.371377	0.042	0.374	7.768e-129	5.12744e-15	-0.316601	0.078	0.471	1.72697e-10	1.08361e-139	-0.283245	0.047	0.333	3.64971e-135	1.88155e-252	-0.406622	0.074	0.504	6.33725e-248	5.12744e-15	7.5262e-252	伪尾 T precursor 3	BOLA3	-0.344461
CMSS1	1.19073e-113	-0.334736	0.048	0.351	4.01049e-109	3.6219e-16	-0.317048	0.07	0.479	1.21989e-11	2.34075e-136	-0.308473	0.017	0.252	7.8839e-132	1.26964e-251	-0.433663	0.058	0.467	4.27627e-247	3.6219e-16	5.07855e-251	伪尾 T precursor 3	CMSS1	-0.34848
PRMT1	1.17953e-131	-0.455274	0.144	0.572	3.97277e-127	1.15681e-17	-0.479234	0.411	0.86	3.89624e-13	9.60616e-118	-0.296229	0.119	0.45	3.23545e-113	1.92184e-251	-0.56921	0.202	0.7	6.47295e-247	1.15681e-17	7.68736e-251	伪尾 T precursor 3	PRMT1	-0.449987
CRNDE	1.54177e-126	-0.367473	0.097	0.481	5.19285e-122	8.58821e-20	-0.472399	0.163	0.652	2.89259e-15	2.33473e-89	-0.287587	0.079	0.318	7.86361e-85	9.87636e-251	-0.495892	0.138	0.617	3.32646e-246	8.58821e-20	3.95054e-250	伪尾 T precursor 3	CRNDE	-0.405838
RAD51C2	2.00807e-108	-0.312892	0.043	0.332	6.76338e-104	2.21106e-17	-0.353053	0.085	0.527	7.44707e-13	1.29023e-121	-0.254231	0.04	0.291	4.34562e-117	1.38268e-250	-0.404161	0.062	0.478	4.65699e-246	2.21106e-17	5.5307e-250	伪尾 T precursor 3	RAD51C	-0.331084
SRM2	1.22997e-149	-0.560488	0.049	0.411	4.14266e-145	7.89415e-24	-0.664728	0.186	0.716	2.65883e-19	1.03154e-205	-0.556017	0.03	0.377	3.47432e-201	2.03802e-249	-0.642916	0.094	0.518	6.86427e-245	7.89415e-24	8.15209e-249	伪尾 T precursor 3	SRM	-0.606037
RAD51AP12	5.30137e-101	-0.274206	0.005	0.223	1.78556e-96	1.4521e-13	-0.324378	0	0.309	4.89083e-09	2.74777e-111	-0.281058	0.003	0.18	9.25476e-107	2.39238e-249	-0.419113	0.002	0.335	8.05776e-245	1.4521e-13	9.56951e-249	伪尾 T precursor 3	RAD51AP1	-0.324689
H2AFY1	2.07325e-130	-0.606295	0.361	0.801	6.98291e-126	1.63415e-29	-0.599356	0.667	0.956	5.50399e-25	8.32089e-101	-0.414185	0.267	0.638	2.80256e-96	1.04513e-248	-0.659752	0.428	0.848	3.52011e-244	1.63415e-29	4.18053e-248	伪尾 T precursor 3	H2AFY	-0.569897
ALDOA2	2.73269e-140	-0.621516	0.492	0.89	9.20399e-136	1.86267e-25	-0.554701	0.744	0.968	6.27365e-21	3.88738e-165	-0.619218	0.409	0.844	1.30931e-160	7.54177e-247	-0.637971	0.591	0.906	2.54014e-242	1.86267e-25	3.01671e-246	伪尾 T precursor 3	ALDOA	-0.608352
ATP5G11	9.59358e-130	-0.48622	0.15	0.575	3.23121e-125	1.68189e-27	-0.721734	0.287	0.835	5.66476e-23	5.21482e-165	-0.453135	0.109	0.495	1.7564e-160	2.94879e-246	-0.643463	0.209	0.682	9.93182e-242	1.68189e-27	1.17952e-245	伪尾 T precursor 3	ATP5G1	-0.576138
GTSE12	3.97891e-122	-0.456108	0.009	0.272	1.34014e-117	2.29663e-11	-0.36195	0.016	0.29	7.7353e-07	4.9247e-130	-0.430714	0.004	0.208	1.65869e-125	8.53297e-246	-0.545937	0.003	0.333	2.87399e-241	2.29663e-11	3.41319e-245	伪尾 T precursor 3	GTSE1	-0.448677
DAZAP1	1.61178e-146	-0.463229	0.134	0.586	5.42863e-142	2.12527e-18	-0.488549	0.31	0.794	7.15812e-14	7.23044e-131	-0.308144	0.096	0.426	2.43529e-126	3.6121e-245	-0.486609	0.165	0.653	1.21659e-240	2.12527e-18	1.44484e-244	伪尾 T precursor 3	DAZAP1	-0.436633
TAX1BP33	3.44602e-117	1.45875	0.609	0.399	1.16066e-112	2.51775e-48	1.78845	0.76	0.354	8.48004e-44	4.86694e-64	1.07178	0.422	0.283	1.63924e-59	4.43417e-245	1.44354	0.683	0.404	1.49347e-240	2.51775e-48	1.77367e-244	伪尾 T precursor 3	TAX1BP3	1.44063
CCNB12	1.18551e-111	-0.589687	0.015	0.268	3.9929e-107	8.05931e-11	-0.598896	0.078	0.374	2.71446e-06	9.25458e-114	-0.592177	0.007	0.194	3.11703e-109	1.17613e-244	-0.778293	0.014	0.357	3.96132e-240	8.05931e-11	4.70451e-244	伪尾 T precursor 3	CCNB1	-0.639763
KPNA23	2.73635e-128	-0.713805	0.088	0.453	9.21631e-124	1.31716e-17	-0.975557	0.248	0.689	4.43634e-13	2.79114e-104	-0.591336	0.087	0.349	9.40084e-100	3.54738e-244	-0.933319	0.121	0.553	1.19479e-239	1.31716e-17	1.41895e-243	伪尾 T precursor 3	KPNA2	-0.803504
CD991	6.83324e-103	0.466901	0.938	0.899	2.3015e-98	6.1586e-08	0.258865	0.992	0.986	0.00207428	7.64351e-244	0.83694	0.899	0.716	2.57441e-239	1.00552e-89	0.3075	0.943	0.933	3.38668e-85	6.1586e-08	3.0574e-243	伪尾 T precursor 3	CD99	0.467552
MCM31	1.46077e-155	-0.541836	0.059	0.45	4.92e-151	2.38395e-31	-0.881456	0.132	0.714	8.02939e-27	1.44611e-100	-0.311309	0.072	0.323	4.87065e-96	1.156e-243	-0.570658	0.093	0.518	3.89352e-239	2.38395e-31	4.624e-243	伪尾 T precursor 3	MCM3	-0.576315
MRPL12	2.17823e-137	-0.397762	0.076	0.459	7.3365e-133	3.38695e-18	-0.409063	0.171	0.66	1.14076e-13	1.46996e-119	-0.253772	0.046	0.301	4.95099e-115	2.51561e-243	-0.467258	0.088	0.513	8.47281e-239	3.38695e-18	1.00624e-242	伪尾 T precursor 3	MRPL12	-0.381964
PGK11	3.70505e-111	-0.529261	0.448	0.867	1.2479e-106	1.64267e-12	-0.322932	0.775	0.963	5.53267e-08	2.83931e-102	-0.433595	0.43	0.843	9.56307e-98	2.53734e-243	-0.643268	0.533	0.906	8.54602e-239	1.64267e-12	1.01494e-242	伪尾 T precursor 3	PGK1	-0.482264
PNISR3	2.25808e-107	0.788444	0.771	0.779	7.60543e-103	2.15661e-07	0.510246	0.767	0.869	0.00726368	3.96774e-205	0.85652	0.832	0.826	1.33638e-200	7.63277e-242	0.775113	0.888	0.86	2.57079e-237	2.15661e-07	3.05311e-241	伪尾 T precursor 3	PNISR	0.732581
SLIRP1	2.13457e-103	-0.385779	0.198	0.606	7.18943e-99	5.73095e-18	-0.463196	0.248	0.747	1.93024e-13	1.67954e-116	-0.319057	0.153	0.505	5.65687e-112	1.98799e-241	-0.606567	0.258	0.736	6.69575e-237	5.73095e-18	7.95196e-241	伪尾 T precursor 3	SLIRP	-0.44365
GGH2	6.42221e-123	-0.350862	0.007	0.269	2.16306e-118	4.78116e-17	-0.39406	0.031	0.425	1.61034e-12	7.6014e-107	-0.253226	0.003	0.173	2.56023e-102	2.40192e-241	-0.359697	0.011	0.35	8.08991e-237	4.78116e-17	9.60769e-241	伪尾 T precursor 3	GGH	-0.339462
RP11-620J15.31	6.49003e-140	0.901729	0.794	0.73	2.18591e-135	4.22978e-19	0.668594	0.876	0.887	1.42463e-14	1.45526e-240	1.13796	0.771	0.463	4.90145e-236	5.70315e-146	0.576877	0.853	0.839	1.92088e-141	4.22978e-19	5.82103e-240	伪尾 T precursor 3	RP11-620J15.3	0.82129
HN1	1.6171e-150	-0.706677	0.207	0.672	5.44657e-146	1.89483e-20	-0.663482	0.341	0.814	6.38196e-16	3.98604e-100	-0.405443	0.214	0.566	1.34254e-95	1.58501e-238	-0.734279	0.288	0.749	5.33847e-234	1.89483e-20	6.34004e-238	伪尾 T precursor 3	HN1	-0.62747
SRSF3	8.06719e-109	-0.53853	0.509	0.861	2.71711e-104	5.00978e-22	-0.455053	0.752	0.979	1.68734e-17	1.10541e-60	-0.318123	0.493	0.807	3.72312e-56	2.05893e-238	-0.599898	0.611	0.92	6.93467e-234	5.00978e-22	8.23571e-238	伪尾 T precursor 3	SRSF3	-0.477901
IFITM23	1.94887e-78	-0.595801	0.054	0.287	6.56399e-74	2.77197e-14	-0.564061	0.062	0.431	9.33628e-10	1.88121e-237	-1.05681	0.075	0.496	6.33611e-233	3.28667e-64	-0.366142	0.066	0.23	1.10698e-59	2.77197e-14	7.52485e-237	伪尾 T precursor 3	IFITM2	-0.645703
NCL	5.67418e-102	-0.574532	0.415	0.809	1.91112e-97	5.03905e-33	-0.849727	0.527	0.944	1.6972e-28	4.32466e-70	-0.325246	0.371	0.721	1.45659e-65	3.61206e-237	-0.785953	0.444	0.83	1.21658e-232	5.03905e-33	1.44482e-236	伪尾 T precursor 3	NCL	-0.633864
MYBL22	1.95725e-165	-0.542806	0.012	0.357	6.59223e-161	6.44741e-19	-0.5013	0.016	0.421	2.17155e-14	1.01992e-109	-0.285701	0.004	0.178	3.43519e-105	9.46283e-236	-0.364306	0.005	0.328	3.18717e-231	6.44741e-19	3.78513e-235	伪尾 T precursor 3	MYBL2	-0.423528
TMPO3	1.03733e-143	-0.485708	0.127	0.57	3.49384e-139	4.05803e-19	-0.506305	0.209	0.706	1.36679e-14	6.86221e-84	-0.307968	0.176	0.478	2.31126e-79	5.07263e-234	-0.52029	0.154	0.623	1.70851e-229	4.05803e-19	2.02905e-233	伪尾 T precursor 3	TMPO	-0.455068
ZWINT3	9.99553e-154	-0.578831	0.096	0.519	3.36659e-149	2.26339e-27	-0.763187	0.194	0.726	7.62331e-23	6.39704e-110	-0.36754	0.07	0.331	2.15459e-105	8.7078e-234	-0.551716	0.144	0.586	2.93287e-229	2.26339e-27	3.48312e-233	伪尾 T precursor 3	ZWINT	-0.565319
ASPM	7.97488e-92	-0.348902	0.006	0.208	2.68602e-87	1.3039e-08	-0.263368	0.016	0.232	0.000439167	6.28178e-115	-0.44765	0.008	0.198	2.11577e-110	2.56472e-233	-0.581956	0.002	0.315	8.63822e-229	1.3039e-08	1.02589e-232	伪尾 T precursor 3	ASPM	-0.410469
IFITM1	3.5825e-99	-0.724478	0.021	0.257	1.20662e-94	7.6862e-20	-0.586522	0.047	0.498	2.58879e-15	7.82985e-232	-0.926314	0.011	0.36	2.63717e-227	2.37093e-99	-0.415615	0.038	0.23	7.98551e-95	7.6862e-20	3.13194e-231	伪尾 T precursor 3	IFITM1	-0.663232
CHAF1A1	1.08938e-142	-0.405917	0.018	0.334	3.66915e-138	6.08686e-18	-0.409125	0.023	0.432	2.05012e-13	2.62051e-118	-0.303137	0.012	0.214	8.82614e-114	1.33101e-231	-0.378936	0.03	0.385	4.48296e-227	6.08686e-18	5.32402e-231	伪尾 T precursor 3	CHAF1A	-0.374279
KIF20B1	1.18606e-116	-0.363044	0.016	0.283	3.99476e-112	1.48908e-12	-0.337299	0.054	0.385	5.01538e-08	2.72658e-121	-0.368475	0.022	0.243	9.18341e-117	4.85602e-231	-0.435943	0.028	0.38	1.63556e-226	1.48908e-12	1.94241e-230	伪尾 T precursor 3	KIF20B	-0.37619
RPA32	2.24938e-141	-0.611404	0.214	0.67	7.57613e-137	4.81373e-24	-0.643578	0.31	0.819	1.62131e-19	1.06866e-113	-0.429555	0.174	0.518	3.59936e-109	3.28983e-230	-0.630483	0.289	0.738	1.10805e-225	4.81373e-24	1.31593e-229	伪尾 T precursor 3	RPA3	-0.578755
HMMR1	1.94283e-107	-0.412907	0.005	0.235	6.54363e-103	5.19648e-11	-0.387088	0.031	0.312	1.75023e-06	4.27463e-108	-0.386982	0.002	0.171	1.43974e-103	5.48812e-230	-0.571929	0.004	0.316	1.84845e-225	5.19648e-11	2.19525e-229	伪尾 T precursor 3	HMMR	-0.439726
PSME21	1.86769e-157	-0.595607	0.193	0.685	6.29056e-153	1.06306e-21	-0.5622	0.473	0.917	3.58048e-17	3.34377e-191	-0.526903	0.147	0.602	1.12622e-186	1.75718e-229	-0.60076	0.302	0.777	5.91836e-225	1.06306e-21	7.02873e-229	伪尾 T precursor 3	PSME2	-0.571367
TPM3	8.50463e-156	-0.547826	0.203	0.711	2.86445e-151	3.00514e-16	-0.442219	0.45	0.898	1.01216e-11	4.65315e-229	-0.599771	0.173	0.702	1.56723e-224	3.08095e-203	-0.49173	0.296	0.784	1.03769e-198	3.00514e-16	1.86126e-228	伪尾 T precursor 3	TPM3	-0.520387
NHP21	1.1335e-126	-0.486956	0.19	0.636	3.81775e-122	9.00747e-22	-0.570125	0.333	0.834	3.0338e-17	1.94106e-182	-0.461551	0.125	0.555	6.53769e-178	3.53435e-228	-0.565998	0.255	0.73	1.19041e-223	9.00747e-22	1.41374e-227	伪尾 T precursor 3	NHP2	-0.521157
CENPA2	3.8766e-109	-0.408845	0.005	0.236	1.30568e-104	2.00573e-12	-0.488962	0.008	0.301	6.7555e-08	1.33171e-117	-0.405713	0.003	0.188	4.48532e-113	4.46168e-228	-0.512968	0.004	0.315	1.50274e-223	2.00573e-12	1.78467e-227	伪尾 T precursor 3	CENPA	-0.454122
CD1B1	2.1576e-104	0.630042	0.843	0.695	7.26702e-100	3.79505e-23	0.594487	0.984	0.909	1.27821e-18	8.05467e-228	0.904561	0.825	0.442	2.71289e-223	3.54945e-79	0.368037	0.91	0.85	1.19549e-74	3.79505e-23	3.22187e-227	伪尾 T precursor 3	CD1B	0.624282
EBP	8.29877e-155	-0.444302	0.068	0.473	2.79511e-150	4.97979e-20	-0.442449	0.116	0.609	1.67724e-15	5.19131e-144	-0.303207	0.06	0.367	1.74848e-139	1.14063e-226	-0.397871	0.117	0.558	3.84175e-222	4.97979e-20	4.56251e-226	伪尾 T precursor 3	EBP	-0.396957
DLGAP51	2.7684e-98	-0.379935	0.007	0.222	9.32425e-94	3.60692e-14	-0.52708	0.008	0.336	1.21485e-09	6.20815e-117	-0.369766	0.001	0.183	2.09097e-112	2.37275e-223	-0.486349	0.004	0.309	7.99167e-219	3.60692e-14	9.49102e-223	伪尾 T precursor 3	DLGAP5	-0.440782
CALR	3.78989e-94	-0.409764	0.254	0.669	1.27647e-89	4.51816e-15	-0.418599	0.38	0.814	1.52176e-10	1.38335e-88	-0.278811	0.243	0.607	4.65925e-84	1.16144e-222	-0.661074	0.254	0.717	3.91184e-218	4.51816e-15	4.64576e-222	伪尾 T precursor 3	CALR	-0.442062
GIMAP7	2.66521e-70	-0.535185	0.013	0.181	8.9767e-66	3.54265e-11	-0.314203	0.047	0.345	1.1932e-06	2.76444e-222	-0.968254	0.025	0.382	9.31091e-218	6.04134e-70	-0.297125	0.026	0.163	2.03478e-65	3.54265e-11	1.10578e-221	伪尾 T precursor 3	GIMAP7	-0.528692
ANP32B2	8.80906e-101	-0.522689	0.521	0.87	2.96698e-96	1.02136e-17	-0.450607	0.682	0.944	3.44003e-13	3.92082e-67	-0.356791	0.525	0.843	1.32057e-62	7.29948e-221	-0.6392	0.623	0.889	2.45854e-216	1.02136e-17	2.91979e-220	伪尾 T precursor 3	ANP32B	-0.492322
HIST1H4C6	5.22298e-113	-2.14669	0.505	0.803	1.75915e-108	2.19522e-26	-1.96023	0.55	0.879	7.39371e-22	5.02357e-56	-2.03439	0.347	0.582	1.69199e-51	1.22379e-220	-2.65111	0.37	0.713	4.12184e-216	2.19522e-26	4.89515e-220	伪尾 T precursor 3	HIST1H4C	-2.1981
CDCA32	1.7454e-113	-0.441493	0.005	0.245	5.8787e-109	2.87819e-13	-0.525224	0	0.303	9.69402e-09	5.38008e-107	-0.340626	0.005	0.18	1.81206e-102	3.17529e-220	-0.490294	0.003	0.303	1.06947e-215	2.87819e-13	1.27012e-219	伪尾 T precursor 3	CDCA3	-0.449409
PBK2	1.06221e-108	-0.323373	0.005	0.237	3.57762e-104	3.47853e-13	-0.389335	0.008	0.313	1.1716e-08	1.13391e-102	-0.276824	0.003	0.165	3.81912e-98	3.74793e-220	-0.394906	0.001	0.298	1.26234e-215	3.47853e-13	1.49917e-219	伪尾 T precursor 3	PBK	-0.34611
EZH22	6.2337e-105	-0.303397	0.054	0.349	2.09957e-100	5.572e-12	-0.253604	0.124	0.498	1.87671e-07	4.53609e-100	-0.300615	0.064	0.306	1.5278e-95	2.40878e-219	-0.416193	0.09	0.496	8.11302e-215	5.572e-12	9.63513e-219	伪尾 T precursor 3	EZH2	-0.318452
SERBP1	3.3522e-104	-0.504022	0.466	0.87	1.12905e-99	9.30335e-20	-0.474249	0.729	0.963	3.13346e-15	1.2379e-70	-0.287667	0.427	0.818	4.16936e-66	7.03723e-219	-0.609818	0.55	0.895	2.37021e-214	9.30335e-20	2.81489e-218	伪尾 T precursor 3	SERBP1	-0.468939
P2RX53	3.76032e-104	1.1529	0.592	0.382	1.26651e-99	4.71723e-56	1.61969	0.744	0.273	1.58881e-51	4.74978e-85	1.03547	0.467	0.286	1.59977e-80	7.14367e-219	1.17387	0.691	0.453	2.40606e-214	4.71723e-56	2.85747e-218	伪尾 T precursor 3	P2RX5	1.24548
KIFC12	9.09882e-104	-0.360285	0.016	0.256	3.06457e-99	2.36529e-14	-0.43332	0.008	0.333	7.96653e-10	1.31442e-111	-0.309834	0.013	0.209	4.4271e-107	3.22579e-218	-0.397391	0.012	0.325	1.08648e-213	2.36529e-14	1.29031e-217	伪尾 T precursor 3	KIFC1	-0.375207
UQCRQ	4.03734e-117	-0.522411	0.402	0.836	1.35982e-112	2.77898e-10	-0.292803	0.682	0.944	9.35989e-06	1.26198e-104	-0.374677	0.347	0.77	4.25049e-100	8.45072e-218	-0.587847	0.514	0.868	2.84629e-213	2.77898e-10	3.38029e-217	伪尾 T precursor 3	UQCRQ	-0.444435
MRPL51	1.86987e-122	-0.508124	0.259	0.714	6.29789e-118	2.41935e-12	-0.361816	0.349	0.794	8.1486e-08	1.15187e-150	-0.494912	0.225	0.66	3.87962e-146	1.63854e-217	-0.567049	0.356	0.807	5.51877e-213	2.41935e-12	6.55417e-217	伪尾 T precursor 3	MRPL51	-0.482975
PPA11	1.42423e-127	-0.54059	0.221	0.676	4.79694e-123	4.0858e-08	-0.303729	0.612	0.91	0.00137614	4.69563e-217	-0.629876	0.158	0.647	1.58154e-212	1.90198e-174	-0.551109	0.383	0.79	6.40606e-170	4.0858e-08	1.87825e-216	伪尾 T precursor 3	PPA1	-0.506326
CENPK1	2.35868e-141	-0.351002	0.017	0.33	7.94427e-137	2.59063e-18	-0.418517	0.054	0.479	8.72551e-14	7.1414e-129	-0.275693	0.024	0.262	2.40529e-124	6.52443e-217	-0.332041	0.05	0.417	2.19749e-212	2.59063e-18	2.60977e-216	伪尾 T precursor 3	CENPK	-0.344313
NUDT1	4.31755e-129	-0.443561	0.181	0.632	1.45419e-124	1.4026e-15	-0.389723	0.248	0.725	4.7241e-11	1.57221e-110	-0.276619	0.133	0.46	5.29537e-106	8.22689e-217	-0.489492	0.223	0.696	2.7709e-212	1.4026e-15	3.29076e-216	伪尾 T precursor 3	NUDT1	-0.399849
SSRP1	4.53581e-127	-0.421181	0.159	0.593	1.52771e-122	6.40447e-16	-0.444364	0.364	0.829	2.15709e-11	5.14487e-115	-0.277044	0.114	0.435	1.73284e-110	1.31236e-216	-0.499586	0.21	0.682	4.42015e-212	6.40447e-16	5.24942e-216	伪尾 T precursor 3	SSRP1	-0.410544
CKS23	3.3534e-127	-0.736711	0.202	0.62	1.12946e-122	3.07497e-10	-0.512471	0.395	0.743	1.03568e-05	1.83034e-118	-0.698236	0.17	0.496	6.16477e-114	2.64853e-216	-0.819241	0.282	0.706	8.92051e-212	3.07497e-10	1.05941e-215	伪尾 T precursor 3	CKS2	-0.691665
NME41	1.34587e-150	-0.48299	0.071	0.467	4.53303e-146	2.09427e-20	-0.477089	0.101	0.59	7.0537e-16	8.79313e-128	-0.289558	0.037	0.292	2.96161e-123	9.28977e-215	-0.458084	0.118	0.535	3.12889e-210	2.09427e-20	3.71591e-214	伪尾 T precursor 3	NME4	-0.42693
RP11-144L1.41	2.86283e-81	0.832844	0.684	0.576	9.64231e-77	3.59633e-07	0.484175	0.674	0.665	0.0121128	2.19223e-214	1.09184	0.721	0.382	7.38366e-210	1.71827e-101	0.612508	0.766	0.718	5.78729e-97	3.59633e-07	8.76893e-214	伪尾 T precursor 3	RP11-144L1.4	0.755343
TUBA1C1	1.98278e-129	-0.546794	0.07	0.423	6.67819e-125	5.747e-13	-0.4221	0.194	0.59	1.93565e-08	1.68863e-124	-0.448654	0.047	0.307	5.68746e-120	9.78455e-214	-0.615436	0.106	0.507	3.29553e-209	5.747e-13	3.91382e-213	伪尾 T precursor 3	TUBA1C	-0.508246
LIG12	7.37378e-103	-0.294461	0.02	0.266	2.48356e-98	8.26078e-20	-0.465886	0.031	0.47	2.78231e-15	3.05228e-111	-0.258468	0.007	0.19	1.02804e-106	1.90859e-212	-0.323682	0.016	0.33	6.42831e-208	8.26078e-20	7.63434e-212	伪尾 T precursor 3	LIG1	-0.335624
PRC12	1.51952e-88	-0.299846	0.012	0.216	5.11788e-84	2.72297e-10	-0.281044	0.023	0.281	9.17125e-06	3.782e-99	-0.261447	0.009	0.18	1.27382e-94	2.83152e-211	-0.344003	0.007	0.305	9.53683e-207	2.72297e-10	1.13261e-210	伪尾 T precursor 3	PRC1	-0.296585
CAPG	4.212e-113	-0.363794	0.01	0.258	1.41864e-108	5.55892e-37	-0.831898	0.016	0.653	1.8723e-32	2.80028e-126	-0.31179	0.005	0.208	9.43163e-122	9.44049e-211	-0.373978	0.018	0.332	3.17965e-206	5.55892e-37	3.77619e-210	伪尾 T precursor 3	CAPG	-0.470365
ANAPC11	6.4795e-127	-0.469721	0.208	0.671	2.18236e-122	3.36073e-21	-0.500105	0.295	0.804	1.13193e-16	3.22455e-102	-0.289092	0.209	0.581	1.08606e-97	9.58516e-211	-0.515633	0.27	0.742	3.22838e-206	3.36073e-21	3.83406e-210	伪尾 T precursor 3	ANAPC11	-0.443638
KNSTRN	3.51538e-80	-0.287538	0.021	0.224	1.18402e-75	1.19516e-08	-0.287201	0.062	0.309	0.000402543	2.91284e-78	-0.279226	0.018	0.171	9.81072e-74	4.45433e-209	-0.415648	0.013	0.317	1.50026e-204	1.19516e-08	1.78173e-208	伪尾 T precursor 3	KNSTRN	-0.317403
NUTF2	4.05861e-118	-0.32954	0.137	0.546	1.36698e-113	2.04861e-15	-0.382195	0.349	0.83	6.89992e-11	6.84682e-119	-0.259959	0.147	0.508	2.30608e-114	4.80303e-208	-0.418558	0.202	0.676	1.61771e-203	2.04861e-15	1.92121e-207	伪尾 T precursor 3	NUTF2	-0.347563
FBXO52	3.42802e-110	-0.371413	0.01	0.253	1.15459e-105	1.68139e-12	-0.361476	0.023	0.326	5.6631e-08	1.21339e-103	-0.295139	0.016	0.204	4.08682e-99	1.82792e-206	-0.362863	0.013	0.314	6.15662e-202	1.68139e-12	7.31168e-206	伪尾 T precursor 3	FBXO5	-0.347723
PLK12	1.20922e-90	-0.497889	0.011	0.218	4.07277e-86	4.00878e-11	-0.636771	0.023	0.296	1.3502e-06	2.17806e-101	-0.417837	0.004	0.169	7.33593e-97	3.97545e-206	-0.606418	0.002	0.284	1.33897e-201	4.00878e-11	1.59018e-205	伪尾 T precursor 3	PLK1	-0.539729
TIMM8B	3.12322e-113	-0.393448	0.196	0.628	1.05193e-108	2.68533e-12	-0.313897	0.326	0.779	9.04445e-08	8.66377e-137	-0.345608	0.148	0.535	2.91805e-132	3.99584e-204	-0.496146	0.269	0.741	1.34584e-199	2.68533e-12	1.59834e-203	伪尾 T precursor 3	TIMM8B	-0.387275
HNRNPR	1.79372e-135	-0.501884	0.232	0.715	6.04143e-131	7.98058e-22	-0.552798	0.473	0.917	2.68794e-17	2.14862e-91	-0.264503	0.232	0.602	7.23677e-87	1.00099e-203	-0.521758	0.32	0.784	3.37144e-199	7.98058e-22	4.00397e-203	伪尾 T precursor 3	HNRNPR	-0.460236
LCK1	3.68804e-89	0.583609	0.836	0.907	1.24217e-84	2.01672e-28	0.620842	0.961	0.951	6.79252e-24	1.18759e-203	0.753761	0.87	0.879	3.99992e-199	1.8005e-153	0.525377	0.895	0.936	6.06427e-149	2.01672e-28	4.75035e-203	伪尾 T precursor 3	LCK	0.620897
MZT2B	9.96784e-116	-0.549247	0.514	0.872	3.35727e-111	6.20868e-13	-0.357555	0.667	0.95	2.09115e-08	7.40265e-128	-0.515879	0.385	0.792	2.49329e-123	8.99031e-203	-0.560255	0.543	0.871	3.02803e-198	6.20868e-13	3.59612e-202	伪尾 T precursor 3	MZT2B	-0.495734
DBI1	3.36554e-120	-0.458425	0.274	0.748	1.13355e-115	5.37428e-14	-0.414906	0.442	0.874	1.81011e-09	4.81821e-116	-0.344122	0.266	0.696	1.62282e-111	1.31317e-202	-0.518983	0.374	0.825	4.4229e-198	5.37428e-14	5.2527e-202	伪尾 T precursor 3	DBI	-0.434109
FXYD5	8.90729e-93	-0.414112	0.075	0.366	3.00007e-88	1.59253e-18	-0.470325	0.062	0.488	5.3638e-14	6.14091e-202	-0.682132	0.062	0.444	2.06832e-197	1.55988e-105	-0.250986	0.11	0.386	5.25383e-101	1.59253e-18	2.45636e-201	伪尾 T precursor 3	FXYD5	-0.454389
UCP23	1.79626e-33	0.486152	0.698	0.812	6.04998e-29	6.96174e-26	0.923244	0.868	0.815	2.34478e-21	1.51396e-65	0.531146	0.725	0.785	5.09917e-61	1.3278e-201	0.717135	0.84	0.808	4.47218e-197	6.96174e-26	5.31122e-201	伪尾 T precursor 3	UCP2	0.664419
CDCA82	8.79366e-105	-0.373341	0.012	0.247	2.96179e-100	1.42208e-12	-0.451347	0.023	0.328	4.78969e-08	2.10347e-102	-0.33017	0.005	0.172	7.0847e-98	4.49045e-201	-0.410743	0.001	0.276	1.51243e-196	1.42208e-12	1.79618e-200	伪尾 T precursor 3	CDCA8	-0.391401
MRPL11	4.83612e-126	-0.373245	0.096	0.477	1.62885e-121	1.0437e-12	-0.318568	0.24	0.683	3.51528e-08	1.86309e-162	-0.345748	0.056	0.385	6.27508e-158	4.50511e-201	-0.39872	0.158	0.591	1.51736e-196	1.0437e-12	1.80204e-200	伪尾 T precursor 3	MRPL11	-0.35907
PSMD14	3.06636e-99	-0.297861	0.121	0.472	1.03278e-94	7.86603e-15	-0.333296	0.24	0.73	2.64936e-10	8.76211e-121	-0.278136	0.09	0.398	2.95117e-116	2.46904e-200	-0.386849	0.186	0.645	8.31597e-196	7.86603e-15	9.87615e-200	伪尾 T precursor 3	PSMD14	-0.324035
GADD45GIP11	1.38852e-113	-0.399021	0.189	0.621	4.67667e-109	2.39035e-22	-0.571892	0.302	0.833	8.05094e-18	7.79111e-120	-0.27368	0.145	0.505	2.62412e-115	2.5694e-200	-0.478173	0.235	0.69	8.65399e-196	2.39035e-22	1.02776e-199	伪尾 T precursor 3	GADD45GIP1	-0.430692
IMPDH2	2.96695e-147	-0.550161	0.156	0.616	9.99297e-143	5.20593e-14	-0.436098	0.473	0.868	1.75341e-09	3.03998e-200	-0.504236	0.09	0.507	1.0239e-195	4.81227e-193	-0.49805	0.236	0.683	1.62082e-188	5.20593e-14	1.21599e-199	伪尾 T precursor 3	IMPDH2	-0.497136
HMGN1	2.87827e-106	-0.439577	0.685	0.946	9.69429e-102	3.10506e-23	-0.430138	0.922	0.992	1.04582e-18	1.1429e-67	-0.318354	0.654	0.935	3.84939e-63	4.70594e-198	-0.47319	0.747	0.961	1.58501e-193	3.10506e-23	1.88238e-197	伪尾 T precursor 3	HMGN1	-0.415315
DDX21	8.35053e-114	-0.422282	0.123	0.502	2.81254e-109	2.58222e-16	-0.409442	0.155	0.594	8.69718e-12	1.71716e-111	-0.281049	0.116	0.431	5.78357e-107	1.08265e-197	-0.477213	0.145	0.559	3.64649e-193	2.58222e-16	4.33062e-197	伪尾 T precursor 3	DDX21	-0.397496
PEBP11	1.46719e-93	-0.399249	0.277	0.702	4.94164e-89	1.37828e-16	-0.451975	0.589	0.923	4.64218e-12	5.89349e-124	-0.35006	0.176	0.563	1.98499e-119	1.11555e-197	-0.556869	0.329	0.779	3.75728e-193	1.37828e-16	4.4622e-197	伪尾 T precursor 3	PEBP1	-0.439539
CDCA7	8.28029e-164	-0.593951	0.105	0.553	2.78889e-159	1.17114e-19	-0.507645	0.194	0.7	3.94451e-15	2.60997e-151	-0.438582	0.107	0.472	8.79063e-147	2.39154e-197	-0.486444	0.2	0.639	8.05494e-193	1.17114e-19	9.56615e-197	伪尾 T precursor 3	CDCA7	-0.506656
NDC802	1.33319e-87	-0.27918	0.005	0.196	4.49033e-83	2.62395e-11	-0.334011	0.023	0.301	8.83771e-07	1.38356e-96	-0.263896	0.011	0.18	4.65998e-92	2.44963e-197	-0.356561	0.016	0.312	8.25058e-193	2.62395e-11	9.7985e-197	伪尾 T precursor 3	NDC80	-0.308412
C19orf48	3.30111e-141	-0.495097	0.074	0.452	1.11185e-136	1.32692e-19	-0.443668	0.217	0.729	4.46921e-15	2.58072e-123	-0.312058	0.05	0.311	8.69213e-119	8.06896e-196	-0.416173	0.144	0.557	2.71771e-191	1.32692e-19	3.22758e-195	伪尾 T precursor 3	C19orf48	-0.416749
AURKA2	3.27067e-91	-0.348565	0.02	0.241	1.10159e-86	3.24505e-09	-0.354247	0.054	0.31	0.000109297	6.07937e-85	-0.31611	0.009	0.158	2.04759e-80	2.63148e-195	-0.440035	0.006	0.283	8.86309e-191	3.24505e-09	1.05259e-194	伪尾 T precursor 3	AURKA	-0.364739
MCM5	1.91386e-119	-0.481119	0.074	0.411	6.44606e-115	1.17352e-27	-0.818512	0.147	0.691	3.95255e-23	3.46103e-95	-0.262216	0.055	0.279	1.16571e-90	1.09306e-194	-0.465725	0.095	0.468	3.68152e-190	1.17352e-27	4.37222e-194	伪尾 T precursor 3	MCM5	-0.506893
NPM31	1.04203e-109	-0.342883	0.044	0.334	3.50965e-105	9.7477e-22	-0.503178	0.124	0.634	3.28312e-17	1.70112e-170	-0.39641	0.024	0.315	5.72954e-166	6.46619e-194	-0.36952	0.083	0.448	2.17788e-189	9.7477e-22	2.58648e-193	伪尾 T precursor 3	NPM3	-0.402998
ID33	8.6732e-135	-0.983303	0.168	0.594	2.92122e-130	1.43718e-14	-0.734993	0.434	0.832	4.84056e-10	3.0733e-193	-1.06414	0.236	0.69	1.03512e-188	8.57828e-57	-0.486498	0.442	0.732	2.88925e-52	1.43718e-14	1.22932e-192	伪尾 T precursor 3	ID3	-0.817234
SNRPE	1.70462e-80	-0.403173	0.448	0.837	5.74134e-76	1.05645e-15	-0.37356	0.698	0.955	3.55823e-11	7.66474e-74	-0.332531	0.434	0.802	2.58156e-69	3.11054e-192	-0.518199	0.622	0.909	1.04766e-187	1.05645e-15	1.24421e-191	伪尾 T precursor 3	SNRPE	-0.406866
COX5A	7.8339e-124	-0.51857	0.288	0.759	2.63854e-119	3.687e-21	-0.552135	0.442	0.886	1.24182e-16	2.12325e-91	-0.319668	0.294	0.684	7.15133e-87	8.3437e-191	-0.543919	0.469	0.835	2.81024e-186	3.687e-21	3.33748e-190	伪尾 T precursor 3	COX5A	-0.483573
MRPL23	3.11645e-100	-0.337328	0.195	0.603	1.04965e-95	7.12597e-17	-0.428645	0.318	0.79	2.4001e-12	1.48088e-102	-0.256964	0.132	0.449	4.98775e-98	1.1455e-190	-0.451004	0.218	0.66	3.85817e-186	7.12597e-17	4.58202e-190	伪尾 T precursor 3	MRPL23	-0.368485
CD3G1	3.17106e-109	0.580756	0.897	0.945	1.06805e-104	3.53715e-19	0.565212	0.93	0.924	1.19135e-14	1.6403e-190	0.718296	0.882	0.886	5.52469e-186	6.99057e-123	0.481333	0.923	0.945	2.3545e-118	3.53715e-19	6.5612e-190	伪尾 T precursor 3	CD3G	0.586399
MYC2	6.54514e-80	-0.439724	0.102	0.385	2.20447e-75	1.04677e-22	-0.904587	0.279	0.759	3.52561e-18	2.91571e-121	-0.440675	0.033	0.268	9.82039e-117	3.97478e-190	-0.663006	0.136	0.522	1.33874e-185	1.04677e-22	1.58991e-189	伪尾 T precursor 3	MYC	-0.611998
LST11	1.27913e-45	0.886416	0.565	0.527	4.30825e-41	5.10971e-11	0.721468	0.628	0.563	1.721e-06	2.12547e-130	1.18149	0.582	0.391	7.1588e-126	1.3113e-189	0.921241	0.788	0.681	4.41657e-185	5.10971e-11	5.24518e-189	伪尾 T precursor 3	LST1	0.927653
YBX31	1.43302e-98	-0.379563	0.093	0.412	4.82656e-94	5.83779e-13	-0.353455	0.326	0.75	1.96623e-08	5.24461e-155	-0.444427	0.032	0.315	1.76644e-150	7.12072e-188	-0.424918	0.102	0.474	2.39833e-183	5.83779e-13	2.84829e-187	伪尾 T precursor 3	YBX3	-0.400591
SMC43	3.09068e-150	-0.675135	0.161	0.613	1.04097e-145	1.17218e-10	-0.34508	0.333	0.713	3.94803e-06	1.21981e-118	-0.591411	0.232	0.592	4.10845e-114	8.43642e-188	-0.754443	0.327	0.72	2.84147e-183	1.17218e-10	3.37457e-187	伪尾 T precursor 3	SMC4	-0.591517
NCAPG3	2.94973e-96	-0.308061	0.006	0.214	9.93497e-92	8.20688e-12	-0.339352	0.031	0.328	2.76416e-07	5.03272e-105	-0.282446	0.001	0.164	1.69507e-100	2.24319e-187	-0.318168	0.001	0.26	7.5553e-183	8.20688e-12	8.97278e-187	伪尾 T precursor 3	NCAPG	-0.312007
ACAP1	3.66412e-81	0.789592	0.711	0.717	1.23411e-76	1.84207e-12	0.675881	0.698	0.707	6.20427e-08	9.73297e-93	0.771267	0.67	0.659	3.27816e-88	3.14404e-187	0.805437	0.779	0.7	1.05894e-182	1.84207e-12	1.25762e-186	伪尾 T precursor 3	ACAP1	0.760544
ATIC	1.06609e-94	-0.305827	0.078	0.377	3.59069e-90	2.36342e-21	-0.476249	0.186	0.741	7.96024e-17	8.51262e-119	-0.296584	0.041	0.286	2.86713e-114	7.76267e-186	-0.363	0.126	0.524	2.61454e-181	2.36342e-21	3.10507e-185	伪尾 T precursor 3	ATIC	-0.360415
FTH11	2.47033e-117	-0.436172	0.828	0.97	8.32033e-113	3.67082e-28	-0.498131	0.884	0.995	1.23637e-23	9.97002e-84	-0.34749	0.805	0.962	3.358e-79	2.41702e-185	-0.390308	0.898	0.983	8.14075e-181	3.67082e-28	9.66806e-185	伪尾 T precursor 3	FTH1	-0.418026
RMI2	1.30462e-174	-0.55868	0.047	0.455	4.39411e-170	1.24757e-17	-0.404871	0.093	0.544	4.20193e-13	8.61236e-118	-0.252327	0.023	0.242	2.90073e-113	2.66251e-185	-0.296179	0.046	0.37	8.9676e-181	1.24757e-17	1.065e-184	伪尾 T precursor 3	RMI2	-0.378014
LSM7	1.74116e-127	-0.461526	0.228	0.711	5.86441e-123	8.18407e-11	-0.345863	0.488	0.87	2.75648e-06	2.37221e-174	-0.454385	0.17	0.627	7.98983e-170	5.59731e-185	-0.473701	0.326	0.776	1.88523e-180	8.18407e-11	2.23892e-184	伪尾 T precursor 3	LSM7	-0.433869
ISG20	2.93083e-58	0.822139	0.446	0.262	9.87132e-54	1.27738e-07	0.445824	0.194	0.077	0.00430235	5.69984e-37	0.663238	0.444	0.367	1.91976e-32	5.766e-185	0.916159	0.529	0.201	1.94205e-180	1.27738e-07	2.3064e-184	伪尾 T precursor 3	ISG20	0.71184
HNRNPA3	2.83715e-81	-0.378279	0.374	0.804	9.55579e-77	6.09969e-10	-0.315547	0.713	0.955	2.05444e-05	7.14312e-78	-0.276346	0.328	0.716	2.40587e-73	2.9135e-183	-0.51642	0.444	0.856	9.81295e-179	6.09969e-10	1.1654e-182	伪尾 T precursor 3	HNRNPA3	-0.371648
EVI2A1	2.5511e-69	0.76745	0.678	0.622	8.59237e-65	3.09904e-11	0.734002	0.605	0.534	1.04379e-06	4.82282e-124	0.730179	0.745	0.667	1.62437e-119	4.74212e-183	0.749569	0.79	0.627	1.59719e-178	3.09904e-11	1.89685e-182	伪尾 T precursor 3	EVI2A	0.7453
HSP90AB1	2.36996e-104	-0.550658	0.465	0.87	7.98225e-100	1.0089e-11	-0.329841	0.853	0.988	3.39809e-07	5.06749e-100	-0.429429	0.429	0.823	1.70678e-95	4.74643e-183	-0.608898	0.535	0.888	1.59865e-178	1.0089e-11	1.89857e-182	伪尾 T precursor 3	HSP90AB1	-0.479706
HJURP2	4.14012e-85	-0.284886	0.004	0.189	1.39443e-80	2.84886e-10	-0.366516	0.023	0.276	9.59525e-06	4.33201e-103	-0.300873	0.003	0.166	1.45906e-98	7.66347e-182	-0.318234	0.002	0.255	2.58113e-177	2.84886e-10	3.06539e-181	伪尾 T precursor 3	HJURP	-0.317627
LSM3	5.26314e-95	-0.280651	0.192	0.593	1.77268e-90	1.51191e-13	-0.309708	0.264	0.723	5.09226e-09	4.22072e-113	-0.340166	0.224	0.623	1.42158e-108	4.33747e-181	-0.482817	0.361	0.78	1.4609e-176	1.51191e-13	1.73499e-180	伪尾 T precursor 3	LSM3	-0.353335
GPX41	2.11579e-128	-0.441075	0.212	0.689	7.12619e-124	3.39862e-18	-0.500425	0.295	0.8	1.14469e-13	1.71509e-149	-0.386401	0.207	0.667	5.77658e-145	3.13965e-180	-0.406075	0.246	0.71	1.05747e-175	3.39862e-18	1.25586e-179	伪尾 T precursor 3	GPX4	-0.433494
CD3D1	2.19591e-140	0.4555	0.988	0.986	7.39604e-136	7.09515e-29	0.568841	1	0.98	2.38972e-24	2.19348e-179	0.451381	0.974	0.987	7.38786e-175	4.09911e-151	0.323726	0.996	0.995	1.38062e-146	7.09515e-29	8.77392e-179	伪尾 T precursor 3	CD3D	0.449862
SIT13	9.8352e-57	0.730427	0.643	0.623	3.31259e-52	2.62859e-23	0.833502	0.558	0.271	8.85334e-19	1.15316e-92	0.724745	0.683	0.666	3.88397e-88	1.30559e-178	0.752148	0.773	0.668	4.39735e-174	2.62859e-23	5.22235e-178	伪尾 T precursor 3	SIT1	0.760205
COX8A	3.34063e-107	-0.514654	0.455	0.85	1.12516e-102	6.47543e-15	-0.403956	0.628	0.95	2.18099e-10	5.68403e-91	-0.419881	0.434	0.801	1.91444e-86	8.23033e-178	-0.497296	0.593	0.901	2.77206e-173	6.47543e-15	3.29213e-177	伪尾 T precursor 3	COX8A	-0.458947
ATP5G3	2.34936e-46	-0.27709	0.649	0.915	7.91289e-42	1.0452e-12	-0.294215	0.853	0.981	3.52032e-08	1.16131e-46	-0.252638	0.589	0.892	3.91142e-42	4.46668e-177	-0.428541	0.746	0.961	1.50442e-172	1.0452e-12	1.78667e-176	伪尾 T precursor 3	ATP5G3	-0.313121
CTSC1	3.30556e-100	-0.332268	0.031	0.285	1.11335e-95	7.62565e-16	-0.399051	0.186	0.641	2.56839e-11	1.14438e-168	-0.448072	0.02	0.306	3.8544e-164	1.18948e-148	-0.328779	0.086	0.4	4.00628e-144	7.62565e-16	4.57754e-168	伪尾 T precursor 3	CTSC	-0.377043
PRDX22	1.22835e-75	-0.499698	0.409	0.738	4.13721e-71	3.30491e-21	-0.571325	0.566	0.924	1.11313e-16	3.76954e-71	-0.302371	0.26	0.576	1.26962e-66	1.11157e-167	-0.587141	0.476	0.807	3.74389e-163	3.30491e-21	4.44629e-167	伪尾 T precursor 3	PRDX2	-0.490134
PSMC32	6.91867e-130	-0.461289	0.185	0.641	2.33028e-125	5.02221e-13	-0.30249	0.349	0.8	1.69153e-08	5.96105e-99	-0.262426	0.157	0.487	2.00774e-94	5.60346e-167	-0.425922	0.298	0.73	1.8873e-162	5.02221e-13	2.24138e-166	伪尾 T precursor 3	PSMC3	-0.363032
CD1C2	4.70895e-55	0.856266	0.557	0.447	1.58602e-50	3.60309e-11	0.765927	0.434	0.253	1.21356e-06	1.10206e-166	1.10172	0.617	0.315	3.71184e-162	7.82483e-42	0.571018	0.547	0.486	2.63548e-37	3.60309e-11	4.40823e-166	伪尾 T precursor 3	CD1C	0.823732
TFDP21	3.21869e-31	0.49024	0.675	0.725	1.08409e-26	1.5557e-14	0.486231	0.884	0.908	5.23976e-10	2.25026e-165	0.861852	0.771	0.545	7.57909e-161	9.41207e-21	0.261269	0.771	0.824	3.17008e-16	1.5557e-14	9.00102e-165	伪尾 T precursor 3	TFDP2	0.524898
LSM5	6.50007e-87	-0.404352	0.368	0.784	2.18929e-82	4.10641e-17	-0.414713	0.597	0.937	1.38308e-12	5.35715e-109	-0.378959	0.282	0.694	1.80434e-104	6.06753e-165	-0.474846	0.504	0.872	2.04361e-160	4.10641e-17	2.42701e-164	伪尾 T precursor 3	LSM5	-0.418217
SELL3	1.50675e-86	-0.588848	0.032	0.257	5.07488e-82	5.7481e-42	-1.22205	0.178	0.831	1.93602e-37	1.02252e-164	-0.716953	0.027	0.314	3.44396e-160	1.1307e-157	-0.610873	0.042	0.315	3.80829e-153	5.7481e-42	4.09009e-164	伪尾 T precursor 3	SELL	-0.78468
NPM1	3.65082e-75	-0.411545	0.756	0.956	1.22963e-70	8.63357e-18	-0.347916	0.984	0.998	2.90787e-13	2.03398e-129	-0.481962	0.72	0.954	6.85065e-125	5.70383e-164	-0.492105	0.836	0.975	1.92111e-159	8.63357e-18	2.28153e-163	伪尾 T precursor 3	NPM1	-0.433382
PSMB9	9.14196e-95	-0.286082	0.148	0.519	3.0791e-90	9.90378e-11	-0.256372	0.248	0.656	3.33569e-06	2.66631e-163	-0.45128	0.138	0.549	8.98039e-159	2.72844e-127	-0.252123	0.178	0.543	9.18964e-123	9.90378e-11	1.06652e-162	伪尾 T precursor 3	PSMB9	-0.311464
PLAC8	2.17123e-67	-0.353733	0.064	0.285	7.31291e-63	1.25423e-09	-0.32036	0.333	0.717	4.22437e-05	3.81088e-163	-0.815733	0.027	0.309	1.28354e-158	2.59143e-88	-0.279739	0.107	0.349	8.72821e-84	1.25423e-09	1.52435e-162	伪尾 T precursor 3	PLAC8	-0.442391
RAG23	7.99542e-40	0.814938	0.483	0.395	2.69294e-35	2.80173e-18	0.789815	0.744	0.615	9.43651e-14	5.85468e-163	1.11293	0.559	0.261	1.97192e-158	3.03411e-135	0.79294	0.666	0.521	1.02192e-130	2.80173e-18	2.34187e-162	伪尾 T precursor 3	RAG2	0.877656
FBL	2.76795e-129	-0.472192	0.201	0.662	9.32272e-125	2.2613e-15	-0.412071	0.388	0.837	7.61629e-11	2.34958e-161	-0.402988	0.138	0.553	7.91361e-157	1.14367e-158	-0.430887	0.324	0.739	3.85198e-154	2.2613e-15	9.39831e-161	伪尾 T precursor 3	FBL	-0.429535
CALM3	1.10614e-96	-0.459177	0.389	0.823	3.72558e-92	4.70837e-15	-0.410447	0.566	0.908	1.58583e-10	1.04663e-114	-0.442645	0.372	0.797	3.52514e-110	8.11816e-161	-0.493028	0.466	0.851	2.73428e-156	4.70837e-15	3.24726e-160	伪尾 T precursor 3	CALM3	-0.451324
MINOS1	8.20649e-102	-0.378423	0.287	0.744	2.76403e-97	1.40059e-09	-0.301965	0.543	0.885	4.71733e-05	1.85446e-114	-0.349195	0.261	0.69	6.24602e-110	5.03474e-159	-0.460457	0.403	0.806	1.69575e-154	1.40059e-09	2.0139e-158	伪尾 T precursor 3	MINOS1	-0.37251
SNRPD3	5.02501e-90	-0.347036	0.296	0.73	1.69247e-85	6.14327e-10	-0.298233	0.504	0.892	2.06911e-05	4.64135e-93	-0.258617	0.25	0.639	1.56325e-88	2.04262e-157	-0.424273	0.382	0.806	6.87974e-153	6.14327e-10	8.17046e-157	伪尾 T precursor 3	SNRPD3	-0.33204
LETM11	1.13356e-98	0.941313	0.704	0.628	3.81794e-94	8.76947e-08	0.59573	0.651	0.695	0.00295365	4.91385e-155	1.15271	0.612	0.382	1.65503e-150	1.54051e-95	0.720278	0.666	0.623	5.1886e-91	8.76947e-08	1.96554e-154	伪尾 T precursor 3	LETM1	0.852508
BZW2	2.29907e-92	-0.272564	0.073	0.365	7.74351e-88	2.41047e-16	-0.36133	0.202	0.676	8.1187e-12	1.3919e-123	-0.272373	0.05	0.314	4.68805e-119	7.68058e-153	-0.291999	0.125	0.48	2.5869e-148	2.41047e-16	3.07223e-152	伪尾 T precursor 3	BZW2	-0.299567
GCHFR	8.36914e-109	-0.349327	0.16	0.567	2.81881e-104	4.93862e-17	-0.401288	0.186	0.657	1.66338e-12	2.27898e-108	-0.264322	0.098	0.391	7.67583e-104	6.79714e-150	-0.342024	0.207	0.61	2.28934e-145	4.93862e-17	2.71885e-149	伪尾 T precursor 3	GCHFR	-0.33924
PCBP2	1.32502e-74	0.446577	0.881	0.949	4.46279e-70	2.05452e-16	0.421271	0.961	0.99	6.91982e-12	2.28843e-96	0.457086	0.835	0.916	7.70765e-92	1.76653e-149	0.486218	0.917	0.953	5.94986e-145	2.05452e-16	7.06614e-149	伪尾 T precursor 3	PCBP2	0.452788
C12orf651	5.85337e-58	0.736805	0.667	0.632	1.97147e-53	1.31791e-15	0.927652	0.667	0.55	4.43884e-11	1.90181e-149	1.12723	0.627	0.432	6.40549e-145	1.62286e-113	0.813839	0.693	0.63	5.46596e-109	1.31791e-15	7.60724e-149	伪尾 T precursor 3	C12orf65	0.901382
HIST1H1C3	5.20874e-76	1.19097	0.562	0.412	1.75435e-71	6.91526e-31	1.37265	0.791	0.564	2.32913e-26	8.73226e-149	1.3636	0.579	0.337	2.94111e-144	8.34605e-140	1.04245	0.616	0.438	2.81103e-135	6.91526e-31	3.49291e-148	伪尾 T precursor 3	HIST1H1C	1.24242
VDAC11	3.86588e-88	-0.38516	0.272	0.682	1.30207e-83	1.66011e-20	-0.544882	0.457	0.914	5.59141e-16	1.26781e-112	-0.315047	0.189	0.562	4.2701e-108	2.03673e-147	-0.438945	0.326	0.729	6.85991e-143	1.66011e-20	8.14692e-147	伪尾 T precursor 3	VDAC1	-0.421008
AHCY	5.23343e-102	-0.312709	0.099	0.434	1.76267e-97	5.03764e-15	-0.36089	0.256	0.722	1.69673e-10	6.96991e-114	-0.256451	0.046	0.291	2.34753e-109	3.12269e-147	-0.311685	0.147	0.506	1.05175e-142	5.03764e-15	1.24908e-146	伪尾 T precursor 3	AHCY	-0.310434
HINT1	1.85616e-86	-0.398701	0.623	0.918	6.25174e-82	5.4102e-14	-0.305494	0.868	0.992	1.82221e-09	3.89221e-146	-0.519139	0.505	0.868	1.31094e-141	7.67864e-104	-0.322042	0.722	0.927	2.58624e-99	5.4102e-14	1.55688e-145	伪尾 T precursor 3	HINT1	-0.386344
GGCT	3.29549e-103	-0.285321	0.075	0.39	1.10995e-98	8.16091e-18	-0.42287	0.163	0.634	2.74868e-13	9.24006e-130	-0.307217	0.05	0.323	3.11214e-125	5.21058e-146	-0.295386	0.143	0.504	1.75497e-141	8.16091e-18	2.08423e-145	伪尾 T precursor 3	GGCT	-0.327699
BCL2L12	6.55237e-54	0.914509	0.535	0.451	2.2069e-49	6.61509e-22	1.04711	0.651	0.434	2.22803e-17	5.77446e-144	1.1787	0.54	0.291	1.9449e-139	2.60039e-109	0.815051	0.629	0.538	8.75839e-105	6.61509e-22	2.30979e-143	伪尾 T precursor 3	BCL2L1	0.988844
C11orf31	7.91696e-99	-0.456782	0.374	0.833	2.66651e-94	3.48417e-15	-0.402334	0.488	0.908	1.1735e-10	1.82421e-121	-0.437755	0.334	0.791	6.14414e-117	1.86025e-140	-0.441113	0.436	0.845	6.26551e-136	3.48417e-15	7.441e-140	伪尾 T precursor 3	C11orf31	-0.434496
GRAP2	4.56894e-50	0.63474	0.677	0.731	1.53886e-45	3.28185e-10	0.485587	0.729	0.781	1.10536e-05	7.15343e-132	0.885868	0.7	0.628	2.40935e-127	1.7206e-124	0.624887	0.791	0.806	5.79514e-120	3.28185e-10	2.86137e-131	伪尾 T precursor 3	GRAP2	0.657771
EPHX21	1.37577e-33	0.752213	0.516	0.489	4.63372e-29	5.10623e-17	0.874016	0.62	0.429	1.71983e-12	1.63779e-19	0.66973	0.364	0.334	5.51624e-15	1.87361e-130	0.794321	0.667	0.573	6.3105e-126	5.10623e-17	7.49443e-130	伪尾 T precursor 3	EPHX2	0.77257
TSC22D32	1.36007e-55	0.870961	0.439	0.256	4.58086e-51	1.10972e-12	0.835864	0.357	0.159	3.73766e-08	2.77117e-33	0.678639	0.396	0.302	9.33359e-29	1.45286e-126	0.843501	0.402	0.141	4.89339e-122	1.10972e-12	5.81145e-126	伪尾 T precursor 3	TSC22D3	0.807241
HIST2H2BE3	6.03758e-48	0.811302	0.288	0.113	2.03352e-43	7.72993e-22	1.15274	0.605	0.329	2.60352e-17	4.35096e-59	0.781641	0.254	0.091	1.46545e-54	2.06788e-126	0.730402	0.312	0.063	6.96483e-122	7.72993e-22	8.27153e-126	伪尾 T precursor 3	HIST2H2BE	0.869022
RSRP1	1.58879e-17	0.677864	0.445	0.448	5.35122e-13	1.05464e-06	0.572356	0.589	0.615	0.0355214	6.39382e-27	0.592855	0.52	0.56	2.1535e-22	2.23455e-124	0.745828	0.668	0.553	7.52618e-120	1.05464e-06	8.93819e-124	伪尾 T precursor 3	RSRP1	0.647226
NAT141	3.53049e-64	0.966641	0.525	0.402	1.18911e-59	2.09272e-13	0.705811	0.442	0.246	7.04847e-09	8.50857e-122	1.05502	0.46	0.212	2.86577e-117	4.26138e-58	0.655366	0.486	0.408	1.43528e-53	2.09272e-13	3.40343e-121	伪尾 T precursor 3	NAT14	0.845709
RASSF6	1.02174e-27	0.608996	0.153	0.048	3.44132e-23	1.61349e-09	0.427273	0.178	0.058	5.4344e-05	1.53988e-120	1.1235	0.316	0.061	5.18646e-116	4.6733e-82	0.691079	0.261	0.078	1.57401e-77	1.61349e-09	6.15951e-120	伪尾 T precursor 3	RASSF6	0.712713
PNRC12	4.86551e-32	0.67786	0.588	0.639	1.63875e-27	2.13739e-09	0.679702	0.581	0.496	7.19896e-05	1.3346e-51	0.625552	0.624	0.654	4.49508e-47	7.74501e-120	0.700967	0.701	0.621	2.6086e-115	2.13739e-09	3.098e-119	伪尾 T precursor 3	PNRC1	0.67102
HIST1H2BD	1.07258e-51	0.889665	0.314	0.131	3.61255e-47	2.90362e-10	0.609522	0.279	0.118	9.77969e-06	4.68187e-118	1.07381	0.391	0.129	1.5769e-113	2.26972e-100	0.759983	0.38	0.156	7.64465e-96	2.90362e-10	1.87275e-117	伪尾 T precursor 3	HIST1H2BD	0.833246
SH3TC11	2.74e-51	0.636484	0.692	0.625	9.22861e-47	2.29644e-50	1.46865	0.884	0.585	7.73463e-46	3.81535e-29	0.517654	0.433	0.329	1.28505e-24	2.55613e-115	0.64646	0.813	0.705	8.60932e-111	3.81535e-29	1.02245e-114	伪尾 T precursor 3	SH3TC1	0.817312
YPEL53	1.34535e-27	0.699576	0.423	0.346	4.53127e-23	1.4549e-13	0.65727	0.566	0.386	4.90024e-09	1.77466e-39	0.715133	0.389	0.292	5.97724e-35	1.53006e-114	0.766185	0.518	0.304	5.1534e-110	1.4549e-13	6.12025e-114	伪尾 T precursor 3	YPEL5	0.709541
ANXA1	3.81602e-62	-0.349913	0.015	0.169	1.28527e-57	1.08845e-20	-0.761495	0.016	0.458	3.66603e-16	1.68876e-68	-0.297278	0.003	0.116	5.68792e-64	5.85337e-105	-0.366121	0.027	0.217	1.97147e-100	1.08845e-20	2.34135e-104	伪尾 T precursor 3	ANXA1	-0.443702
2020-09-09	1.89885e-31	0.482795	0.684	0.826	6.39552e-27	2.40382e-17	0.543808	0.829	0.874	8.09632e-13	1.90037e-49	0.540351	0.667	0.772	6.40064e-45	4.76552e-103	0.539004	0.792	0.86	1.60508e-98	2.40382e-17	1.90621e-102	伪尾 T precursor 3	2020-09-09	0.526489
TRGC1	1.25144e-58	-0.40895	0.018	0.169	4.21497e-54	3.37703e-20	-0.675642	0.14	0.616	1.13742e-15	2.20907e-63	-0.312815	0.008	0.121	7.44037e-59	4.1676e-101	-0.351578	0.026	0.21	1.40369e-96	3.37703e-20	1.66704e-100	伪尾 T precursor 3	TRGC1	-0.437246
APBB1IP1	1.16888e-30	0.651914	0.572	0.605	3.9369e-26	6.84518e-14	0.719527	0.667	0.576	2.30552e-09	8.78409e-95	0.782243	0.65	0.586	2.95857e-90	2.43918e-97	0.611632	0.73	0.739	8.21539e-93	6.84518e-14	9.7567e-97	伪尾 T precursor 3	APBB1IP	0.691329
CD383	1.0167e-36	0.781509	0.521	0.485	3.42435e-32	4.20696e-16	0.836637	0.597	0.416	1.41695e-11	2.15932e-91	0.933465	0.541	0.402	7.27279e-87	2.55459e-96	0.727871	0.587	0.471	8.60411e-92	4.20696e-16	1.02184e-95	伪尾 T precursor 3	CD38	0.81987
PSAP1	2.56551e-49	0.59436	0.678	0.734	8.64089e-45	6.09679e-19	0.530374	0.977	0.968	2.05346e-14	3.68598e-93	0.85764	0.609	0.534	1.24147e-88	8.28798e-87	0.504373	0.768	0.809	2.79147e-82	6.09679e-19	1.47439e-92	伪尾 T precursor 3	PSAP	0.621687
CHI3L22	2.34319e-45	0.566085	0.692	0.688	7.8921e-41	9.8678e-28	1.15577	0.682	0.373	3.32357e-23	1.97342e-27	0.416393	0.644	0.691	6.64667e-23	5.02106e-93	0.521611	0.749	0.679	1.69114e-88	1.97342e-27	2.00842e-92	伪尾 T precursor 3	CHI3L2	0.664965
MZT2A	3.95099e-60	-0.25908	0.389	0.788	1.33073e-55	9.29513e-11	-0.300274	0.473	0.873	3.13069e-06	8.76057e-92	-0.310938	0.323	0.73	2.95065e-87	1.13612e-83	-0.282629	0.472	0.804	3.82655e-79	9.29513e-11	3.50423e-91	伪尾 T precursor 3	MZT2A	-0.28823
CHRNA3	3.27949e-14	0.615734	0.31	0.257	1.10457e-09	6.48773e-88	0.793067	0.318	0.021	2.18513e-83	9.50073e-33	0.681011	0.301	0.198	3.19994e-28	1.1793e-57	0.650147	0.397	0.266	3.97201e-53	3.27949e-14	2.59509e-87	伪尾 T precursor 3	CHRNA3	0.68499
MAL2	2.39822e-38	0.501594	0.662	0.688	8.07744e-34	5.1307e-08	0.41784	0.791	0.792	0.00172807	1.3599e-42	0.636167	0.523	0.487	4.58028e-38	1.08854e-83	0.455289	0.775	0.768	3.6663e-79	5.1307e-08	4.35414e-83	伪尾 T precursor 3	MAL	0.502723
LYST3	3.27263e-25	0.772577	0.439	0.401	1.10225e-20	6.37878e-18	0.850612	0.574	0.36	2.14844e-13	6.53737e-29	0.717346	0.356	0.287	2.20185e-24	6.56566e-81	0.723109	0.573	0.5	2.21138e-76	6.37878e-18	2.62626e-80	伪尾 T precursor 3	LYST	0.765911
MAP1LC3B1	4.87006e-17	0.64427	0.468	0.496	1.64028e-12	4.54909e-10	0.588803	0.651	0.638	1.53218e-05	1.58466e-39	0.74181	0.469	0.429	5.33729e-35	5.85041e-79	0.649369	0.603	0.561	1.97048e-74	4.54909e-10	2.34016e-78	伪尾 T precursor 3	MAP1LC3B	0.656063
SLC8A1-AS11	4.31783e-31	0.830884	0.402	0.309	1.45429e-26	2.29762e-07	0.619651	0.558	0.515	0.00773861	2.94231e-34	0.624821	0.186	0.077	9.90998e-30	8.23912e-78	0.743592	0.478	0.338	2.77502e-73	2.29762e-07	3.29565e-77	伪尾 T precursor 3	SLC8A1-AS1	0.704737
SLA1	3.01597e-07	0.622517	0.331	0.334	0.0101581	1.17804e-16	0.56639	0.326	0.11	3.96774e-12	1.20938e-76	0.85166	0.561	0.459	4.0733e-72	1.06675e-77	0.703145	0.594	0.505	3.59293e-73	3.01597e-07	4.26701e-77	伪尾 T precursor 3	SLA	0.685928
PTCRA1	3.1267e-49	0.54417	0.674	0.632	1.0531e-44	4.49387e-43	1.03312	0.984	0.827	1.51358e-38	9.01332e-46	0.547619	0.482	0.347	3.03578e-41	2.39074e-72	0.42498	0.782	0.759	8.05226e-68	4.49387e-43	9.56297e-72	伪尾 T precursor 3	PTCRA	0.637472
ATP6V1G1	1.61978e-11	0.31096	0.675	0.873	5.45558e-07	1.18711e-14	0.433568	0.899	0.962	3.99829e-10	4.64865e-39	0.400611	0.701	0.848	1.56571e-34	3.03457e-72	0.407313	0.811	0.894	1.02207e-67	1.61978e-11	1.21383e-71	伪尾 T precursor 3	ATP6V1G1	0.388113
IL324	6.03197e-15	0.535802	0.603	0.618	2.03163e-10	1.16954e-35	1.15655	0.922	0.717	3.93914e-31	1.01295e-11	0.500944	0.64	0.753	3.41173e-07	2.16398e-65	0.498631	0.883	0.861	7.28852e-61	1.01295e-11	8.65594e-65	伪尾 T precursor 3	IL32	0.672981
CD42	7.63022e-16	0.651121	0.407	0.393	2.56993e-11	1.07281e-18	0.841488	0.581	0.353	3.61333e-14	3.14128e-38	0.72515	0.429	0.363	1.05802e-33	3.47073e-62	0.639942	0.541	0.485	1.16898e-57	7.63022e-16	1.38829e-61	伪尾 T precursor 3	CD4	0.714425
TRBC12	4.15824e-27	0.747744	0.698	0.701	1.40054e-22	2.13981e-30	1.29611	0.907	0.828	7.20709e-26	5.39844e-53	0.752998	0.729	0.693	1.81825e-48	5.33216e-32	0.675073	0.68	0.647	1.79593e-27	4.15824e-27	2.15938e-52	伪尾 T precursor 3	TRBC1	0.867982
SOCS3	2.13998e-25	0.50983	0.154	0.053	7.20768e-21	1.13483e-10	0.425675	0.202	0.065	3.82223e-06	1.72243e-27	0.482331	0.122	0.038	5.80132e-23	1.03189e-50	0.387873	0.141	0.028	3.4755e-46	1.13483e-10	4.12754e-50	伪尾 T precursor 3	SOCS3	0.451427
VOPP1	1.15147e-20	0.777935	0.381	0.333	3.87825e-16	6.5396e-12	0.741998	0.357	0.175	2.2026e-07	1.65893e-43	0.858697	0.38	0.277	5.58743e-39	3.66406e-50	0.723826	0.434	0.35	1.23409e-45	6.5396e-12	1.46562e-49	伪尾 T precursor 3	VOPP1	0.775614
GCSAM	1.66774e-20	0.666607	0.258	0.166	5.61711e-16	7.19391e-13	0.655825	0.326	0.137	2.42298e-08	4.04348e-14	0.485167	0.16	0.099	1.36188e-09	4.58849e-43	0.521828	0.288	0.165	1.54545e-38	7.19391e-13	1.8354e-42	伪尾 T precursor 3	GCSAM	0.582357
ITM2B	1.30474e-06	0.309654	0.611	0.81	0.0439449	8.07132e-16	0.528653	0.868	0.914	2.7185e-11	2.33955e-17	0.382463	0.631	0.791	7.87985e-13	2.3107e-40	0.352835	0.753	0.868	7.78266e-36	1.30474e-06	9.24279e-40	伪尾 T precursor 3	ITM2B	0.393401
ST3GAL5	3.63685e-19	0.709282	0.313	0.238	1.22493e-14	4.47373e-08	0.602149	0.295	0.154	0.0015068	2.71961e-12	0.565809	0.216	0.167	9.15992e-08	2.47051e-36	0.577949	0.299	0.197	8.32092e-32	4.47373e-08	9.88203e-36	伪尾 T precursor 3	ST3GAL5	0.613797
MTSS1	1.58816e-15	0.559104	0.177	0.098	5.34908e-11	9.99264e-09	0.354708	0.178	0.06	0.000336562	2.01863e-20	0.450853	0.147	0.07	6.79895e-16	2.8383e-35	0.443371	0.22	0.109	9.55968e-31	9.99264e-09	1.13532e-34	伪尾 T precursor 3	MTSS1	0.452009
H1F0	3.29261e-10	0.574518	0.127	0.07	1.10898e-05	1.32358e-06	0.576307	0.194	0.084	0.0445794	1.57889e-28	0.654577	0.12	0.035	5.31786e-24	1.39044e-19	0.420176	0.128	0.06	4.68315e-15	1.32358e-06	6.31556e-28	伪尾 T precursor 3	H1F0	0.556395
CIB22	1.17226e-22	0.676717	0.464	0.444	3.94828e-18	3.57793e-16	0.854519	0.535	0.326	1.20508e-11	1.47453e-13	0.546132	0.27	0.224	4.96635e-09	2.93264e-17	0.466152	0.391	0.382	9.87743e-13	1.47453e-13	4.68903e-22	伪尾 T precursor 3	CIB2	0.63588
SYP	7.56495e-18	0.594628	0.19	0.103	2.54795e-13	3.2014e-10	0.382046	0.147	0.039	1.07826e-05	5.56928e-20	0.546164	0.186	0.107	1.87579e-15	2.70155e-16	0.333658	0.127	0.067	9.09908e-12	3.2014e-10	2.22771e-19	伪尾 T precursor 3	SYP	0.464124
HLA-B	2.92423e-260	1.55704	0.523	0.033	9.84911e-256	9.3867e-45	1.56028	0.703	0.08	3.16154e-40	0	2.04071	0.664	0.047	0	8.13741e-163	1.03181	0.297	0.026	2.74076e-158	9.3867e-45	0	Mature/ILC 1	HLA-B	1.54746
CD27	6.66321e-241	1.4189	0.542	0.049	2.24424e-236	3.16941e-12	0.967334	0.568	0.184	1.06749e-07	0	1.4058	0.606	0.035	0	1.81943e-117	0.926908	0.317	0.05	6.12803e-113	3.16941e-12	0	Mature/ILC 1	CD27	1.17973
CCR7	2.4784e-235	1.25126	0.398	0.012	8.34749e-231	1.29393e-18	0.448594	0.27	0.027	4.35808e-14	0	1.46622	0.564	0.024	0	4.2447e-256	0.763528	0.264	0.004	1.42966e-251	1.29393e-18	0	Mature/ILC 1	CCR7	0.982402
GZMM	1.64946e-233	1.0579	0.424	0.018	5.55556e-229	2.97337e-38	0.659198	0.432	0.033	1.00146e-33	0	0.949185	0.498	0.029	0	1.58834e-208	0.64623	0.29	0.014	5.34969e-204	2.97337e-38	0	Mature/ILC 1	GZMM	0.828127
CD1E2	3.73289e-221	-1.81905	0.33	0.972	1.25728e-216	1.02471e-16	-1.69472	0.351	0.944	3.45132e-12	0	-1.885	0.198	0.954	0	7.83974e-128	-0.884183	0.523	0.981	2.6405e-123	1.02471e-16	0	Mature/ILC 1	CD1E	-1.57074
MZB12	3.8104e-197	-1.80283	0.248	0.904	1.28338e-192	1.71066e-20	-1.78526	0.216	0.93	5.76168e-16	0	-1.99547	0.128	0.856	0	2.56697e-202	-1.45963	0.29	0.931	8.64582e-198	1.71066e-20	0	Mature/ILC 1	MZB1	-1.7608
CD8B5	2.20173e-193	-1.70402	0.4	0.939	7.41565e-189	1.40104e-11	-1.13891	0.216	0.805	4.71884e-07	0	-1.82995	0.329	0.919	0	4.49015e-146	-1.13396	0.472	0.955	1.51233e-141	1.40104e-11	0	Mature/ILC 1	CD8B	-1.45171
TOX2	6.38104e-193	1.29669	0.598	0.091	2.1492e-188	3.75648e-17	0.778279	0.297	0.036	1.26522e-12	7.54756e-132	0.799752	0.336	0.066	2.54209e-127	0	1.34319	0.635	0.062	0	3.75648e-17	0	Mature/ILC 1	TOX2	1.05448
CD992	1.71547e-180	-1.29027	0.71	0.955	5.77787e-176	1.32114e-17	-1.18918	0.892	0.987	4.44974e-13	0	-1.57867	0.55	0.916	0	8.20768e-158	-1.0609	0.699	0.965	2.76443e-153	1.32114e-17	0	Mature/ILC 1	CD99	-1.27976
TMSB101	4.44992e-178	1.52827	0.985	0.832	1.49878e-173	2.04486e-09	0.709284	0.973	0.987	6.88729e-05	0	1.65842	0.965	0.716	0	1.67905e-159	1.2505	0.963	0.843	5.6552e-155	2.04486e-09	0	Mature/ILC 1	TMSB10	1.28662
CD1B2	6.17371e-173	-1.60822	0.189	0.873	2.07937e-168	3.23623e-17	-1.52063	0.135	0.917	1.08999e-12	0	-1.74785	0.145	0.842	0	1.35998e-102	-0.75382	0.437	0.931	4.58055e-98	3.23623e-17	0	Mature/ILC 1	CD1B	-1.40763
RAG13	1.44e-168	-1.91767	0.066	0.783	4.85006e-164	3.96959e-13	-0.998808	0.054	0.732	1.337e-08	0	-2.21827	0.029	0.771	0	5.8101e-199	-1.84093	0.035	0.797	1.9569e-194	3.96959e-13	0	Mature/ILC 1	RAG1	-1.74392
PTP4A22	1.64157e-165	-1.38096	0.527	0.905	5.52898e-161	1.01436e-16	-1.09532	0.757	0.974	3.41648e-12	0	-1.53841	0.624	0.94	0	9.54681e-179	-1.28147	0.428	0.911	3.21546e-174	1.01436e-16	0	Mature/ILC 1	PTP4A2	-1.32404
CLEC2D	3.41051e-152	0.924995	0.434	0.053	1.14869e-147	2.16728e-16	0.521526	0.432	0.079	7.29961e-12	0	1.17254	0.664	0.099	0	6.62932e-136	0.88637	0.394	0.067	2.23282e-131	2.16728e-16	0	Mature/ILC 1	CLEC2D	0.876358
CD444	3.75054e-152	1.1165	0.648	0.162	1.26322e-147	4.98678e-20	1.12627	0.919	0.392	1.6796e-15	0	1.13942	0.664	0.09	0	3.25648e-171	1.0105	0.639	0.171	1.09682e-166	4.98678e-20	0	Mature/ILC 1	CD44	1.09817
HLA-E3	5.10913e-148	1.23884	0.78	0.292	1.7208e-143	5.1272e-21	1.1128	0.838	0.27	1.72689e-16	0	1.32213	0.839	0.257	0	5.39563e-113	1.023	0.662	0.289	1.8173e-108	5.1272e-21	0	Mature/ILC 1	HLA-E	1.17419
RP11-620J15.32	6.6611e-143	-1.46599	0.299	0.842	2.24352e-138	1.199e-11	-0.804232	0.27	0.891	4.03834e-07	0	-1.80686	0.174	0.803	0	1.57986e-132	-1.0357	0.394	0.896	5.32111e-128	1.199e-11	0	Mature/ILC 1	RP11-620J15.3	-1.2782
COTL11	3.1768e-141	1.2041	0.657	0.191	1.06998e-136	1.38998e-12	0.952849	0.865	0.551	4.68159e-08	0	1.45152	0.779	0.114	0	1.23904e-206	1.24063	0.613	0.131	4.17319e-202	1.38998e-12	0	Mature/ILC 1	COTL1	1.21227
IFITM24	3.50731e-139	0.947234	0.517	0.102	1.1813e-134	2.32148e-16	1.02414	0.892	0.417	7.81896e-12	0	1.33876	0.716	0.095	0	1.47015e-120	0.783365	0.451	0.108	4.9516e-116	2.32148e-16	0	Mature/ILC 1	IFITM2	1.02338
RP11-144L1.42	2.63816e-132	-1.51273	0.097	0.724	8.88559e-128	4.40577e-12	-0.996144	0.027	0.671	1.48391e-07	0	-1.6806	0.101	0.743	0	3.37177e-108	-0.970226	0.248	0.798	1.13565e-103	4.40577e-12	0	Mature/ILC 1	RP11-144L1.4	-1.28992
GIMAP71	1.83548e-122	1.01511	0.354	0.047	6.18206e-118	1.27673e-06	0.751661	0.595	0.334	0.0430016	0	1.21627	0.555	0.047	0	6.90503e-75	0.733222	0.29	0.067	2.32568e-70	1.27673e-06	0	Mature/ILC 1	GIMAP7	0.929066
ARPP212	1.70815e-115	-1.44046	0.066	0.645	5.75323e-111	1.11339e-12	-1.0038	0.054	0.715	3.75001e-08	0	-1.83387	0.046	0.714	0	1.60603e-175	-1.47987	0.121	0.824	5.40928e-171	1.11339e-12	0	Mature/ILC 1	ARPP21	-1.4395
IFITM11	2.02671e-97	1.06989	0.396	0.085	6.82616e-93	2.41108e-11	0.975244	0.865	0.482	8.12074e-07	0	1.11904	0.514	0.038	0	9.88354e-20	0.60271	0.235	0.115	3.32888e-15	2.41108e-11	0	Mature/ILC 1	IFITM1	0.941719
CYTIP	3.25667e-77	0.724453	0.388	0.097	1.09688e-72	6.22984e-13	1.01691	0.703	0.305	2.09827e-08	0	0.964366	0.574	0.076	0	1.32035e-84	0.758954	0.394	0.112	4.44708e-80	6.22984e-13	0	Mature/ILC 1	CYTIP	0.866171
TFDP22	2.35512e-106	-1.18182	0.303	0.764	7.93229e-102	1.44119e-17	-1.21098	0.216	0.913	4.85407e-13	1.36202e-305	-1.50686	0.302	0.806	4.58743e-301	4.66331e-139	-1.09868	0.33	0.847	1.57065e-134	1.44119e-17	5.44809e-305	Mature/ILC 1	TFDP2	-1.24958
VIM3	6.36522e-108	1.13268	0.803	0.416	2.14387e-103	5.16945e-07	0.875605	0.892	0.858	0.0174112	3.97637e-298	1.30601	0.796	0.285	1.33928e-293	7.54742e-95	1.17375	0.732	0.422	2.54205e-90	5.16945e-07	1.59055e-297	Mature/ILC 1	VIM	1.12201
STMN12	4.18617e-104	-0.904675	0.911	0.973	1.40994e-99	4.57805e-11	-0.745341	0.919	0.992	1.54193e-06	2.76312e-283	-1.15118	0.782	0.954	9.30648e-279	6.04754e-135	-0.885095	0.905	0.986	2.03687e-130	4.57805e-11	1.10525e-282	Mature/ILC 1	STMN1	-0.921574
TMSB4X	1.69753e-129	0.463251	1	1	5.71746e-125	5.09673e-15	0.471258	1	1	1.71663e-10	2.00383e-276	0.444283	1	0.999	6.74908e-272	2.44481e-165	0.517736	1	1	8.23436e-161	5.09673e-15	8.0153e-276	Mature/ILC 1	TMSB4X	0.474132
LSP12	8.93736e-86	0.815008	0.525	0.171	3.01019e-81	9.54518e-10	0.881181	0.811	0.574	3.21491e-05	8.1858e-266	0.99564	0.637	0.149	2.75706e-261	1.11126e-33	0.655011	0.501	0.327	3.74285e-29	9.54518e-10	3.27432e-265	Mature/ILC 1	LSP1	0.83671
S100A10	8.96903e-73	0.501027	0.241	0.035	3.02086e-68	2.45307e-20	0.622357	0.351	0.042	8.26217e-16	9.61589e-263	0.746899	0.363	0.016	3.23873e-258	1.20862e-96	0.284684	0.149	0.009	4.07076e-92	2.45307e-20	3.84636e-262	Mature/ILC 1	S100A10	0.538742
DENND2D	1.22007e-95	0.771802	0.453	0.11	4.10933e-91	6.0487e-08	0.525154	0.459	0.162	0.00203726	4.92358e-261	0.827652	0.522	0.08	1.65831e-256	5.60461e-67	0.635527	0.372	0.119	1.88769e-62	6.0487e-08	1.96943e-260	Mature/ILC 1	DENND2D	0.690034
CD74	1.44545e-122	0.72355	0.33	0.035	4.86842e-118	8.36971e-11	0.661069	0.432	0.115	2.819e-06	2.74544e-259	0.899165	0.432	0.042	9.24692e-255	3.503e-75	0.472103	0.2	0.029	1.17985e-70	8.36971e-11	1.09818e-258	Mature/ILC 1	CD74	0.688972
HLA-C2	1.5257e-75	1.0855	0.669	0.378	5.13871e-71	6.28942e-11	1.11364	0.838	0.584	2.11834e-06	1.87937e-256	1.26974	0.742	0.298	6.3299e-252	1.67834e-37	0.87566	0.505	0.33	5.65281e-33	6.28942e-11	7.51747e-256	Mature/ILC 1	HLA-C	1.08614
CD40LG	2.11657e-151	0.841028	0.242	0.005	7.12883e-147	1.3358e-60	0.641723	0.243	0.006	4.4991e-56	3.47175e-255	0.854833	0.334	0.009	1.16932e-250	1.64858e-214	0.773815	0.215	0.002	5.55258e-210	1.3358e-60	1.3887e-254	Mature/ILC 1	CD40LG	0.77785
ADA	4.83499e-162	-1.48587	0.417	0.86	1.62847e-157	2.12175e-19	-1.36417	0.703	0.956	7.14625e-15	2.1322e-252	-1.46783	0.357	0.745	7.18146e-248	6.79725e-200	-1.40271	0.385	0.917	2.28938e-195	2.12175e-19	8.5288e-252	Mature/ILC 1	ADA	-1.43015
H1FX3	1.46985e-126	-1.15432	0.699	0.936	4.95059e-122	5.69713e-07	-0.671033	0.865	0.975	0.0191885	6.34968e-249	-1.36916	0.481	0.818	2.13864e-244	1.05548e-89	-0.825729	0.492	0.866	3.55495e-85	5.69713e-07	2.53987e-248	Mature/ILC 1	H1FX	-1.00506
RAG24	4.33866e-79	-1.20139	0.049	0.508	1.4613e-74	2.63005e-10	-0.908972	0.054	0.623	8.85827e-06	1.24269e-246	-1.55911	0.022	0.576	4.1855e-242	4.23945e-124	-1.1944	0.064	0.657	1.42789e-119	2.63005e-10	4.97075e-246	Mature/ILC 1	RAG2	-1.21597
SIRPG	3.7785e-157	0.572614	0.237	0.003	1.27264e-152	6.11057e-52	0.350968	0.162	0.003	2.0581e-47	5.24881e-238	0.690741	0.351	0.021	1.76785e-233	7.88319e-111	0.29786	0.134	0.004	2.65514e-106	6.11057e-52	2.09952e-237	Mature/ILC 1	SIRPG	0.478046
PTCRA2	3.59533e-154	-1.76749	0.085	0.75	1.21094e-149	4.22148e-16	-1.54614	0.081	0.837	1.42184e-11	1.87399e-237	-1.58131	0.028	0.567	6.31177e-233	1.81247e-176	-1.62229	0.169	0.838	6.10457e-172	4.22148e-16	7.49594e-237	Mature/ILC 1	PTCRA	-1.62931
FXYD51	8.53237e-46	0.616142	0.419	0.174	2.87379e-41	5.54632e-09	0.853716	0.784	0.474	0.000186806	6.14638e-237	0.888065	0.548	0.115	2.07016e-232	1.52124e-39	0.5544	0.42	0.218	5.1237e-35	5.54632e-09	2.45855e-236	Mature/ILC 1	FXYD5	0.728081
HLA-A3	5.09184e-62	1.13783	0.691	0.487	1.71498e-57	7.4879e-09	1.29901	0.838	0.699	0.0002522	3.38753e-233	1.3202	0.783	0.405	1.14095e-228	1.08637e-24	0.841826	0.484	0.362	3.65901e-20	7.4879e-09	1.35501e-232	Mature/ILC 1	HLA-A	1.14972
KLF2	7.77383e-53	0.250934	0.119	0.009	2.61831e-48	5.37588e-13	0.807875	0.541	0.152	1.81065e-08	2.3792e-232	0.76843	0.313	0.011	8.01338e-228	1.88285e-36	0.266323	0.103	0.016	6.34163e-32	5.37588e-13	9.51679e-232	Mature/ILC 1	KLF2	0.52339
LETM12	3.50966e-116	-1.41784	0.21	0.745	1.18209e-111	9.30716e-08	-0.731682	0.243	0.698	0.00313475	5.30825e-220	-1.46965	0.151	0.642	1.78787e-215	5.08753e-131	-1.21822	0.114	0.705	1.71353e-126	9.30716e-08	2.1233e-219	Mature/ILC 1	LETM1	-1.20935
GIMAP4	9.70475e-130	0.730282	0.244	0.01	3.26866e-125	3.24743e-15	0.833506	0.568	0.146	1.09377e-10	1.75659e-217	0.825438	0.295	0.01	5.91638e-213	3.12617e-123	0.443091	0.178	0.009	1.05292e-118	3.24743e-15	7.02638e-217	Mature/ILC 1	GIMAP4	0.708079
ACTB	8.92666e-105	0.502323	1	0.998	3.00659e-100	2.05392e-19	0.563533	1	1	6.91781e-15	1.3334e-153	0.503508	1	0.984	4.49102e-149	1.26065e-205	0.78718	1	0.986	4.24598e-201	2.05392e-19	5.04258e-205	Mature/ILC 1	ACTB	0.589136
SH3TC12	5.34928e-146	-1.77772	0.121	0.752	1.80169e-141	7.27683e-07	-0.764839	0.162	0.596	0.0245091	2.10795e-200	-1.48398	0.037	0.515	7.09979e-196	1.36831e-187	-1.81468	0.138	0.832	4.6086e-183	7.27683e-07	8.43181e-200	Mature/ILC 1	SH3TC1	-1.4603
SRGN4	2.43554e-25	0.728522	0.475	0.305	8.20313e-21	2.11261e-07	0.489369	0.838	0.562	0.00711547	5.27818e-200	1.10782	0.628	0.207	1.77774e-195	2.45539e-29	0.93177	0.517	0.387	8.26999e-25	2.11261e-07	2.11127e-199	Mature/ILC 1	SRGN	0.81437
KLRB1	1.43737e-184	0.793796	0.375	0.02	4.84121e-180	3.45966e-62	2.09272	0.757	0.063	1.16525e-57	1.5391e-129	0.829782	0.193	0.009	5.18385e-125	2.95839e-190	0.628955	0.246	0.009	9.96414e-186	3.45966e-62	1.18335e-189	Mature/ILC 1	KLRB1	1.08631
TRAC5	7.03664e-110	1.02747	0.96	0.675	2.37001e-105	8.91336e-33	0.703527	0.649	0.086	3.00211e-28	1.6866e-105	0.540437	0.984	0.765	5.68064e-101	1.32333e-189	1.5265	0.985	0.685	4.45711e-185	8.91336e-33	5.29333e-189	Mature/ILC 1	TRAC	0.949484
B2M1	1.28739e-91	0.725482	0.992	0.997	4.33606e-87	4.89166e-15	1.02079	1	1	1.64756e-10	7.5524e-188	0.645093	0.998	0.997	2.54372e-183	5.18863e-77	0.544293	1	0.999	1.74758e-72	4.89166e-15	3.02096e-187	Mature/ILC 1	B2M	0.733914
EMP31	4.37376e-53	0.726685	0.441	0.172	1.47313e-48	1.31852e-16	1.41325	0.838	0.379	4.44089e-12	1.11444e-185	0.691843	0.568	0.15	3.75355e-181	1.06566e-29	0.558759	0.394	0.219	3.58926e-25	1.31852e-16	4.45776e-185	Mature/ILC 1	EMP3	0.847634
SIVA12	5.95557e-117	-1.15684	0.436	0.801	2.0059e-112	1.66317e-15	-1.0374	0.514	0.941	5.60173e-11	1.30451e-184	-1.18549	0.342	0.683	4.39372e-180	6.09819e-146	-1.13156	0.376	0.843	2.05393e-141	1.66317e-15	5.21804e-184	Mature/ILC 1	SIVA1	-1.12782
LY9	7.58452e-76	0.482286	0.212	0.023	2.55454e-71	1.69757e-14	0.337334	0.216	0.023	5.7176e-10	2.3571e-159	0.528434	0.25	0.016	7.93896e-155	3.09389e-165	0.65503	0.306	0.027	1.04205e-160	1.69757e-14	1.23756e-164	Mature/ILC 1	LY9	0.500771
IL27RA	6.54146e-28	0.367692	0.229	0.078	2.20323e-23	3.24939e-11	0.527062	0.541	0.173	1.09443e-06	3.32601e-165	0.521234	0.449	0.094	1.12023e-160	2.97522e-51	0.52764	0.371	0.137	1.00208e-46	3.24939e-11	1.3304e-164	Mature/ILC 1	IL27RA	0.485907
CORO1A2	8.82714e-108	0.78419	0.953	0.791	2.97307e-103	3.8106e-16	0.905691	1	0.957	1.28345e-11	7.36292e-165	0.601397	0.965	0.737	2.4799e-160	6.843e-154	0.867719	0.98	0.855	2.30479e-149	3.8106e-16	2.94517e-164	Mature/ILC 1	CORO1A	0.789749
ZFP36L12	1.37123e-60	0.686933	0.445	0.147	4.61844e-56	1.11528e-10	0.621307	0.649	0.259	3.75637e-06	9.89139e-165	0.73536	0.54	0.149	3.33152e-160	2.13392e-78	0.752807	0.468	0.16	7.18724e-74	1.11528e-10	3.95655e-164	Mature/ILC 1	ZFP36L1	0.699102
ITM2A2	1.13403e-98	1.66494	0.919	0.733	3.81953e-94	8.39588e-14	1.1863	1	0.896	2.82782e-09	1.41605e-81	1.17185	0.868	0.697	4.7694e-77	1.00607e-161	1.87292	0.938	0.737	3.38853e-157	8.39588e-14	4.02426e-161	Mature/ILC 1	ITM2A	1.474
STK17B	6.45799e-73	0.74801	0.494	0.168	2.17512e-68	5.69297e-11	0.852398	0.676	0.307	1.91745e-06	3.16268e-160	0.67938	0.587	0.188	1.06522e-155	1.2444e-50	0.588535	0.407	0.17	4.19125e-46	5.69297e-11	1.26507e-159	Mature/ILC 1	STK17B	0.717081
CD69	1.10207e-33	0.580522	0.324	0.12	3.71189e-29	8.08018e-15	0.774124	0.676	0.199	2.72149e-10	1.89923e-102	0.696666	0.319	0.076	6.39679e-98	4.97399e-155	0.864632	0.321	0.034	1.67529e-150	8.08018e-15	1.9896e-154	Mature/ILC 1	CD69	0.728986
PFN12	1.08745e-90	0.519261	0.994	0.959	3.66264e-86	1.37858e-14	0.50803	1	0.997	4.64318e-10	6.86413e-155	0.513167	0.997	0.92	2.31191e-150	8.70675e-128	0.622294	0.989	0.956	2.93252e-123	1.37858e-14	2.74565e-154	Mature/ILC 1	PFN1	0.540688
AEBP11	1.70863e-71	-1.00718	0.138	0.577	5.75485e-67	5.42799e-10	-0.757992	0.135	0.713	1.8282e-05	7.27314e-154	-1.07328	0.071	0.49	2.44967e-149	5.43913e-61	-0.628131	0.237	0.662	1.83195e-56	5.42799e-10	2.90926e-153	Mature/ILC 1	AEBP1	-0.866645
RNASEH2B	1.85901e-60	-0.815827	0.375	0.688	6.26132e-56	6.17793e-08	-0.562949	0.676	0.926	0.00208079	1.0172e-149	-1.03901	0.406	0.681	3.42604e-145	3.89077e-96	-0.793222	0.369	0.794	1.31045e-91	6.17793e-08	4.06881e-149	Mature/ILC 1	RNASEH2B	-0.802752
SLC29A11	2.50893e-72	-1.01629	0.078	0.511	8.45031e-68	5.09034e-15	-1.08796	0.081	0.79	1.71448e-10	5.08172e-149	-1.09058	0.038	0.434	1.71157e-144	8.04706e-104	-0.948749	0.112	0.643	2.71033e-99	5.09034e-15	2.03269e-148	Mature/ILC 1	SLC29A1	-1.0359
TXN	3.08988e-52	-0.764379	0.496	0.694	1.0407e-47	1.27804e-16	-1.10427	0.568	0.951	4.30457e-12	2.39117e-148	-0.946763	0.486	0.715	8.05371e-144	3.06977e-71	-0.719927	0.516	0.789	1.03393e-66	1.27804e-16	9.56469e-148	Mature/ILC 1	TXN	-0.883835
MAP1A2	2.02062e-56	-0.868856	0.059	0.428	6.80564e-52	6.59144e-08	-0.64203	0.081	0.54	0.00222006	4.82027e-146	-1.09017	0.041	0.431	1.62351e-141	7.57165e-87	-0.881604	0.077	0.549	2.55021e-82	6.59144e-08	1.92811e-145	Mature/ILC 1	MAP1A	-0.870666
HPGD	2.09214e-83	1.01539	0.364	0.082	7.04652e-79	4.5053e-13	1.02515	0.541	0.163	1.51743e-08	2.98325e-144	0.847788	0.324	0.056	1.00479e-139	1.38573e-82	1.20756	0.383	0.115	4.66726e-78	4.5053e-13	1.1933e-143	Mature/ILC 1	HPGD	1.02397
CD96	4.70032e-95	0.727391	0.464	0.113	1.58311e-90	4.62773e-07	0.709446	0.595	0.307	0.0155867	2.8851e-143	0.547456	0.487	0.134	9.71731e-139	4.49275e-74	0.735429	0.464	0.167	1.5132e-69	4.62773e-07	1.15404e-142	Mature/ILC 1	CD96	0.67993
PSAP2	1.68365e-66	-0.866423	0.419	0.752	5.67071e-62	2.02774e-16	-1.04079	0.676	0.971	6.82962e-12	9.12605e-135	-1.0083	0.346	0.661	3.07375e-130	1.99973e-86	-0.80428	0.439	0.826	6.7353e-82	2.02774e-16	3.65042e-134	Mature/ILC 1	PSAP	-0.929949
GYPC1	6.74915e-31	0.547457	0.57	0.362	2.27318e-26	2.37548e-13	0.808023	0.892	0.546	8.00087e-09	2.30591e-123	0.599473	0.607	0.255	7.76655e-119	1.86642e-28	0.590384	0.473	0.319	6.28629e-24	2.37548e-13	9.22366e-123	Mature/ILC 1	GYPC	0.636334
DOK2	1.32025e-65	0.484017	0.267	0.048	4.44674e-61	4.4113e-20	0.724047	0.324	0.037	1.48577e-15	3.87449e-110	0.434355	0.284	0.052	1.30497e-105	7.28442e-120	0.658711	0.339	0.055	2.45346e-115	4.4113e-20	2.91377e-119	Mature/ILC 1	DOK2	0.575283
HMGB14	1.57621e-43	-0.783201	0.867	0.883	5.30883e-39	7.23736e-09	-0.681125	0.946	0.995	0.000243761	2.1968e-116	-0.827526	0.873	0.866	7.39906e-112	4.79978e-93	-1.11028	0.75	0.915	1.61662e-88	7.23736e-09	8.78722e-116	Mature/ILC 1	HMGB1	-0.850532
MAL3	4.95575e-86	-1.20399	0.337	0.73	1.66915e-81	7.73519e-14	-1.36679	0.135	0.798	2.60529e-09	5.48043e-107	-0.98975	0.302	0.582	1.84587e-102	1.97998e-115	-1.15067	0.345	0.819	6.66879e-111	7.73519e-14	7.91994e-115	Mature/ILC 1	MAL	-1.1778
PDE4D	1.08604e-81	0.590824	0.242	0.03	3.65789e-77	1.68093e-09	0.278343	0.243	0.043	5.66155e-05	1.66915e-111	0.375021	0.195	0.017	5.62185e-107	2.20537e-115	0.470994	0.229	0.023	7.42792e-111	1.68093e-09	8.8215e-115	Mature/ILC 1	PDE4D	0.428796
PTPN22	3.38513e-33	-0.639091	0.303	0.574	1.14015e-28	2.19335e-09	-0.723554	0.405	0.842	7.38742e-05	7.02324e-114	-0.888306	0.291	0.604	2.3655e-109	1.82505e-49	-0.521999	0.316	0.694	6.14696e-45	2.19335e-09	2.8093e-113	Mature/ILC 1	PTPN2	-0.693238
LIMD21	1.78776e-56	0.594621	0.848	0.625	6.02135e-52	1.1479e-13	1.01554	0.946	0.674	3.86625e-09	3.53633e-113	0.52423	0.855	0.501	1.19107e-108	1.43923e-104	0.825808	0.883	0.644	4.84748e-100	1.1479e-13	1.41453e-112	Mature/ILC 1	LIMD2	0.74005
ZYX	5.41613e-53	0.428627	0.275	0.066	1.82421e-48	2.41545e-12	0.949962	0.676	0.282	8.13549e-08	2.41873e-108	0.325344	0.254	0.041	8.14652e-104	3.27215e-27	0.336252	0.255	0.105	1.10209e-22	2.41545e-12	9.67492e-108	Mature/ILC 1	ZYX	0.510046
LAPTM52	1.4299e-94	0.855277	0.792	0.387	4.81604e-90	2.35218e-22	1.3713	0.919	0.382	7.92238e-18	6.07772e-72	0.333556	0.875	0.55	2.04704e-67	3.42385e-100	0.866861	0.796	0.452	1.15319e-95	2.35218e-22	1.36954e-99	Mature/ILC 1	LAPTM5	0.856748
AC011893.32	3.36212e-49	-0.851182	0.108	0.446	1.1324e-44	4.87498e-10	-0.831107	0.081	0.652	1.64194e-05	2.41066e-85	-0.778806	0.054	0.323	8.11933e-81	9.45196e-97	-0.944489	0.11	0.61	3.18352e-92	4.87498e-10	3.78079e-96	Mature/ILC 1	AC011893.3	-0.851396
HMGN3	8.22972e-43	-0.647478	0.496	0.711	2.77185e-38	2.9623e-07	-0.491891	0.838	0.969	0.00997731	2.52548e-92	-0.812528	0.492	0.65	8.50607e-88	1.31921e-80	-0.72539	0.455	0.814	4.44322e-76	2.9623e-07	1.01019e-91	Mature/ILC 1	HMGN3	-0.669322
MPP11	3.30313e-42	-0.700241	0.144	0.463	1.11253e-37	1.57908e-12	-0.843145	0.135	0.782	5.31851e-08	8.34012e-90	-0.79789	0.079	0.368	2.80903e-85	5.07043e-51	-0.539003	0.204	0.592	1.70777e-46	1.57908e-12	3.33605e-89	Mature/ILC 1	MPP1	-0.72007
MSN	6.62461e-31	0.449968	0.46	0.246	2.23124e-26	4.68873e-12	0.737846	0.919	0.625	1.57921e-07	1.05268e-87	0.412611	0.53	0.233	3.54553e-83	1.2825e-39	0.557216	0.543	0.344	4.31959e-35	4.68873e-12	4.21072e-87	Mature/ILC 1	MSN	0.53941
SH3BGRL3	2.75358e-58	0.680746	0.845	0.691	9.27433e-54	2.42579e-17	1.13987	0.946	0.885	8.17031e-13	3.60765e-87	0.446387	0.888	0.638	1.21509e-82	6.3645e-72	0.657155	0.864	0.758	2.14363e-67	2.42579e-17	1.44306e-86	Mature/ILC 1	SH3BGRL3	0.731039
STK4	3.0968e-36	0.490223	0.534	0.284	1.04303e-31	7.29027e-13	0.720681	0.838	0.416	2.45544e-08	1.72042e-86	0.328005	0.598	0.262	5.79454e-82	5.10648e-29	0.511146	0.541	0.363	1.71991e-24	7.29027e-13	6.88167e-86	Mature/ILC 1	STK4	0.512514
CALM11	5.5741e-27	0.437336	0.731	0.552	1.87741e-22	5.08551e-07	0.524265	0.892	0.874	0.0171285	1.3552e-80	0.452559	0.827	0.516	4.56444e-76	1.52545e-71	0.650629	0.848	0.657	5.13786e-67	5.08551e-07	5.42079e-80	Mature/ILC 1	CALM1	0.516197
PTPN6	3.25267e-51	0.635236	0.417	0.155	1.09553e-46	1.09902e-10	0.790475	0.568	0.212	3.70161e-06	5.73424e-79	0.467865	0.395	0.145	1.93135e-74	1.57831e-75	0.820763	0.503	0.205	5.31589e-71	1.09902e-10	2.2937e-78	Mature/ILC 1	PTPN6	0.678585
ARPC1B1	1.75318e-35	0.561168	0.612	0.408	5.90489e-31	1.03037e-07	0.662586	0.811	0.743	0.0034704	9.30122e-79	0.441727	0.681	0.38	3.13274e-74	1.65354e-33	0.520916	0.662	0.55	5.5693e-29	1.03037e-07	3.72049e-78	Mature/ILC 1	ARPC1B	0.5466
ANXA6	2.23826e-57	0.654839	0.633	0.307	7.53868e-53	7.21456e-10	0.786432	0.865	0.65	2.42994e-05	9.39481e-62	0.308927	0.623	0.318	3.16427e-57	4.33777e-76	0.792708	0.688	0.392	1.461e-71	7.21456e-10	1.73511e-75	Mature/ILC 1	ANXA6	0.635727
MYL6	1.09155e-51	0.423566	0.939	0.855	3.67643e-47	1.93619e-12	0.618782	1	0.987	6.52129e-08	7.1661e-76	0.353004	0.961	0.843	2.41362e-71	1.52304e-69	0.463136	0.961	0.93	5.12974e-65	1.93619e-12	2.86644e-75	Mature/ILC 1	MYL6	0.464622
ARPC2	3.61367e-47	0.509971	0.822	0.668	1.21712e-42	2.77657e-11	0.613428	0.946	0.967	9.35177e-07	2.31085e-75	0.408272	0.888	0.659	7.78318e-71	7.15318e-50	0.509572	0.839	0.765	2.40926e-45	2.77657e-11	9.24341e-75	Mature/ILC 1	ARPC2	0.510311
SARAF	2.1411e-44	0.499621	0.812	0.582	7.21143e-40	1.22667e-06	0.519376	0.811	0.72	0.0413153	1.17869e-72	0.365788	0.919	0.677	3.96995e-68	9.64314e-57	0.619743	0.85	0.697	3.24791e-52	1.22667e-06	4.71477e-72	Mature/ILC 1	SARAF	0.501132
HSPB12	1.79232e-26	-0.430625	0.578	0.735	6.03671e-22	1.03445e-08	-0.725702	0.649	0.936	0.000348413	1.72019e-34	-0.493192	0.56	0.607	5.79378e-30	2.84474e-71	-0.684855	0.453	0.804	9.58139e-67	1.03445e-08	1.1379e-70	Mature/ILC 1	HSPB1	-0.583594
CNN22	1.96481e-12	0.29903	0.502	0.365	6.61769e-08	2.95357e-12	1.04513	0.892	0.597	9.94793e-08	3.74065e-71	0.332031	0.517	0.233	1.25989e-66	6.02759e-15	0.347146	0.472	0.353	2.03015e-10	2.95357e-12	1.49626e-70	Mature/ILC 1	CNN2	0.505834
GNA15	5.9416e-48	-0.734404	0.104	0.449	2.00119e-43	3.62957e-08	-0.6543	0.189	0.68	0.00122247	5.54817e-68	-0.590033	0.058	0.297	1.86868e-63	2.58744e-36	-0.412975	0.094	0.38	8.71476e-32	3.62957e-08	2.21927e-67	Mature/ILC 1	GNA15	-0.597928
CYBA	1.09148e-27	0.469694	0.667	0.481	3.67622e-23	2.23977e-10	0.765809	0.946	0.809	7.54378e-06	5.99333e-61	0.365045	0.695	0.435	2.01861e-56	3.39755e-29	0.429348	0.701	0.599	1.14433e-24	2.23977e-10	2.39733e-60	Mature/ILC 1	CYBA	0.507474
CD532	1.97176e-23	0.395633	0.6	0.4	6.6411e-19	2.2982e-15	1.11698	0.973	0.693	7.74057e-11	8.27583e-61	0.293862	0.661	0.344	2.78738e-56	4.61526e-42	0.526686	0.71	0.542	1.55447e-37	2.2982e-15	3.31033e-60	Mature/ILC 1	CD53	0.58329
CRNDE1	4.04363e-26	-0.419373	0.083	0.305	1.36193e-21	5.89049e-10	-0.71095	0.108	0.643	1.98398e-05	3.15327e-55	-0.442811	0.042	0.238	1.06205e-50	7.034e-46	-0.486529	0.075	0.391	2.36912e-41	5.89049e-10	1.26131e-54	Mature/ILC 1	CRNDE	-0.514915
UHRF13	2.74269e-28	-0.611852	0.074	0.295	9.23767e-24	2.035e-14	-1.39826	0.162	0.791	6.8541e-10	2.46889e-54	-0.522947	0.024	0.202	8.31545e-50	8.75144e-47	-0.624448	0.02	0.316	2.94757e-42	2.035e-14	9.87554e-54	Mature/ILC 1	UHRF1	-0.789376
UGP21	1.05054e-17	-0.449411	0.473	0.637	3.53834e-13	1.31799e-10	-0.777876	0.757	0.944	4.43911e-06	3.58096e-50	-0.611004	0.44	0.597	1.2061e-45	7.84144e-19	-0.333143	0.528	0.734	2.64107e-14	1.31799e-10	1.43238e-49	Mature/ILC 1	UGP2	-0.542859
HES42	4.1414e-30	-0.625273	0.028	0.25	1.39486e-25	2.22745e-07	-0.837261	0.054	0.503	0.00750228	5.64232e-47	-0.382961	0	0.141	1.90039e-42	5.05078e-44	-0.573023	0.002	0.277	1.70115e-39	2.22745e-07	2.25693e-46	Mature/ILC 1	HES4	-0.604629
CDC42	5.61897e-15	0.262663	0.708	0.581	1.89253e-10	2.87051e-10	0.671284	1	0.862	9.66818e-06	6.36155e-47	0.283098	0.74	0.476	2.14263e-42	3.0675e-12	0.354251	0.582	0.535	1.03317e-07	2.87051e-10	2.54462e-46	Mature/ILC 1	CDC42	0.392824
DLEU7	4.49284e-32	-0.513411	0.021	0.254	1.51323e-27	1.51647e-07	-0.573954	0.135	0.626	0.00510764	2.26417e-44	-0.38924	0.005	0.142	7.62595e-40	3.01391e-41	-0.415499	0.02	0.295	1.01512e-36	1.51647e-07	9.05667e-44	Mature/ILC 1	DLEU7	-0.473026
SRP9	8.08513e-18	-0.345278	0.634	0.69	2.72315e-13	2.61937e-09	-0.510903	0.811	0.964	8.82231e-05	2.29857e-38	-0.43664	0.624	0.652	7.74183e-34	2.30876e-17	-0.260278	0.651	0.778	7.77615e-13	2.61937e-09	9.1943e-38	Mature/ILC 1	SRP9	-0.388275
GALNT21	7.75683e-18	-0.381212	0.108	0.289	2.61258e-13	1.02971e-08	-0.737266	0.162	0.673	0.000346818	5.57079e-23	-0.331979	0.093	0.211	1.8763e-18	1.90019e-37	-0.433901	0.108	0.403	6.40003e-33	1.02971e-08	7.60076e-37	Mature/ILC 1	GALNT2	-0.47109
FABP52	8.21887e-12	-0.39187	0.227	0.363	2.7682e-07	1.78909e-11	-0.920864	0.568	0.866	6.02585e-07	8.1376e-08	-0.291524	0.183	0.239	0.00274083	3.50074e-36	-0.700264	0.189	0.453	1.17908e-31	8.1376e-08	1.40029e-35	Mature/ILC 1	FABP5	-0.576131
MSI22	9.67962e-23	-0.56078	0.174	0.391	3.26019e-18	2.2297e-08	-0.62276	0.189	0.73	0.000750985	8.02139e-26	-0.503621	0.189	0.322	2.70168e-21	4.16461e-35	-0.479264	0.224	0.533	1.40268e-30	2.2297e-08	1.66584e-34	Mature/ILC 1	MSI2	-0.541606
PCGF51	3.14872e-16	-0.397074	0.117	0.282	1.06052e-11	4.93119e-10	-0.971323	0.27	0.776	1.66087e-05	4.37163e-24	-0.391653	0.104	0.226	1.47241e-19	2.26954e-33	-0.471104	0.125	0.391	7.64405e-29	4.93119e-10	9.07818e-33	Mature/ILC 1	PCGF5	-0.557789
HCST1	3.38644e-08	0.309577	0.477	0.386	0.00114059	1.85081e-09	0.94608	0.703	0.348	6.23372e-05	1.90078e-30	0.270956	0.551	0.348	6.40201e-26	1.22267e-24	0.54609	0.604	0.496	4.11808e-20	3.38644e-08	7.60312e-30	Mature/ILC 1	HCST	0.518176
MRPL57	6.41144e-15	-0.365529	0.475	0.595	2.15944e-10	3.00334e-11	-0.701687	0.649	0.91	1.01155e-06	1.18734e-07	-0.304894	0.474	0.462	0.00399906	2.59461e-26	-0.379508	0.433	0.643	8.73892e-22	1.18734e-07	1.03785e-25	Mature/ILC 1	MRPL57	-0.437905
LGALS11	2.28468e-21	0.65308	0.152	0.047	7.69502e-17	1.62546e-11	1.65963	0.622	0.227	5.4747e-07	5.01086e-23	0.355553	0.108	0.036	1.68771e-18	2.44244e-25	0.683897	0.18	0.062	8.22638e-21	1.62546e-11	9.76975e-25	Mature/ILC 1	LGALS1	0.838039
ESD	1.09399e-10	-0.335489	0.591	0.662	3.68466e-06	1.93467e-08	-0.543767	0.703	0.933	0.000651616	1.6879e-21	-0.414956	0.478	0.536	5.68502e-17	4.81076e-20	-0.302951	0.541	0.74	1.62031e-15	1.93467e-08	6.75161e-21	Mature/ILC 1	ESD	-0.399291
ATP5B	2.82336e-11	-0.271642	0.699	0.726	9.50936e-07	3.90215e-07	-0.339194	0.919	0.986	0.0131428	6.88461e-17	-0.308759	0.7	0.646	2.31881e-12	4.337e-21	-0.302536	0.706	0.819	1.46074e-16	3.90215e-07	1.7348e-20	Mature/ILC 1	ATP5B	-0.305533
CCL3	0	3.48437	0.68	0.001	0	0	3.28128	0.471	0.006	0	2.29182e-115	0.543263	0.133	0	7.71909e-111	8.73686e-286	1.70284	0.45	0.001	2.94266e-281	2.29182e-115	0	Mature/ILC 2	CCL3	2.25294
CCL4	0	2.8588	0.84	0.002	0	0	2.67831	0.485	0.004	0	7.47878e-298	1.83852	0.333	0	2.51893e-293	0	2.1153	0.75	0.001	0	7.47878e-298	0	Mature/ILC 2	CCL4	2.37273
TYROBP	0	2.67531	1	0.004	0	0	2.08336	0.882	0.018	0	6.43895e-117	1.2563	0.233	0.002	2.1687e-112	0	2.49997	1	0.002	0	6.43895e-117	0	Mature/ILC 2	TYROBP	2.12874
GZMA	0	2.53323	0.88	0.002	0	0	2.44676	0.801	0.018	0	7.07152e-118	2.10397	0.867	0.037	2.38176e-113	0	2.85361	0.95	0.002	0	7.07152e-118	0	Mature/ILC 2	GZMA	2.48439
CEBPD	0	2.49078	0.88	0.002	0	0	2.19239	0.86	0.017	0	4.49551e-275	1.18923	0.333	0.001	1.51413e-270	0	2.00207	0.95	0.001	0	4.49551e-275	0	Mature/ILC 2	CEBPD	1.96862
KLRC1	0	2.20118	0.96	0.002	0	0	2.45274	0.912	0.022	0	0	1.60322	0.4	0.001	0	0	2.71482	1	0.002	0	0	0	Mature/ILC 2	KLRC1	2.24299
GZMK	0	1.8485	0.68	0.003	0	0	2.40459	0.728	0.003	0	0	2.41732	0.9	0.008	0	0	1.98975	0.9	0	0	0	0	Mature/ILC 2	GZMK	2.16504
KLRD1	0	1.76313	0.72	0.002	0	0	2.102	0.831	0.002	0	6.47925e-187	1.01154	0.367	0.002	2.18228e-182	0	2.12632	0.85	0	0	6.47925e-187	0	Mature/ILC 2	KLRD1	1.75075
FCGR3A	2.93024e-289	0.837379	0.36	0	9.86933e-285	3.33998e-157	0.553336	0.184	0.001	1.12494e-152	2.55008e-115	0.639343	0.133	0	8.58893e-111	0	1.81874	0.7	0	0	2.55008e-115	0	Mature/ILC 2	FCGR3A	0.9622
CCL4L2	1.16739e-267	1.33064	0.4	0.001	3.9319e-263	6.98588e-193	1.83281	0.324	0.006	2.35291e-188	3.06786e-215	1.1307	0.2	0	1.03329e-210	0	1.82473	0.55	0	0	6.98588e-193	0	Mature/ILC 2	CCL4L2	1.52972
CST7	8.58372e-257	2.43469	0.92	0.012	2.89108e-252	0	1.56989	0.699	0.007	0	2.63579e-143	1.45302	0.5	0.008	8.87762e-139	4.60931e-216	2.01604	1	0.017	1.55246e-211	2.63579e-143	0	Mature/ILC 2	CST7	1.86841
EOMES	5.94904e-243	1.47551	0.44	0.001	2.0037e-238	0	1.47807	0.61	0.002	0	6.26784e-176	0.823829	0.267	0.001	2.11107e-171	0	1.14493	0.65	0.001	0	6.26784e-176	0	Mature/ILC 2	EOMES	1.23058
CTSW	1.81814e-169	2.15038	0.88	0.019	6.12367e-165	0	1.99398	0.728	0.028	0	1.97293e-183	2.03714	0.933	0.026	6.64503e-179	0	2.34964	1	0.008	0	1.81814e-169	0	Mature/ILC 2	CTSW	2.13278
XCL2	7.48208e-163	1.96164	0.6	0.008	2.52004e-158	0	2.60805	0.868	0.013	0	3.88061e-120	1.04789	0.3	0.003	1.30703e-115	0	2.0361	0.95	0.002	0	3.88061e-120	0	Mature/ILC 2	XCL2	1.91342
HOPX	2.11019e-130	1.36007	0.56	0.009	7.10732e-126	0	1.62126	0.596	0.014	0	3.17407e-64	1.05034	0.333	0.009	1.06906e-59	0	1.89225	0.9	0.005	0	3.17407e-64	0	Mature/ILC 2	HOPX	1.48098
FASLG	3.77786e-116	0.792185	0.24	0.001	1.27242e-111	6.27957e-277	0.833747	0.463	0.009	2.11502e-272	8.06206e-100	0.390867	0.167	0.001	2.71538e-95	0	1.23086	0.8	0.001	0	8.06206e-100	0	Mature/ILC 2	FASLG	0.811916
RGS1	3.45545e-115	2.26739	0.84	0.028	1.16383e-110	3.02787e-60	1.70384	0.787	0.268	1.01982e-55	1.13287e-12	0.61163	0.333	0.049	3.81562e-08	0	1.47268	0.75	0.005	0	1.13287e-12	0	Mature/ILC 2	RGS1	1.51389
SAMD3	3.13477e-100	1.28596	0.6	0.016	1.05582e-95	0	1.47246	0.757	0.012	0	1.39758e-69	1.19655	0.8	0.054	4.70718e-65	3.78673e-93	0.903962	0.45	0.008	1.27541e-88	1.39758e-69	0	Mature/ILC 2	SAMD3	1.21473
KLRB11	3.3283e-82	3.36981	1	0.065	1.121e-77	0	2.78124	0.963	0.042	0	6.66553e-27	2.08718	0.5	0.056	2.24502e-22	7.19702e-138	3.14249	1	0.029	2.42403e-133	6.66553e-27	0	Mature/ILC 2	KLRB1	2.84518
IL2RB	1.17542e-71	1.44783	0.52	0.017	3.95894e-67	0	1.4032	0.676	0.019	0	2.60816e-07	0.491142	0.233	0.042	0.00878455	1.49015e-245	1.73963	0.75	0.007	5.01896e-241	2.60816e-07	0	Mature/ILC 2	IL2RB	1.27045
GZMM1	2.98236e-41	1.72951	0.76	0.071	1.00449e-36	0	1.58219	0.721	0.016	0	2.50608e-24	1.03691	0.8	0.151	8.44071e-20	3.6613e-86	1.60935	0.9	0.038	1.23316e-81	2.50608e-24	0	Mature/ILC 2	GZMM	1.48949
XCL1	2.00492e-10	1.40167	0.16	0.013	6.75276e-06	0	2.11939	0.735	0.01	0	2.35297e-59	0.666392	0.267	0.006	7.92502e-55	0	1.71259	0.85	0.004	0	2.00492e-10	0	Mature/ILC 2	XCL1	1.47501
GZMB	3.57901e-299	3.10707	0.68	0.004	1.20544e-294	9.5913e-92	1.06388	0.228	0.009	3.23045e-87	4.49059e-46	1.06656	0.2	0.004	1.51247e-41	2.7854e-286	2.98318	0.8	0.007	9.3815e-282	4.49059e-46	1.4316e-298	Mature/ILC 2	GZMB	2.05518
MATK	1.34879e-172	1.89386	0.8	0.015	4.54287e-168	7.98772e-289	1.5242	0.75	0.037	2.69034e-284	1.13089e-46	1.02287	0.633	0.051	3.80895e-42	2.51489e-208	1.7894	0.85	0.012	8.47041e-204	1.13089e-46	3.19509e-288	Mature/ILC 2	MATK	1.55758
SPTSSB	4.89684e-37	0.327019	0.12	0.001	1.64931e-32	1.36946e-276	0.691096	0.346	0.002	4.61249e-272	3.26468e-129	0.52195	0.2	0.001	1.09958e-124	6.79546e-196	0.550327	0.35	0.001	2.28878e-191	4.89684e-37	5.47786e-276	Mature/ILC 2	SPTSSB	0.522598
HLA-B1	4.88612e-57	2.46436	1	0.097	1.64569e-52	4.80868e-270	2.21426	0.875	0.062	1.61961e-265	1.92413e-33	1.92845	1	0.208	6.48066e-29	7.01368e-86	2.30444	1	0.049	2.36228e-81	1.92413e-33	1.92347e-269	Mature/ILC 2	HLA-B	2.22788
CD160	8.9346e-268	0.987607	0.4	0.001	3.00926e-263	6.73131e-126	0.49277	0.14	0	2.26717e-121	2.76361e-72	0.420933	0.133	0.001	9.30812e-68	1.91436e-150	0.836833	0.25	0.001	6.44776e-146	2.76361e-72	3.57384e-267	Mature/ILC 2	CD160	0.684536
CCL5	4.77499e-121	2.48335	0.56	0.01	1.60826e-116	6.12373e-265	1.8987	0.382	0.005	2.06253e-260	1.38108e-163	3.2416	0.867	0.025	4.6516e-159	1.65473e-91	1.80079	0.4	0.006	5.57331e-87	1.65473e-91	2.44949e-264	Mature/ILC 2	CCL5	2.35611
FGR	5.52653e-15	0.464475	0.24	0.019	1.86139e-10	4.08291e-216	1.08188	0.5	0.019	1.37516e-211	6.90692e-07	0.263347	0.133	0.016	0.0232632	4.49401e-47	0.741527	0.45	0.017	1.51363e-42	6.90692e-07	1.63316e-215	Mature/ILC 2	FGR	0.637807
PYHIN1	7.48627e-97	1.00625	0.4	0.006	2.52145e-92	3.44378e-186	0.738645	0.272	0.004	1.1599e-181	1.7789e-57	0.946778	0.667	0.045	5.9915e-53	4.51271e-214	0.84622	0.65	0.006	1.51993e-209	1.7789e-57	1.80508e-213	Mature/ILC 2	PYHIN1	0.884474
MYO1F	8.08589e-152	1.27023	0.64	0.01	2.72341e-147	3.16342e-112	0.936083	0.551	0.06	1.06547e-107	4.40318e-64	0.994305	0.4	0.014	1.48303e-59	2.33167e-210	1.03248	0.75	0.009	7.85331e-206	4.40318e-64	9.32669e-210	Mature/ILC 2	MYO1F	1.05827
FOSL2	2.84997e-200	1.52882	0.6	0.006	9.59897e-196	1.25824e-73	0.790387	0.382	0.04	4.23789e-69	1.4552e-23	0.35658	0.167	0.007	4.90127e-19	1.24628e-127	0.527663	0.35	0.003	4.1976e-123	1.4552e-23	1.13999e-199	Mature/ILC 2	FOSL2	0.800863
IL18RAP	4.60484e-189	1.27599	0.4	0.002	1.55096e-184	1.22013e-125	0.700495	0.301	0.012	4.10954e-121	1.65835e-134	0.771017	0.267	0.002	5.5855e-130	1.22234e-174	0.6566	0.4	0.003	4.11697e-170	1.22013e-125	1.84194e-188	Mature/ILC 2	IL18RAP	0.851026
CLIC3	3.12649e-140	1.79707	0.68	0.013	1.05303e-135	2.31437e-185	0.972291	0.368	0.01	7.79503e-181	1.94611e-40	1.21205	0.733	0.076	6.55468e-36	4.96329e-15	0.718581	0.3	0.024	1.67168e-10	4.96329e-15	9.25748e-185	Mature/ILC 2	CLIC3	1.175
PRF1	3.80115e-178	2.57298	0.92	0.02	1.28027e-173	1.20819e-117	1.72808	0.699	0.104	4.0693e-113	1.50961e-24	0.766554	0.3	0.021	5.08451e-20	9.33981e-133	2.21643	1	0.03	3.14574e-128	1.50961e-24	1.52046e-177	Mature/ILC 2	PRF1	1.82101
GIMAP41	1.55855e-96	1.83573	0.88	0.038	5.24935e-92	5.42021e-141	1.77832	0.824	0.129	1.82558e-136	2.59092e-58	1.46303	0.9	0.082	8.72647e-54	7.63963e-172	2.07378	1	0.022	2.57311e-167	2.59092e-58	3.05585e-171	Mature/ILC 2	GIMAP4	1.78771
NKG7	7.1457e-143	3.90738	1	0.033	2.40674e-138	2.19492e-125	3.36988	1	0.308	7.39272e-121	5.92724e-169	3.06642	0.967	0.032	1.99635e-164	1.77992e-143	4.01543	1	0.028	5.99494e-139	2.19492e-125	2.37089e-168	Mature/ILC 2	NKG7	3.58978
LDB2	9.35838e-09	0.267119	0.12	0.009	0.0003152	3.87081e-168	0.755575	0.419	0.018	1.30373e-163	4.56798e-22	0.435222	0.233	0.014	1.53854e-17	1.03109e-52	0.520874	0.3	0.006	3.47281e-48	9.35838e-09	1.54832e-167	Mature/ILC 2	LDB2	0.494697
FCER1G	2.73853e-73	1.95514	0.52	0.017	9.22365e-69	8.86013e-156	1.84858	0.86	0.126	2.98418e-151	4.73454e-96	1.13252	0.533	0.016	1.59464e-91	7.34396e-90	2.11416	0.9	0.038	2.47352e-85	2.73853e-73	3.54405e-155	Mature/ILC 2	FCER1G	1.7626
PLEK	3.78052e-23	0.571292	0.24	0.012	1.27332e-18	1.28885e-73	1.08466	0.588	0.114	4.34098e-69	4.11214e-86	0.449654	0.2	0.002	1.38501e-81	2.20613e-123	1.01734	0.65	0.013	7.43045e-119	3.78052e-23	8.8245e-123	Mature/ILC 2	PLEK	0.780736
STK17A1	4.35059e-18	1.1374	0.72	0.143	1.46532e-13	1.20941e-108	1.82363	0.919	0.254	4.07341e-104	8.48358e-23	1.18123	0.9	0.222	2.85735e-18	1.45096e-21	1.17749	0.85	0.149	4.88698e-17	4.35059e-18	4.83764e-108	Mature/ILC 2	STK17A	1.32994
LINC00861	1.49439e-106	1.23259	0.52	0.01	5.03327e-102	3.62947e-28	0.534538	0.265	0.05	1.22244e-23	3.00114e-28	0.666774	0.467	0.044	1.01081e-23	1.18358e-85	0.854717	0.5	0.011	3.98643e-81	3.62947e-28	5.97758e-106	Mature/ILC 2	LINC00861	0.822155
C1orf21	1.14972e-10	0.594864	0.24	0.028	3.87239e-06	7.71822e-60	0.678953	0.331	0.039	2.59957e-55	5.73401e-13	0.465255	0.167	0.013	1.93127e-08	1.85806e-96	0.731443	0.6	0.014	6.25812e-92	1.14972e-10	7.43223e-96	Mature/ILC 2	C1orf21	0.617629
RUNX3	9.41927e-34	1.11613	0.56	0.047	3.1725e-29	2.43132e-96	1.07272	0.632	0.099	8.18893e-92	8.31859e-51	1.26106	0.733	0.065	2.80179e-46	4.42472e-50	1.27916	0.7	0.041	1.49029e-45	9.41927e-34	9.72528e-96	Mature/ILC 2	RUNX3	1.18227
CD445	3.8908e-25	1.98091	0.96	0.227	1.31046e-20	2.4784e-96	2.16525	0.978	0.379	8.34751e-92	1.63366e-23	1.36242	0.933	0.24	5.50233e-19	1.35576e-22	1.96395	0.95	0.214	4.56633e-18	1.35576e-22	9.91361e-96	Mature/ILC 2	CD44	1.86813
IFITM25	1.55341e-40	2.53191	1	0.156	5.23203e-36	5.47197e-95	2.06422	0.978	0.404	1.84301e-90	7.16389e-24	1.51644	1	0.257	2.41287e-19	7.3011e-37	2.77256	1	0.139	2.45908e-32	7.16389e-24	2.18879e-94	Mature/ILC 2	IFITM2	2.22128
HLA-E4	1.81316e-15	1.45119	0.96	0.357	6.10691e-11	2.19805e-94	1.44292	0.89	0.256	7.40325e-90	1.2882e-14	1.10468	1	0.41	4.33878e-10	3.30522e-13	1.29171	0.9	0.324	1.11323e-08	3.30522e-13	8.79219e-94	Mature/ILC 2	HLA-E	1.32263
CMC1	1.04343e-22	2.33004	0.84	0.195	3.51438e-18	1.97241e-86	2.42621	0.941	0.44	6.64327e-82	5.25544e-07	1.28001	0.467	0.161	0.0177009	9.96476e-20	1.95948	0.95	0.269	3.35623e-15	5.25544e-07	7.88964e-86	Mature/ILC 2	CMC1	1.99893
RHOC	5.2598e-43	1.09491	0.56	0.036	1.77155e-38	6.90126e-32	0.86645	0.5	0.164	2.32441e-27	2.28895e-07	0.443939	0.233	0.043	0.0077094	3.24602e-83	1.35164	0.9	0.041	1.09329e-78	2.28895e-07	1.29841e-82	Mature/ILC 2	RHOC	0.939236
SRGN5	1.48519e-24	2.57656	1	0.325	5.00226e-20	2.66539e-82	1.95603	0.978	0.552	8.9773e-78	1.04163e-14	1.44889	0.867	0.317	3.50833e-10	8.87356e-18	2.43075	1	0.398	2.98871e-13	1.04163e-14	1.06616e-81	Mature/ILC 2	SRGN	2.10306
DENND2D1	7.5004e-08	0.903487	0.52	0.156	0.00252621	5.08695e-79	1.14296	0.684	0.149	1.71333e-74	8.62819e-14	0.852334	0.733	0.196	2.90606e-09	1.56869e-27	1.20776	0.95	0.141	5.2835e-23	7.5004e-08	2.03478e-78	Mature/ILC 2	DENND2D	1.02663
B2M2	5.86891e-14	1.20955	1	0.996	1.97671e-09	4.9344e-77	1.34725	1	1	1.66196e-72	3.23657e-16	0.903104	1	0.997	1.09011e-11	1.99713e-13	1.18474	1	0.999	6.72654e-09	1.99713e-13	1.97376e-76	Mature/ILC 2	B2M	1.16116
LITAF	1.57473e-75	2.01934	0.76	0.038	5.30385e-71	4.04054e-76	1.33167	0.581	0.107	1.3609e-71	1.83093e-57	1.41384	0.8	0.068	6.16676e-53	1.57934e-63	1.30826	0.75	0.036	5.31938e-59	1.83093e-57	1.61622e-75	Mature/ILC 2	LITAF	1.51828
HLA-A4	5.12735e-18	1.91301	1	0.513	1.72694e-13	2.95279e-74	1.83232	0.971	0.692	9.94528e-70	4.84871e-17	1.44033	0.967	0.504	1.63309e-12	1.40862e-17	1.97286	1	0.372	4.74437e-13	4.84871e-17	1.18111e-73	Mature/ILC 2	HLA-A	1.78963
STAT4	8.93961e-72	0.870379	0.28	0.004	3.01095e-67	3.76657e-16	0.346643	0.191	0.045	1.26862e-11	5.94947e-31	0.477995	0.233	0.01	2.00384e-26	2.25938e-53	0.393013	0.35	0.009	7.60981e-49	3.76657e-16	3.57584e-71	Mature/ILC 2	STAT4	0.522007
CD1E3	3.69319e-14	-3.04292	0.04	0.886	1.2439e-09	1.97577e-71	-2.0642	0.191	0.962	6.6546e-67	6.195e-13	-3.21261	0	0.755	2.08654e-08	3.8389e-13	-3.18536	0	0.939	1.29298e-08	6.195e-13	7.90309e-71	Mature/ILC 2	CD1E	-2.87627
LEF11	6.41341e-12	-1.6647	0.32	0.894	2.1601e-07	9.54357e-70	-1.61879	0.412	0.975	3.21437e-65	3.00941e-09	-1.26782	0.533	0.855	0.00010136	3.95535e-12	-2.09164	0.05	0.933	1.3322e-07	3.00941e-09	3.81743e-69	Mature/ILC 2	LEF1	-1.66074
TNFRSF1B	2.64729e-68	1.09501	0.52	0.018	8.91635e-64	1.8673e-43	0.486512	0.265	0.033	6.28925e-39	2.49063e-12	0.5115	0.3	0.042	8.3887e-08	1.48217e-52	0.464033	0.3	0.006	4.99211e-48	2.49063e-12	1.05892e-67	Mature/ILC 2	TNFRSF1B	0.639263
CD1B3	1.04079e-10	-2.1213	0.12	0.779	3.50547e-06	5.70013e-68	-1.82144	0.118	0.935	1.91986e-63	2.00401e-10	-2.37524	0	0.659	6.74971e-06	7.53891e-12	-2.49533	0	0.885	2.53918e-07	2.00401e-10	2.28005e-67	Mature/ILC 2	CD1B	-2.20333
IFITM3	1.25192e-13	0.461502	0.2	0.015	4.21658e-09	3.29829e-11	0.413915	0.228	0.078	1.1109e-06	1.26145e-25	0.45254	0.3	0.02	4.24869e-21	1.38978e-66	0.737937	0.45	0.012	4.6809e-62	3.29829e-11	5.5591e-66	Mature/ILC 2	IFITM3	0.516474
ADA1	1.13626e-09	-1.66307	0.16	0.801	3.82704e-05	4.47164e-63	-1.48161	0.353	0.972	1.50609e-58	7.50702e-07	-1.46172	0.267	0.643	0.0252844	3.3772e-09	-1.54042	0.5	0.865	0.000113747	7.50702e-07	1.78865e-62	Mature/ILC 2	ADA	-1.53671
MZB13	1.73922e-10	-1.85895	0.2	0.814	5.85787e-06	1.29835e-62	-1.56502	0.169	0.947	4.37299e-58	8.2783e-10	-2.09876	0.067	0.664	2.78821e-05	3.10265e-10	-1.90829	0.15	0.87	1.045e-05	8.2783e-10	5.19342e-62	Mature/ILC 2	MZB1	-1.85776
PTP4A23	7.0173e-09	-1.34167	0.52	0.853	0.00023635	1.78237e-61	-1.23086	0.596	0.983	6.0032e-57	6.12565e-11	-1.69896	0.533	0.857	2.06318e-06	1.2e-07	-1.2496	0.55	0.864	0.00404172	1.2e-07	7.12948e-61	Mature/ILC 2	PTP4A2	-1.38027
IFITM12	2.55712e-46	2.25689	1	0.124	8.61264e-42	4.01801e-60	1.40723	0.897	0.473	1.35331e-55	2.12615e-28	1.36477	0.867	0.162	7.1611e-24	3.79451e-39	2.11533	1	0.124	1.27803e-34	2.12615e-28	1.6072e-59	Mature/ILC 2	IFITM1	1.78606
COTL12	6.99423e-15	1.32432	0.84	0.253	2.35573e-10	2.38263e-59	1.75651	0.904	0.543	8.02493e-55	1.22743e-14	0.913011	0.933	0.289	4.13412e-10	2.71126e-23	2.04019	0.9	0.176	9.13181e-19	1.22743e-14	9.53051e-59	Mature/ILC 2	COTL1	1.50851
HLA-C3	1.69503e-17	2.05157	0.96	0.416	5.70904e-13	2.70245e-56	1.54131	0.89	0.577	9.10212e-52	9.07022e-21	1.50245	1	0.414	3.05494e-16	6.8715e-19	2.06205	1	0.345	2.31439e-14	1.69503e-17	1.08098e-55	Mature/ILC 2	HLA-C	1.78934
CD691	1.19531e-19	1.30732	0.76	0.145	4.02594e-15	1.93485e-54	1.28035	0.662	0.189	6.51678e-50	1.31189e-08	0.761835	0.5	0.139	0.000441859	1.37516e-26	0.70516	0.65	0.06	4.63167e-22	1.31189e-08	7.73941e-54	Mature/ILC 2	CD69	1.01367
MCTP2	1.71694e-37	0.68808	0.28	0.01	5.78283e-33	3.54564e-20	0.352312	0.206	0.042	1.19421e-15	4.52575e-17	0.269489	0.133	0.006	1.52432e-12	2.27508e-53	0.671743	0.45	0.015	7.66271e-49	4.52575e-17	9.10033e-53	Mature/ILC 2	MCTP2	0.495406
TFDP23	1.77062e-07	-1.38981	0.2	0.702	0.00596361	4.57334e-52	-1.12327	0.287	0.926	1.54035e-47	1.10891e-08	-1.75627	0.2	0.673	0.000373491	5.25746e-08	-1.4187	0.25	0.797	0.00177076	1.77062e-07	1.82934e-51	Mature/ILC 2	TFDP2	-1.42201
CD8B6	7.25341e-13	-2.40057	0.12	0.867	2.44302e-08	7.66562e-52	-1.46681	0.103	0.821	2.58186e-47	3.52925e-08	-1.57735	0.4	0.763	0.00118869	1.22464e-10	-2.03829	0.2	0.91	4.12472e-06	3.52925e-08	3.06625e-51	Mature/ILC 2	CD8B	-1.87076
RP11-620J15.33	6.76401e-09	-1.66147	0.2	0.768	0.000227819	8.79576e-52	-1.08556	0.213	0.906	2.9625e-47	1.37938e-09	-2.19379	0.033	0.638	4.64588e-05	7.65003e-09	-1.55851	0.25	0.849	0.000257661	7.65003e-09	3.5183e-51	Mature/ILC 2	RP11-620J15.3	-1.62483
APOBEC3G	1.02061e-36	1.48788	0.56	0.043	3.43753e-32	2.70659e-24	0.770705	0.566	0.259	9.11606e-20	5.28616e-31	1.1653	0.467	0.042	1.78043e-26	2.78213e-51	1.31018	0.85	0.061	9.37048e-47	2.70659e-24	1.11285e-50	Mature/ILC 2	APOBEC3G	1.18351
TPST2	2.21241e-28	1.12017	0.68	0.083	7.45163e-24	1.46095e-49	1.06035	0.588	0.168	4.92063e-45	5.58975e-11	0.547765	0.433	0.089	1.88268e-06	2.23184e-22	1.22553	0.7	0.094	7.51705e-18	5.58975e-11	5.8438e-49	Mature/ILC 2	TPST2	0.988455
SLC2A3	2.0574e-20	1.05307	0.48	0.055	6.92954e-16	5.55698e-49	0.814464	0.522	0.119	1.87165e-44	3.90616e-13	0.727948	0.433	0.078	1.31563e-08	5.08848e-09	0.409197	0.3	0.04	0.000171385	5.08848e-09	2.22279e-48	Mature/ILC 2	SLC2A3	0.75117
STOM	9.24583e-24	0.615326	0.28	0.016	3.11409e-19	2.76433e-42	0.716873	0.419	0.09	9.31056e-38	1.28167e-35	0.53639	0.233	0.009	4.31678e-31	1.50394e-47	0.623208	0.5	0.021	5.06543e-43	9.24583e-24	6.01577e-47	Mature/ILC 2	STOM	0.622949
LSP13	2.34008e-17	1.75225	0.8	0.218	7.88163e-13	2.44106e-47	1.23588	0.86	0.567	8.22173e-43	8.46876e-20	1.18234	0.967	0.276	2.85236e-15	1.23908e-15	1.67637	0.95	0.342	4.17334e-11	1.23908e-15	9.76424e-47	Mature/ILC 2	LSP1	1.46171
RORA	9.68928e-17	0.660394	0.24	0.017	3.26345e-12	1.30491e-20	0.524074	0.287	0.076	4.39506e-16	3.72259e-17	0.481906	0.267	0.024	1.25381e-12	5.22689e-46	0.764599	0.4	0.014	1.76047e-41	9.68928e-17	2.09076e-45	Mature/ILC 2	RORA	0.607743
HCST2	5.7324e-09	1.1994	0.8	0.397	0.000193073	1.74199e-45	1.26269	0.743	0.339	5.8672e-41	9.88576e-09	0.894049	0.867	0.4	0.000332962	3.48533e-11	1.17487	1	0.505	1.1739e-06	9.88576e-09	6.96797e-45	Mature/ILC 2	HCST	1.13275
STMN13	1.58241e-12	-1.74889	0.52	0.967	5.32973e-08	4.70645e-44	-0.934429	0.831	0.996	1.58518e-39	1.26288e-14	-2.21333	0.4	0.911	4.2535e-10	1.21594e-07	-1.09296	0.8	0.978	0.0040954	1.21594e-07	1.88258e-43	Mature/ILC 2	STMN1	-1.4974
ARPP213	3.29378e-07	-1.53702	0	0.566	0.0110938	2.26955e-41	-0.975676	0.066	0.729	7.64409e-37	8.24633e-08	-1.77314	0	0.538	0.00277745	3.73514e-09	-1.79634	0	0.757	0.000125803	3.29378e-07	9.07822e-41	Mature/ILC 2	ARPP21	-1.52054
CYBA1	1.08476e-13	1.45079	0.96	0.505	3.65359e-09	9.67603e-40	0.947936	0.919	0.807	3.25898e-35	7.7336e-12	1.01239	0.967	0.502	2.60476e-07	2.07702e-12	1.39405	1	0.608	6.9956e-08	7.7336e-12	3.87041e-39	Mature/ILC 2	CYBA	1.20129
CLDND1	2.78121e-09	0.783248	0.6	0.176	9.36739e-05	3.45461e-39	1.20182	0.772	0.44	1.16355e-34	1.15813e-08	0.626774	0.5	0.141	0.000390069	6.51548e-11	0.894595	0.75	0.209	2.19448e-06	1.15813e-08	1.38184e-38	Mature/ILC 2	CLDND1	0.876609
RP11-144L1.43	1.38577e-06	-1.39884	0.12	0.638	0.0466741	3.1391e-38	-0.961169	0.074	0.683	1.05728e-33	1.53277e-08	-1.95761	0	0.574	0.000516252	5.86642e-08	-1.58271	0.1	0.746	0.00197587	1.38577e-06	1.25564e-37	Mature/ILC 2	RP11-144L1.4	-1.47508
FHL3	3.47753e-09	0.505757	0.24	0.032	0.000117127	2.37655e-26	0.689901	0.375	0.109	8.00445e-22	3.99658e-29	0.552275	0.367	0.027	1.34609e-24	5.2387e-38	0.775482	0.65	0.046	1.76445e-33	3.47753e-09	2.09548e-37	Mature/ILC 2	FHL3	0.630854
TCF73	1.45718e-12	-1.97426	0.2	0.895	4.90794e-08	6.40508e-38	-0.94161	0.162	0.799	2.1573e-33	4.80794e-10	-1.43603	0.6	0.872	1.61936e-05	1.1963e-11	-2.15771	0.1	0.91	4.02924e-07	4.80794e-10	2.56203e-37	Mature/ILC 2	TCF7	-1.6274
PLAC81	2.46016e-29	1.87821	0.88	0.161	8.28607e-25	7.67921e-38	1.33229	0.846	0.703	2.58644e-33	1.65286e-33	1.70064	0.867	0.148	5.567e-29	6.98165e-19	1.90556	0.9	0.217	2.35149e-14	6.98165e-19	3.07169e-37	Mature/ILC 2	PLAC8	1.70418
RAG14	1.33524e-08	-1.82648	0.04	0.685	0.000449721	8.45967e-38	-0.88785	0.125	0.745	2.8493e-33	1.48873e-08	-2.07106	0	0.575	0.00050142	1.52043e-08	-1.84808	0	0.724	0.000512097	1.52043e-08	3.38387e-37	Mature/ILC 2	RAG1	-1.65837
GIMAP72	2.81281e-17	1.0644	0.56	0.087	9.47383e-13	3.24933e-29	0.933293	0.654	0.327	1.09441e-24	2.07278e-18	1.21001	0.767	0.18	6.98133e-14	1.52675e-35	1.31836	0.85	0.087	5.14224e-31	2.81281e-17	6.10699e-35	Mature/ILC 2	GIMAP7	1.13151
SOX45	5.64303e-10	-1.66476	0.28	0.839	1.90063e-05	1.7051e-35	-0.923763	0.559	0.957	5.74296e-31	2.31367e-08	-1.34116	0.433	0.81	0.000779269	5.68149e-10	-1.83745	0.1	0.843	1.91358e-05	2.31367e-08	6.82042e-35	Mature/ILC 2	SOX4	-1.44178
EMP32	8.37877e-11	1.1397	0.68	0.208	2.82205e-06	7.37879e-35	0.997231	0.728	0.372	2.48525e-30	8.77445e-09	0.711096	0.733	0.26	0.000295532	3.88338e-10	1.03536	0.75	0.234	1.30796e-05	8.77445e-09	2.95152e-34	Mature/ILC 2	EMP3	0.970847
CD3D2	4.69777e-08	-0.862089	0.72	0.989	0.00158225	6.86813e-33	-0.71964	0.662	0.99	2.31326e-28	1.65828e-13	-1.16413	0.867	0.98	5.58527e-09	3.21369e-11	-1.19055	0.8	0.996	1.0824e-06	4.69777e-08	2.74725e-32	Mature/ILC 2	CD3D	-0.984102
CD3G2	1.68139e-07	-1.03031	0.52	0.922	0.00566311	6.87788e-33	-0.777537	0.404	0.94	2.31654e-28	3.75071e-07	-0.979796	0.667	0.885	0.0126328	2.3002e-11	-1.75497	0.25	0.936	7.74729e-07	3.75071e-07	2.75115e-32	Mature/ILC 2	CD3G	-1.13565
GLIPR2	5.82159e-11	0.926096	0.4	0.074	1.96077e-06	3.87472e-22	0.584736	0.36	0.112	1.30504e-17	3.27226e-18	0.588566	0.5	0.077	1.10213e-13	2.32181e-31	1.12397	0.9	0.117	7.8201e-27	5.82159e-11	9.28726e-31	Mature/ILC 2	GLIPR2	0.805842
CRIP1	4.6043e-21	1.44872	0.72	0.133	1.55078e-16	2.46495e-30	0.590678	0.324	0.07	8.30221e-26	1.02771e-14	0.988218	0.8	0.231	3.46145e-10	5.60141e-11	1.92972	0.65	0.17	1.88661e-06	5.60141e-11	9.85981e-30	Mature/ILC 2	CRIP1	1.23933
GPR65	3.51668e-30	1.39121	0.56	0.053	1.18445e-25	1.1183e-12	0.594646	0.456	0.251	3.76653e-08	3.8075e-29	0.758137	0.567	0.063	1.2824e-24	1.15446e-21	0.826513	0.55	0.058	3.88833e-17	1.1183e-12	1.40667e-29	Mature/ILC 2	GPR65	0.892627
H3F3A	1.18471e-11	-1.01443	0.88	0.983	3.99021e-07	1.82253e-29	-0.42217	0.956	0.999	6.13847e-25	2.53619e-12	-1.03822	0.833	0.981	8.54212e-08	3.47285e-09	-0.744865	1	0.986	0.000116969	3.47285e-09	7.29012e-29	Mature/ILC 2	H3F3A	-0.80492
GIMAP1	6.42271e-18	1.08791	0.48	0.065	2.16323e-13	8.76367e-10	0.477272	0.412	0.232	2.95169e-05	1.91032e-25	1.00602	0.767	0.131	6.43414e-21	1.95873e-29	0.973088	0.8	0.09	6.59719e-25	8.76367e-10	7.83491e-29	Mature/ILC 2	GIMAP1	0.886072
LY6E	5.2173e-11	1.09283	0.84	0.344	1.75724e-06	2.33694e-29	0.903156	0.801	0.626	7.87106e-25	3.43105e-12	0.881001	0.9	0.361	1.15561e-07	2.67732e-11	1.28332	0.9	0.403	9.01748e-07	5.2173e-11	9.34778e-29	Mature/ILC 2	LY6E	1.04008
CYTIP1	1.6006e-09	1.05423	0.52	0.136	5.39097e-05	3.63019e-28	0.918029	0.618	0.299	1.22268e-23	7.01038e-13	0.849026	0.733	0.207	2.36117e-08	4.04529e-08	0.61798	0.55	0.138	0.00136249	4.04529e-08	1.45208e-27	Mature/ILC 2	CYTIP	0.859816
TGFB1	6.19635e-14	1.44976	0.72	0.2	2.08699e-09	7.59179e-28	0.876956	0.647	0.341	2.55699e-23	6.7895e-07	0.737127	0.467	0.151	0.0228677	1.3586e-09	0.709491	0.6	0.156	4.57591e-05	6.7895e-07	3.03672e-27	Mature/ILC 2	TGFB1	0.943334
RAB27A	8.49014e-14	0.738913	0.32	0.037	2.85956e-09	3.48272e-27	0.471793	0.316	0.074	1.17302e-22	3.26856e-10	0.590054	0.3	0.051	1.10088e-05	1.9836e-10	0.474351	0.35	0.049	6.68097e-06	3.26856e-10	1.39309e-26	Mature/ILC 2	RAB27A	0.568778
NCR3	4.15274e-19	0.696514	0.32	0.026	1.39868e-14	4.05407e-27	0.513501	0.279	0.058	1.36545e-22	1.70409e-17	0.491225	0.267	0.024	5.73954e-13	1.0708e-17	0.661711	0.4	0.037	3.60656e-13	1.70409e-17	1.62163e-26	Mature/ILC 2	NCR3	0.590738
CH17-189H20.1	7.26104e-17	0.827434	0.4	0.047	2.44559e-12	2.16518e-25	0.447204	0.301	0.071	7.29253e-21	1.05412e-09	0.616694	0.5	0.128	3.55039e-05	2.10952e-14	0.671764	0.4	0.045	7.10508e-10	1.05412e-09	8.6607e-25	Mature/ILC 2	CH17-189H20.1	0.640774
CD741	3.49531e-08	0.876112	0.36	0.075	0.00117725	7.77829e-25	0.675693	0.375	0.109	2.61981e-20	1.94633e-22	1.05176	0.767	0.143	6.55543e-18	1.93403e-14	0.826052	0.4	0.045	6.51401e-10	3.49531e-08	3.11132e-24	Mature/ILC 2	CD74	0.857403
CLEC2B	2.24035e-24	1.30283	0.64	0.087	7.54573e-20	3.51276e-10	0.654065	0.346	0.178	1.18313e-05	2.45541e-23	1.04835	0.667	0.109	8.27005e-19	1.0699e-17	1.12733	0.65	0.103	3.60354e-13	3.51276e-10	8.9614e-24	Mature/ILC 2	CLEC2B	1.03314
WIPF1	1.16185e-11	1.09129	0.68	0.201	3.91321e-07	7.29751e-24	0.870401	0.676	0.409	2.45788e-19	1.47529e-07	0.529637	0.667	0.248	0.00496892	3.59816e-10	0.720319	0.8	0.245	1.2119e-05	1.47529e-07	2.91901e-23	Mature/ILC 2	WIPF1	0.802912
CASP1	3.57472e-17	0.482499	0.24	0.017	1.204e-12	3.69129e-10	0.439395	0.338	0.165	1.24326e-05	7.14639e-09	0.467913	0.233	0.037	0.000240698	3.25158e-23	0.676982	0.4	0.029	1.09517e-18	7.14639e-09	1.30063e-22	Mature/ILC 2	CASP1	0.516697
SLC16A3	2.00277e-20	0.682541	0.32	0.025	6.74555e-16	1.0925e-22	0.448658	0.287	0.069	3.67965e-18	4.09717e-08	0.310599	0.233	0.038	0.00137997	2.14927e-11	0.372406	0.25	0.023	7.23894e-07	4.09717e-08	4.37e-22	Mature/ILC 2	SLC16A3	0.453551
ABHD17A1	5.55571e-14	1.0827	0.72	0.19	1.87122e-09	1.35496e-22	0.83706	0.61	0.347	4.56363e-18	3.16979e-08	0.471988	0.567	0.176	0.00106762	2.46499e-18	0.874005	0.8	0.148	8.30234e-14	3.16979e-08	5.41983e-22	Mature/ILC 2	ABHD17A	0.816437
AQP37	2.40704e-09	-1.78776	0.12	0.754	8.10715e-05	8.87705e-21	-0.603995	0.199	0.631	2.98988e-16	4.88429e-09	-1.72356	0.167	0.702	0.000164508	8.95035e-08	-1.51246	0.1	0.79	0.00301457	8.95035e-08	3.55082e-20	Mature/ILC 2	AQP3	-1.40694
CTSC3	1.11056e-14	1.01447	0.64	0.144	3.74049e-10	9.76243e-21	0.724526	0.765	0.625	3.28808e-16	1.54153e-15	0.783872	0.633	0.144	5.19202e-11	6.12254e-16	1.27565	0.85	0.23	2.06213e-11	1.11056e-14	3.90497e-20	Mature/ILC 2	CTSC	0.949629
CD63	3.84375e-09	1.30283	0.52	0.153	0.000129461	1.03322e-19	0.841648	0.713	0.553	3.47997e-15	1.48276e-09	0.891377	0.4	0.094	4.9941e-05	1.05706e-20	1.45787	0.9	0.196	3.56027e-16	3.84375e-09	4.22823e-20	Mature/ILC 2	CD63	1.12343
ACTN4	4.86944e-11	0.773835	0.32	0.047	1.64008e-06	4.92783e-08	0.438479	0.368	0.215	0.00165974	8.76261e-16	0.703888	0.4	0.058	2.95133e-11	1.62779e-20	0.618449	0.55	0.063	5.48257e-16	4.92783e-08	6.51117e-20	Mature/ILC 2	ACTN4	0.633663
REEP5	9.99173e-16	0.833278	0.52	0.083	3.36532e-11	5.94306e-12	0.539665	0.5	0.3	2.00168e-07	2.22408e-07	0.364422	0.367	0.09	0.00749091	9.71551e-10	0.600553	0.45	0.083	3.27228e-05	2.22408e-07	3.99669e-15	Mature/ILC 2	REEP5	0.584479
TAGAP	5.05103e-07	0.765548	0.36	0.085	0.0170124	1.28122e-07	0.602831	0.346	0.203	0.00431527	1.52538e-09	0.666009	0.467	0.115	5.13764e-05	3.42779e-08	0.571386	0.5	0.115	0.00115451	5.05103e-07	6.10153e-09	Mature/ILC 2	TAGAP	0.651443
ENPP1	3.82394e-140	0.54122	0.231	0	1.28794e-135	0	0.808541	0.416	0.001	0	5.28442e-73	0.287306	0.2	0	1.77985e-68	0	0.347315	0.3	0	0	5.28442e-73	0	Mature/ILC 3	ENPP1	0.496095
FOSL21	9.6666e-85	1.53857	0.538	0.008	3.25581e-80	1.03239e-254	1.56733	0.664	0.032	3.47718e-250	8.4953e-07	0.272276	0.2	0.008	0.028613	5.45501e-22	0.539415	0.2	0.004	1.8373e-17	8.4953e-07	4.12955e-254	Mature/ILC 3	FOSL2	0.979399
MAF	3.64506e-37	0.752253	0.308	0.006	1.22769e-32	1.08465e-136	0.54031	0.401	0.021	3.65322e-132	5.91027e-14	0.762526	0.4	0.013	1.99064e-09	9.10362e-19	0.428942	0.2	0.005	3.06619e-14	5.91027e-14	4.33861e-136	Mature/ILC 3	MAF	0.621008
PREX1	4.40949e-51	0.82957	0.462	0.01	1.48516e-46	2.6286e-72	0.535012	0.423	0.053	8.85338e-68	2.30831e-10	1.00534	0.4	0.018	7.77462e-06	3.74802e-12	0.336886	0.2	0.007	1.26237e-07	2.30831e-10	1.05144e-71	Mature/ILC 3	PREX1	0.676702
CD742	5.44561e-14	1.82894	0.615	0.075	1.83413e-09	1.38576e-56	1.35301	0.518	0.105	4.66739e-52	1.07616e-09	3.51854	1	0.146	3.6246e-05	4.99506e-17	0.84309	0.6	0.045	1.68239e-12	1.07616e-09	5.54305e-56	Mature/ILC 3	CD74	1.88589
NKG71	1.29711e-10	0.648975	0.385	0.039	4.36881e-06	4.83028e-16	0.331803	0.562	0.321	1.62689e-11	1.53474e-11	1.17387	0.6	0.037	5.16917e-07	1.05603e-11	0.939919	0.4	0.031	3.55681e-07	1.29711e-10	1.93211e-15	Mature/ILC 3	NKG7	0.773642
TRGV9	2.98011e-11	0.276488	0.154	0.006	1.00373e-06	1.36662e-11	0.291203	0.314	0.132	4.60292e-07	4.8721e-11	0.282828	0.2	0.004	1.64097e-06	7.35921e-10	0.375335	0.2	0.009	2.47865e-05	7.35921e-10	5.46649e-11	Mature/ILC 3	TRGV9	0.306464
