# Supplementary material for: Integrative Single-Cell Transcriptomic Analysis of Human Fetal Thymocyte Development
Source: Front Genet. 2021 Jul 2;12:679616. doi: 10.3389/fgene.2021.679616 (PMC8284395; doi:10.3389/fgene.2021.679616)
Supplement: Supplementary file 3 [file Table_3.XLSX]

## Sheet: DEGs of fetal ETPs
	Gene	Module	pval	qval
FSCN1	FSCN1	1	1.51824e-109	3.66264e-106
HBA2	HBA2	1	1.33371e-74	9.00895e-72
C1QTNF4	C1QTNF4	1	2.24302e-74	1.45684e-71
SERPINB6	SERPINB6	1	2.28768e-73	1.43082e-70
BTK	BTK	1	2.35439e-67	1.28254e-64
LYL1	LYL1	1	1.47235e-65	7.53442e-63
GPX1	GPX1	1	1.83494e-62	7.94527e-60
EVA1B	EVA1B	1	2.04905e-62	8.65057e-60
HSH2D	HSH2D	1	5.16624e-60	2.02889e-57
HBA1	HBA1	1	1.5563e-58	5.71332e-56
VAMP8	VAMP8	1	5.67296e-57	1.99582e-54
PRSS2	PRSS2	1	9.59926e-56	3.24205e-53
SERPINB1	SERPINB1	1	2.40852e-53	7.26297e-51
LAT2	LAT2	1	2.24117e-52	6.20436e-50
TPI1	TPI1	1	1.51249e-50	3.92945e-48
CLIC1	CLIC1	1	8.14257e-50	1.99281e-47
CLEC11A	CLEC11A	1	2.8471e-46	6.16397e-44
BAALC	BAALC	1	5.0796e-45	1.03348e-42
TNFSF10	TNFSF10	1	3.1119e-42	5.90456e-40
NCF4	NCF4	1	3.57237e-41	6.41772e-39
IQGAP2	IQGAP2	1	5.08579e-39	8.33823e-37
NT5DC2	NT5DC2	1	6.02632e-39	9.78524e-37
LYN	LYN	1	8.31161e-37	1.19964e-34
LSP1	LSP1	1	1.51148e-33	1.89069e-31
ALDOA	ALDOA	1	6.13382e-33	7.45193e-31
DDAH2	DDAH2	1	2.87765e-31	3.32842e-29
SLC16A3	SLC16A3	1	2.94948e-31	3.3654e-29
ALDH2	ALDH2	1	1.32745e-30	1.47478e-28
EGFL7	EGFL7	1	1.51532e-30	1.66164e-28
MATK	MATK	1	4.46094e-29	4.62159e-27
MEST	MEST	1	1.13563e-28	1.16226e-26
NFE2	NFE2	1	3.65726e-28	3.6762e-26
IGKC	IGKC	1	7.08044e-28	6.99224e-26
APOL4	APOL4	1	9.37103e-28	9.2005e-26
LITAF	LITAF	1	3.3461e-27	3.22889e-25
NEK6	NEK6	1	5.40802e-27	5.04559e-25
FES	FES	1	5.48141e-27	5.08596e-25
PCBD1	PCBD1	1	1.16119e-26	1.04303e-24
RPL8	RPL8	1	3.4742e-26	3.07167e-24
MYO1F	MYO1F	1	8.69341e-26	7.41443e-24
PECAM1	PECAM1	1	1.82875e-25	1.53642e-23
CNDP2	CNDP2	1	2.75941e-25	2.28423e-23
FAM26F	FAM26F	1	3.51643e-25	2.88262e-23
PIK3AP1	PIK3AP1	1	7.62695e-25	6.13315e-23
P2RY2	P2RY2	1	9.05354e-25	7.24584e-23
TESC	TESC	1	2.01256e-24	1.559e-22
FTH1	FTH1	1	2.10592e-24	1.62386e-22
RCBTB2	RCBTB2	1	4.57171e-24	3.46199e-22
TCF15	TCF15	1	4.68654e-24	3.53311e-22
CD79B	CD79B	1	7.03167e-24	5.25415e-22
C20orf27	C20orf27	1	3.67354e-23	2.63979e-21
FKBP11	FKBP11	1	1.70689e-22	1.18618e-20
GPX4	GPX4	1	1.90521e-22	1.31858e-20
HSPD1	HSPD1	1	2.28127e-22	1.56601e-20
FXYD5	FXYD5	1	3.23812e-22	2.20492e-20
SPI1	SPI1	1	4.55693e-22	3.05368e-20
MAPK12	MAPK12	1	8.07209e-22	5.34562e-20
IRF8	IRF8	1	1.73052e-21	1.13269e-19
PRMT1	PRMT1	1	4.7543e-21	3.04113e-19
STAT5A	STAT5A	1	7.26707e-21	4.59622e-19
VDAC1	VDAC1	1	8.33244e-21	5.23085e-19
NPM1	NPM1	1	1.66862e-20	1.03216e-18
ATP8B4	ATP8B4	1	4.20761e-20	2.45014e-18
TST	TST	1	5.05403e-20	2.90297e-18
IFITM3	IFITM3	1	7.10817e-20	4.04161e-18
ARRB1	ARRB1	1	1.36049e-19	7.58239e-18
MRPS2	MRPS2	1	1.4867e-19	8.25849e-18
VPREB1	VPREB1	1	1.53643e-19	8.50677e-18
FADS1	FADS1	1	1.80648e-19	9.90788e-18
DTD1	DTD1	1	3.26267e-19	1.7326e-17
DOK4	DOK4	1	4.81289e-19	2.53985e-17
ERGIC1	ERGIC1	1	8.77071e-19	4.52939e-17
TAGLN2	TAGLN2	1	9.3737e-19	4.82602e-17
COMT	COMT	1	2.01499e-18	1.00672e-16
TSPO	TSPO	1	3.68073e-18	1.79643e-16
CD74	CD74	1	3.86667e-18	1.87634e-16
UNG	UNG	1	3.88915e-18	1.88183e-16
LGALS9	LGALS9	1	9.41823e-18	4.45506e-16
SPRYD7	SPRYD7	1	9.6501e-18	4.55199e-16
HYAL2	HYAL2	1	1.16376e-17	5.4742e-16
PRDX4	PRDX4	1	1.74859e-17	8.08997e-16
TNFRSF1B	TNFRSF1B	1	1.93988e-17	8.95048e-16
MT1X	MT1X	1	3.79493e-17	1.72271e-15
MDK	MDK	1	5.18371e-17	2.30969e-15
GAPT	GAPT	1	5.97046e-17	2.65324e-15
PYGL	PYGL	1	1.64967e-16	7.10662e-15
PES1	PES1	1	1.93458e-16	8.2917e-15
CD34	CD34	1	2.15108e-16	9.17306e-15
PSMB6	PSMB6	1	3.76338e-16	1.57307e-14
FAM195A	FAM195A	1	4.10145e-16	1.69343e-14
KB-208E9.1	KB-208E9.1	1	5.00108e-16	2.05983e-14
STRAP	STRAP	1	5.67263e-16	2.33075e-14
MRPS26	MRPS26	1	7.01082e-16	2.86663e-14
CD33	CD33	1	8.33873e-16	3.36881e-14
ABRACL	ABRACL	1	1.17411e-15	4.69839e-14
RASL12	RASL12	1	1.52108e-15	6.0015e-14
ASL	ASL	1	2.25472e-15	8.81375e-14
EMILIN1	EMILIN1	1	3.46958e-15	1.33161e-13
LINC00152	LINC00152	1	5.18124e-15	1.94435e-13
RPS2	RPS2	1	5.2192e-15	1.95425e-13
TOMM40	TOMM40	1	8.70969e-15	3.21136e-13
NPM3	NPM3	1	1.31227e-14	4.78623e-13
HHEX	HHEX	1	1.36294e-14	4.96033e-13
C2orf82	C2orf82	1	1.50363e-14	5.44888e-13
TTLL10	TTLL10	1	1.72534e-14	6.18595e-13
LPCAT2	LPCAT2	1	2.57607e-14	9.08184e-13
PLD4	PLD4	1	2.85529e-14	9.98286e-13
RP11-354E11.2	RP11-354E11.2	1	4.13286e-14	1.43604e-12
BCAS4	BCAS4	1	5.85808e-14	2.01068e-12
CCL1	CCL1	1	6.96304e-14	2.38026e-12
IMPDH1	IMPDH1	1	7.92465e-14	2.68722e-12
C7orf50	C7orf50	1	8.54917e-14	2.8874e-12
CREG1	CREG1	1	1.68903e-13	5.49568e-12
ETHE1	ETHE1	1	1.92177e-13	6.22898e-12
PPIF	PPIF	1	2.57242e-13	8.25864e-12
MPO	MPO	1	3.97001e-13	1.25781e-11
SLC2A4RG	SLC2A4RG	1	6.15135e-13	1.89905e-11
PGD	PGD	1	6.37594e-13	1.96121e-11
TIE1	TIE1	1	7.93978e-13	2.4115e-11
ANXA4	ANXA4	1	8.42133e-13	2.54499e-11
AHCY	AHCY	1	8.4556e-13	2.54982e-11
FADS2	FADS2	1	1.39105e-12	4.1284e-11
CYYR1	CYYR1	1	1.44567e-12	4.283e-11
FAM136A	FAM136A	1	1.7806e-12	5.22031e-11
SV2C	SV2C	1	1.93433e-12	5.6319e-11
GSN	GSN	1	2.1555e-12	6.23286e-11
FCGR2A	FCGR2A	1	2.56785e-12	7.3622e-11
GNG11	GNG11	1	2.74942e-12	7.85187e-11
RSL1D1	RSL1D1	1	2.81519e-12	8.00339e-11
DKC1	DKC1	1	2.85185e-12	8.09397e-11
LOXL3	LOXL3	1	2.91147e-12	8.23552e-11
ACY3	ACY3	1	3.38204e-12	9.45572e-11
MLC1	MLC1	1	3.97942e-12	1.10346e-10
IPO4	IPO4	1	5.02795e-12	1.3806e-10
SLC39A8	SLC39A8	1	5.05491e-12	1.38575e-10
DCTPP1	DCTPP1	1	5.87994e-12	1.60035e-10
CCT6A	CCT6A	1	6.99228e-12	1.88023e-10
ARPC1B	ARPC1B	1	7.78482e-12	2.0834e-10
RNF135	RNF135	1	8.85413e-12	2.35464e-10
SPTSSA	SPTSSA	1	9.53364e-12	2.51162e-10
NME1	NME1	1	1.11762e-11	2.90805e-10
TOMM34	TOMM34	1	1.31587e-11	3.40294e-10
MARVELD1	MARVELD1	1	1.43173e-11	3.68e-10
KCNK17	KCNK17	1	1.55621e-11	3.98783e-10
C12orf66	C12orf66	1	1.91831e-11	4.835e-10
PYCARD	PYCARD	1	2.23491e-11	5.60787e-10
KRT8	KRT8	1	2.56859e-11	6.41654e-10
SNHG21	SNHG21	1	3.11639e-11	7.70519e-10
RILPL2	RILPL2	1	4.03346e-11	9.87145e-10
C10orf128	C10orf128	1	5.00574e-11	1.21454e-09
GALE	GALE	1	6.14646e-11	1.47437e-09
ZMYND19	ZMYND19	1	6.4246e-11	1.5389e-09
C1QBP	C1QBP	1	6.46064e-11	1.54315e-09
NUDT3	NUDT3	1	7.002e-11	1.66305e-09
SLC17A9	SLC17A9	1	7.35867e-11	1.74286e-09
FAM49A	FAM49A	1	7.3958e-11	1.7492e-09
H2AFY2	H2AFY2	1	7.4558e-11	1.75847e-09
SYNGR2	SYNGR2	1	8.19699e-11	1.92254e-09
CIDEB	CIDEB	1	8.21678e-11	1.9245e-09
SPIB	SPIB	1	9.23991e-11	2.15517e-09
ZDHHC24	ZDHHC24	1	1.14812e-10	2.65959e-09
ALDH1B1	ALDH1B1	1	1.3286e-10	3.0567e-09
BCAT1	BCAT1	1	1.92361e-10	4.36027e-09
DPH2	DPH2	1	2.00885e-10	4.53523e-09
PAICS	PAICS	1	2.59306e-10	5.80755e-09
ACOT9	ACOT9	1	2.82013e-10	6.27451e-09
EIF4EBP1	EIF4EBP1	1	3.58107e-10	7.83335e-09
RBPMS	RBPMS	1	3.77716e-10	8.2516e-09
ITM2C	ITM2C	1	3.93547e-10	8.57526e-09
LYPLA1	LYPLA1	1	4.18914e-10	9.1045e-09
STOM	STOM	1	4.53926e-10	9.81491e-09
PTPMT1	PTPMT1	1	5.08268e-10	1.09479e-08
SLC35F2	SLC35F2	1	5.2315e-10	1.12255e-08
MTFP1	MTFP1	1	5.43401e-10	1.16157e-08
FKBP7	FKBP7	1	5.68015e-10	1.20959e-08
SIGLEC12	SIGLEC12	1	6.41899e-10	1.36178e-08
PEA15	PEA15	1	6.91085e-10	1.45516e-08
PNMT	PNMT	1	9.18609e-10	1.91513e-08
RGS9	RGS9	1	1.44299e-09	2.94653e-08
SPINK2	SPINK2	1	1.87519e-09	3.75639e-08
SCYL1	SCYL1	1	2.13402e-09	4.21981e-08
AGPAT2	AGPAT2	1	2.26549e-09	4.46409e-08
WDR46	WDR46	1	2.59184e-09	5.07166e-08
DOK1	DOK1	1	2.64519e-09	5.16408e-08
2020-09-11	2020-09-11	1	2.84979e-09	5.54429e-08
SHD	SHD	1	2.93019e-09	5.69414e-08
ADGRE2	ADGRE2	1	3.31394e-09	6.38112e-08
RHOBTB3	RHOBTB3	1	3.39701e-09	6.5262e-08
IRF5	IRF5	1	3.89462e-09	7.4147e-08
BZW2	BZW2	1	4.09722e-09	7.79163e-08
ADSL	ADSL	1	4.30756e-09	8.17323e-08
IGFBP7	IGFBP7	2	3.04499e-111	8.57013e-108
GSTP1	GSTP1	2	1.38102e-99	1.94343e-96
PRSS57	PRSS57	2	3.32798e-98	4.32305e-95
FTL	FTL	2	1.13713e-84	1.06682e-81
LAPTM4B	LAPTM4B	2	2.09567e-80	1.68522e-77
IFITM2	IFITM2	2	3.44174e-78	2.52699e-75
CD63	CD63	2	2.93463e-76	2.06488e-73
SMIM24	SMIM24	2	1.69204e-65	8.40399e-63
APOBEC3G	APOBEC3G	2	4.25362e-56	1.46594e-53
NKG7	NKG7	2	1.10455e-54	3.51936e-52
LGALS1	LGALS1	2	1.93271e-53	5.93413e-51
TNFRSF18	TNFRSF18	2	2.92801e-53	8.67461e-51
CD53	CD53	2	6.83849e-51	1.83304e-48
MPST	MPST	2	8.11083e-51	2.14012e-48
CD82	CD82	2	6.66958e-50	1.65631e-47
PPP1R14B	PPP1R14B	2	2.48252e-49	5.98891e-47
ORAI3	ORAI3	2	2.12057e-47	4.65066e-45
RBM3	RBM3	2	3.15247e-46	6.7387e-44
PEBP1	PEBP1	2	1.54902e-45	3.22942e-43
FCER1G	FCER1G	2	2.3593e-45	4.85872e-43
PLAC8	PLAC8	2	3.00973e-42	5.77561e-40
CD7	CD7	2	5.58825e-42	1.02575e-39
MBOAT7	MBOAT7	2	6.00862e-41	1.05695e-38
EBPL	EBPL	2	8.65249e-41	1.50634e-38
HLA-C	HLA-C	2	1.04513e-40	1.80093e-38
ATP5G2	ATP5G2	2	1.99452e-40	3.40217e-38
ARHGAP22	ARHGAP22	2	4.5638e-39	7.55577e-37
ETV5	ETV5	2	6.71499e-39	1.07996e-36
PARP1	PARP1	2	5.82299e-38	8.93934e-36
FAM110A	FAM110A	2	7.31565e-38	1.10303e-35
SSR2	SSR2	2	8.31201e-38	1.24217e-35
PSMB5	PSMB5	2	1.2608e-37	1.86764e-35
MAPKAPK3	MAPKAPK3	2	4.86551e-37	7.08309e-35
ARPC2	ARPC2	2	1.04558e-36	1.49634e-34
BSG	BSG	2	1.90628e-36	2.68262e-34
EXD3	EXD3	2	2.44889e-36	3.41771e-34
CTSC	CTSC	2	2.70171e-36	3.73965e-34
QPRT	QPRT	2	4.22093e-36	5.74829e-34
PPIB	PPIB	2	1.04862e-35	1.41665e-33
ECHS1	ECHS1	2	1.77891e-35	2.38416e-33
IGLL1	IGLL1	2	7.04851e-35	9.227e-33
TRGV9	TRGV9	2	1.16544e-33	1.46871e-31
SPNS3	SPNS3	2	2.07989e-33	2.56373e-31
PRAM1	PRAM1	2	8.9469e-33	1.07153e-30
PGK1	PGK1	2	1.78423e-32	2.12185e-30
P4HB	P4HB	2	3.0771e-31	3.48745e-29
ISYNA1	ISYNA1	2	1.08251e-30	1.21062e-28
BCAP31	BCAP31	2	2.5276e-30	2.75378e-28
CNN2	CNN2	2	3.30228e-30	3.57472e-28
MGST2	MGST2	2	4.38376e-30	4.7152e-28
OSTC	OSTC	2	4.88903e-29	5.03421e-27
ENO1	ENO1	2	3.63952e-27	3.47235e-25
SPINT2	SPINT2	2	4.25325e-27	3.99026e-25
BCL7C	BCL7C	2	6.44645e-27	5.91637e-25
GIMAP1	GIMAP1	2	7.44321e-27	6.75771e-25
IFITM1	IFITM1	2	4.51679e-26	3.9317e-24
SLC44A1	SLC44A1	2	4.66141e-26	4.03678e-24
CTSS	CTSS	2	8.42089e-26	7.21845e-24
TSPAN13	TSPAN13	2	1.38798e-25	1.17783e-23
STRA6	STRA6	2	2.08395e-25	1.74216e-23
TUFM	TUFM	2	7.40442e-25	5.9827e-23
ATP6V0B	ATP6V0B	2	1.0372e-24	8.22312e-23
TMEM109	TMEM109	2	1.18208e-24	9.28457e-23
SKP1	SKP1	2	1.66662e-24	1.29697e-22
APEX1	APEX1	2	3.48593e-24	2.66366e-22
JUP	JUP	2	5.5331e-24	4.15278e-22
CYBA	CYBA	2	1.21316e-23	8.90726e-22
PSMB1	PSMB1	2	6.50516e-23	4.65477e-21
SASH3	SASH3	2	6.59143e-23	4.68603e-21
GNA15	GNA15	2	6.60434e-23	4.68603e-21
RNPEP	RNPEP	2	7.95539e-23	5.57439e-21
SVOPL	SVOPL	2	1.43704e-22	1.00278e-20
APOBEC3C	APOBEC3C	2	3.76421e-22	2.55286e-20
TMED9	TMED9	2	4.17539e-22	2.82039e-20
PDE4DIP	PDE4DIP	2	4.2097e-22	2.83224e-20
WBSCR16	WBSCR16	2	5.43096e-22	3.62501e-20
G6PC3	G6PC3	2	6.19374e-22	4.11786e-20
EFHD2	EFHD2	2	2.27176e-21	1.4812e-19
LAMTOR1	LAMTOR1	2	4.26731e-21	2.74e-19
CXXC5	CXXC5	2	6.19371e-21	3.93208e-19
CCND2	CCND2	2	6.17302e-21	3.93208e-19
PSME2	PSME2	2	1.47045e-20	9.12924e-19
COMMD7	COMMD7	2	1.70497e-20	1.0508e-18
GIMAP6	GIMAP6	2	1.79291e-20	1.10098e-18
IRF1	IRF1	2	1.87917e-20	1.14976e-18
REEP5	REEP5	2	2.12952e-20	1.28893e-18
BST2	BST2	2	2.49988e-20	1.50233e-18
LDHA	LDHA	2	3.06243e-20	1.80822e-18
IMP4	IMP4	2	3.17216e-20	1.86001e-18
HOXA9	HOXA9	2	5.84808e-20	3.33637e-18
RTN4	RTN4	2	7.49423e-20	4.23261e-18
MT2A	MT2A	2	1.07885e-19	6.07287e-18
M6PR	M6PR	2	1.80709e-19	9.90788e-18
GOLM1	GOLM1	2	2.03862e-19	1.11052e-17
CTBP2	CTBP2	2	2.20146e-19	1.19537e-17
GLUL	GLUL	2	2.34856e-19	1.27116e-17
ARPC4	ARPC4	2	4.86577e-19	2.55976e-17
RNF130	RNF130	2	6.06074e-19	3.16866e-17
TIMP1	TIMP1	2	7.61129e-19	3.96703e-17
TKT	TKT	2	7.88077e-19	4.09485e-17
SLC1A5	SLC1A5	2	9.6507e-19	4.95354e-17
AIG1	AIG1	2	1.94793e-18	9.76105e-17
CTSD	CTSD	2	3.05343e-18	1.5077e-16
SMS	SMS	2	3.41255e-18	1.67522e-16
CCT7	CCT7	2	3.48651e-18	1.70657e-16
RUNX3	RUNX3	2	1.62621e-17	7.54446e-16
JAM3	JAM3	2	2.03827e-17	9.37881e-16
UFC1	UFC1	2	3.66703e-17	1.66914e-15
ETS2	ETS2	2	4.25274e-17	1.92022e-15
DNMT3B	DNMT3B	2	4.82108e-17	2.1538e-15
PGAM1	PGAM1	2	7.1814e-17	3.17467e-15
NRBP1	NRBP1	2	1.01296e-16	4.43157e-15
LY6E	LY6E	2	1.55303e-16	6.7419e-15
PSMA4	PSMA4	2	1.71818e-16	7.38291e-15
TOMM22	TOMM22	2	3.31457e-16	1.39237e-14
PSMD3	PSMD3	2	3.84199e-16	1.60197e-14
EIF4H	EIF4H	2	8.01501e-16	3.2568e-14
PCTP	PCTP	2	8.12692e-16	3.29111e-14
MYDGF	MYDGF	2	9.91733e-16	3.978e-14
CAPN1	CAPN1	2	1.30431e-15	5.18258e-14
PLPP5	PLPP5	2	1.87463e-15	7.36205e-14
MRPL40	MRPL40	2	1.92779e-15	7.55327e-14
EMP3	EMP3	2	2.53781e-15	9.85195e-14
CFH	CFH	2	3.09293e-15	1.18976e-13
WDR83OS	WDR83OS	2	3.61628e-15	1.38163e-13
SNHG15	SNHG15	2	4.1215e-15	1.55704e-13
ATP5C1	ATP5C1	2	6.08058e-15	2.26174e-13
CASC10	CASC10	2	7.28782e-15	2.70482e-13
NANS	NANS	2	7.59115e-15	2.80507e-13
EPSTI1	EPSTI1	2	1.54925e-14	5.59023e-13
FUCA2	FUCA2	2	1.77115e-14	6.33675e-13
STAT3	STAT3	2	1.97633e-14	7.05588e-13
SEC61B	SEC61B	2	2.05856e-14	7.31849e-13
SSR3	SSR3	2	2.42754e-14	8.5941e-13
DHCR7	DHCR7	2	2.60149e-14	9.13334e-13
MTCH2	MTCH2	2	3.57892e-14	1.2487e-12
MAP1B	MAP1B	2	3.75005e-14	1.30571e-12
PSMA3	PSMA3	2	4.35496e-14	1.51011e-12
TMEM101	TMEM101	2	4.99805e-14	1.72955e-12
GNA12	GNA12	2	5.11594e-14	1.76312e-12
SLC25A6	SLC25A6	2	5.23037e-14	1.79888e-12
CDK4	CDK4	2	5.9819e-14	2.04901e-12
NUTF2	NUTF2	2	7.64667e-14	2.60867e-12
PRF1	PRF1	2	8.27765e-14	2.8013e-12
ISOC2	ISOC2	2	9.80989e-14	3.29999e-12
SAMSN1	SAMSN1	2	1.15098e-13	3.8111e-12
DCAF13	DCAF13	2	1.56124e-13	5.10106e-12
TMEM173	TMEM173	2	1.5903e-13	5.18443e-12
RAB34	RAB34	2	2.40985e-13	7.75144e-12
CYB5R3	CYB5R3	2	3.03308e-13	9.70067e-12
KARS	KARS	2	3.86691e-13	1.22745e-11
HSBP1	HSBP1	2	4.06226e-13	1.28463e-11
SLC39A1	SLC39A1	2	4.36186e-13	1.37167e-11
ICAM3	ICAM3	2	4.8266e-13	1.515e-11
AC004791.2	AC004791.2	2	4.89829e-13	1.53465e-11
MGST3	MGST3	2	4.93628e-13	1.54368e-11
TSPAN15	TSPAN15	2	5.0941e-13	1.58424e-11
TALDO1	TALDO1	2	5.25218e-13	1.6304e-11
UQCRFS1	UQCRFS1	2	5.44399e-13	1.68684e-11
CCT5	CCT5	2	5.56769e-13	1.72201e-11
IMPDH2	IMPDH2	2	6.35078e-13	1.95704e-11
NDUFC2	NDUFC2	2	9.35239e-13	2.81522e-11
FIBP	FIBP	2	1.09131e-12	3.27916e-11
PDE6G	PDE6G	2	1.19348e-12	3.56713e-11
FAM47E	FAM47E	2	1.52989e-12	4.50876e-11
DHRS7	DHRS7	2	1.67819e-12	4.92863e-11
SMARCE1	SMARCE1	2	1.92603e-12	5.62382e-11
SNHG10	SNHG10	2	2.56656e-12	7.3622e-11
CARD19	CARD19	2	2.94256e-12	8.30954e-11
SDF4	SDF4	2	3.10477e-12	8.75295e-11
CD320	CD320	2	3.51141e-12	9.77658e-11
SSR4	SSR4	2	4.25381e-12	1.17761e-10
AK4	AK4	2	4.65218e-12	1.28368e-10
CASP6	CASP6	2	5.5105e-12	1.5082e-10
ASAH1	ASAH1	2	6.53966e-12	1.76534e-10
MRPS35	MRPS35	2	6.5441e-12	1.76534e-10
DENND6B	DENND6B	2	6.53305e-12	1.76534e-10
QSOX1	QSOX1	2	6.6231e-12	1.7838e-10
ATP5F1	ATP5F1	2	7.48679e-12	2.00682e-10
PSMC1	PSMC1	2	8.35696e-12	2.22945e-10
GPT2	GPT2	2	8.38561e-12	2.23356e-10
MBP	MBP	2	9.13641e-12	2.42208e-10
ADI1	ADI1	2	9.8734e-12	2.59304e-10
SNRPA	SNRPA	2	9.90491e-12	2.59727e-10
LDLRAD4	LDLRAD4	2	1.10155e-11	2.87509e-10
CALR	CALR	2	1.10402e-11	2.87709e-10
SLC5A6	SLC5A6	2	1.25117e-11	3.25054e-10
AMT	AMT	2	1.28577e-11	3.33018e-10
HDAC2	HDAC2	2	1.3301e-11	3.43447e-10
GRWD1	GRWD1	2	1.59582e-11	4.08313e-10
SLC35B2	SLC35B2	2	1.60072e-11	4.08947e-10
SLC43A2	SLC43A2	2	1.6833e-11	4.28102e-10
CTA-29F11.1	CTA-29F11.1	2	1.77544e-11	4.50855e-10
PSTPIP2	PSTPIP2	2	1.80838e-11	4.57843e-10
B3GNT2	B3GNT2	2	1.85997e-11	4.70199e-10
NRROS	NRROS	2	1.88713e-11	4.76353e-10
REPIN1	REPIN1	2	2.07022e-11	5.20236e-10
RAB1A	RAB1A	2	2.29543e-11	5.75119e-10
PDLIM1	PDLIM1	2	2.40652e-11	6.02059e-10
CECR5	CECR5	2	2.76069e-11	6.87608e-10
HINT1	HINT1	2	2.84207e-11	7.06833e-10
ANAPC13	ANAPC13	2	2.96508e-11	7.36344e-10
CLNS1A	CLNS1A	2	3.32382e-11	8.18213e-10
MRPL49	MRPL49	2	3.72017e-11	9.11793e-10
PPA2	PPA2	2	4.34703e-11	1.06081e-09
PMPCA	PMPCA	2	4.50247e-11	1.09558e-09
CCDC85B	CCDC85B	2	4.77847e-11	1.16107e-09
SRI	SRI	2	5.38195e-11	1.30021e-09
NIPSNAP3A	NIPSNAP3A	2	5.44605e-11	1.31272e-09
ABCB10	ABCB10	2	5.51287e-11	1.32615e-09
RAMP1	RAMP1	2	5.6986e-11	1.36888e-09
LRPAP1	LRPAP1	2	6.43416e-11	1.539e-09
CMTM3	CMTM3	2	6.95965e-11	1.65532e-09
MRPS30	MRPS30	2	7.11066e-11	1.68648e-09
FAM173A	FAM173A	2	8.09988e-11	1.905e-09
SPCS1	SPCS1	2	8.92465e-11	2.0874e-09
ICOS	ICOS	2	1.07694e-10	2.505e-09
ECI2	ECI2	2	1.14572e-10	2.65765e-09
SPG21	SPG21	2	1.15408e-10	2.66971e-09
TMEM147	TMEM147	2	1.39413e-10	3.20309e-09
EI24	EI24	2	1.43843e-10	3.30038e-09
ZYX	ZYX	2	1.49271e-10	3.41563e-09
CYSLTR1	CYSLTR1	2	1.59656e-10	3.63847e-09
UGDH	UGDH	2	1.96113e-10	4.43341e-09
TMEM216	TMEM216	2	2.33287e-10	5.23872e-09
MCCC2	MCCC2	2	2.46762e-10	5.53396e-09
NFKBIE	NFKBIE	2	2.79538e-10	6.22765e-09
RP1-244F24.1	RP1-244F24.1	2	2.87288e-10	6.38345e-09
AIMP2	AIMP2	2	3.02261e-10	6.68976e-09
OAZ2	OAZ2	2	3.19279e-10	7.04792e-09
GBAS	GBAS	2	3.19808e-10	7.0504e-09
PDGFC	PDGFC	2	3.37841e-10	7.41889e-09
CCT3	CCT3	2	4.14325e-10	9.01636e-09
SLA2	SLA2	2	4.45461e-10	9.65661e-09
PLOD3	PLOD3	2	4.52833e-10	9.80383e-09
ADAM19	ADAM19	2	4.57989e-10	9.8901e-09
BACE2	BACE2	2	5.1236e-10	1.10219e-08
NCBP2	NCBP2	2	5.38949e-10	1.15352e-08
ENDOG	ENDOG	2	5.62641e-10	1.20118e-08
GLRX2	GLRX2	2	6.437e-10	1.36218e-08
CARS2	CARS2	2	6.43574e-10	1.36218e-08
CAPNS1	CAPNS1	2	6.52476e-10	1.37902e-08
CUL1	CUL1	2	7.63225e-10	1.60505e-08
WDR41	WDR41	2	8.60168e-10	1.79773e-08
HOXA10	HOXA10	2	9.39675e-10	1.95663e-08
ZNF593	ZNF593	2	9.5628e-10	1.98876e-08
SURF4	SURF4	2	9.91722e-10	2.05993e-08
IFT57	IFT57	2	1.10165e-09	2.28265e-08
GPR146	GPR146	2	1.3164e-09	2.69783e-08
USB1	USB1	2	1.40525e-09	2.87294e-08
FBXL15	FBXL15	2	1.45623e-09	2.96998e-08
YWHAG	YWHAG	2	1.4887e-09	3.02892e-08
ELAC2	ELAC2	2	1.48872e-09	3.02892e-08
GATA3	GATA3	2	1.71207e-09	3.4501e-08
S1PR4	S1PR4	2	1.84813e-09	3.70657e-08
CDC34	CDC34	2	1.98057e-09	3.94875e-08
NEIL2	NEIL2	2	2.02906e-09	4.0386e-08
MDH2	MDH2	2	2.28728e-09	4.50178e-08
SRPRB	SRPRB	2	2.39768e-09	4.71357e-08
APBA2	APBA2	2	2.411e-09	4.73424e-08
CTU1	CTU1	2	2.46523e-09	4.82951e-08
ANAPC7	ANAPC7	2	2.60839e-09	5.09813e-08
TYSND1	TYSND1	2	3.06222e-09	5.93025e-08
GCNT1	GCNT1	2	3.12265e-09	6.04034e-08
ERGIC3	ERGIC3	2	3.19261e-09	6.16861e-08
DDX54	DDX54	2	3.22783e-09	6.22242e-08
CXorf21	CXorf21	2	3.40269e-09	6.52969e-08
CMTM6	CMTM6	2	3.6091e-09	6.91007e-08
MAP3K8	MAP3K8	2	3.64336e-09	6.96778e-08
TCP1	TCP1	2	4.11449e-09	7.81567e-08
COBLL1	COBLL1	2	4.51525e-09	8.54809e-08
CD55	CD55	2	4.67206e-09	8.81531e-08
FH	FH	2	4.76499e-09	8.98061e-08
PKM	PKM	3	3.3788e-65	1.63023e-62
H2AFY	H2AFY	3	4.52834e-59	1.73796e-56
ATP5A1	ATP5A1	3	8.6554e-53	2.43606e-50
SELL	SELL	3	1.31695e-51	3.58698e-49
ITM2A	ITM2A	3	5.38178e-48	1.24496e-45
TPM3	TPM3	3	5.98633e-48	1.3661e-45
PDIA3	PDIA3	3	6.57018e-44	1.3053e-41
PDIA6	PDIA6	3	1.6774e-42	3.25588e-40
YWHAQ	YWHAQ	3	5.08276e-42	9.43215e-40
GPR183	GPR183	3	1.4221e-39	2.37772e-37
CD99	CD99	3	1.02538e-38	1.58859e-36
TPM4	TPM4	3	3.00924e-36	4.13146e-34
RPS26	RPS26	3	2.21032e-35	2.93902e-33
TSPAN7	TSPAN7	3	2.87314e-35	3.79053e-33
CD164	CD164	3	2.16643e-34	2.79271e-32
HNRNPC	HNRNPC	3	1.12886e-33	1.43331e-31
MARCKSL1	MARCKSL1	3	3.92509e-33	4.80311e-31
TSC22D1	TSC22D1	3	2.59453e-32	3.06391e-30
CAT	CAT	3	9.69362e-32	1.12894e-29
SRSF9	SRSF9	3	4.95911e-31	5.58296e-29
PYURF	PYURF	3	1.04325e-29	1.10801e-27
XRCC5	XRCC5	3	1.33463e-29	1.40862e-27
DTX1	DTX1	3	2.69233e-29	2.8065e-27
HLA-A	HLA-A	3	1.66614e-28	1.6848e-26
YWHAE	YWHAE	3	5.68683e-28	5.64903e-26
TRIM28	TRIM28	3	1.68813e-27	1.64783e-25
PPP2R1A	PPP2R1A	3	2.63013e-27	2.55259e-25
ATP5B	ATP5B	3	4.02587e-27	3.79803e-25
HSP90AB1	HSP90AB1	3	6.92681e-27	6.32286e-25
XRCC6	XRCC6	3	1.02913e-26	9.29358e-25
AKR1B1	AKR1B1	3	2.9953e-26	2.66219e-24
HNRNPM	HNRNPM	3	7.82934e-26	6.74561e-24
HADHB	HADHB	3	1.71523e-25	1.44825e-23
EIF3B	EIF3B	3	1.44317e-24	1.12828e-22
CANX	CANX	3	3.19034e-24	2.44888e-22
DDOST	DDOST	3	4.44902e-24	3.38426e-22
HSPA5	HSPA5	3	7.09161e-24	5.2756e-22
RPN2	RPN2	3	1.03123e-23	7.63788e-22
BIN1	BIN1	3	1.08323e-23	7.98799e-22
UBE2L6	UBE2L6	3	2.11846e-22	1.46018e-20
B2M	B2M	3	2.93107e-22	2.00393e-20
VCP	VCP	3	1.35406e-21	8.93202e-20
TRGC2	TRGC2	3	2.43453e-21	1.58123e-19
ILF2	ILF2	3	2.54751e-21	1.64827e-19
ARF1	ARF1	3	1.04898e-20	6.56079e-19
EIF4G2	EIF4G2	3	2.99504e-20	1.77464e-18
NIPSNAP1	NIPSNAP1	3	3.12768e-20	1.84032e-18
COTL1	COTL1	3	4.59296e-20	2.6608e-18
CMPK2	CMPK2	3	1.08294e-19	6.0756e-18
XBP1	XBP1	3	1.17923e-19	6.59393e-18
RAB8A	RAB8A	3	2.77057e-19	1.48059e-17
CTHRC1	CTHRC1	3	1.20267e-18	6.13579e-17
TMSB4X	TMSB4X	3	1.59835e-18	8.1055e-17
HNRNPA1	HNRNPA1	3	1.6089e-18	8.13457e-17
ARF4	ARF4	3	2.37782e-18	1.18449e-16
PSMD2	PSMD2	3	2.82053e-18	1.40089e-16
BZW1	BZW1	3	2.84279e-18	1.40781e-16
LDHB	LDHB	3	3.21945e-18	1.58504e-16
PRDX6	PRDX6	3	4.06327e-18	1.96047e-16
LPAR6	LPAR6	3	4.69347e-18	2.25166e-16
UQCRC1	UQCRC1	3	6.6028e-18	3.14976e-16
TASP1	TASP1	3	8.9801e-18	4.25975e-16
ZBTB16	ZBTB16	3	1.24079e-17	5.80421e-16
GNAI2	GNAI2	3	1.34525e-17	6.27549e-16
IDI1	IDI1	3	4.05464e-17	1.83567e-15
SH3BP5	SH3BP5	3	4.80436e-17	2.1538e-15
TMED2	TMED2	3	4.81152e-17	2.1538e-15
DDX5	DDX5	3	6.77931e-17	3.00478e-15
ECH1	ECH1	3	8.0249e-17	3.53829e-15
FOS	FOS	3	8.15127e-17	3.58465e-15
PRKAR1A	PRKAR1A	3	1.28738e-16	5.60308e-15
FDFT1	FDFT1	3	2.91763e-16	1.23794e-14
SOX4	SOX4	3	6.00801e-16	2.46256e-14
MTF2	MTF2	3	7.6863e-16	3.13523e-14
KCNK1	KCNK1	3	8.0229e-16	3.2568e-14
SRSF6	SRSF6	3	9.64059e-16	3.88546e-14
KDM1A	KDM1A	3	1.28123e-15	5.10285e-14
RPL3	RPL3	3	1.33118e-15	5.27693e-14
CPNE1	CPNE1	3	2.26862e-15	8.84764e-14
UBE2E3	UBE2E3	3	2.54845e-15	9.87055e-14
GDI2	GDI2	3	3.01552e-15	1.16529e-13
UBE2N	UBE2N	3	3.70667e-15	1.41297e-13
PLIN3	PLIN3	3	3.72329e-15	1.41611e-13
UHRF1	UHRF1	3	4.21782e-15	1.58987e-13
HACD3	HACD3	3	4.35308e-15	1.6372e-13
HSPA9	HSPA9	3	5.37931e-15	2.00974e-13
GHITM	GHITM	3	5.62251e-15	2.09597e-13
SNAP23	SNAP23	3	1.1995e-14	4.39393e-13
ARL6IP5	ARL6IP5	3	1.26874e-14	4.63751e-13
ACAA2	ACAA2	3	1.51494e-14	5.47811e-13
H3F3B	H3F3B	3	1.98115e-14	7.05815e-13
HNRNPK	HNRNPK	3	2.59954e-14	9.13334e-13
TBCD	TBCD	3	5.01619e-14	1.73228e-12
CCT4	CCT4	3	7.71121e-14	2.62539e-12
RAC1	RAC1	3	7.8334e-14	2.66162e-12
ALDH18A1	ALDH18A1	3	9.62367e-14	3.24381e-12
APEH	APEH	3	1.01334e-13	3.40206e-12
COPZ1	COPZ1	3	1.05907e-13	3.54147e-12
DUSP10	DUSP10	3	1.10805e-13	3.69065e-12
MCM2	MCM2	3	1.11773e-13	3.71556e-12
ATP6AP2	ATP6AP2	3	1.14497e-13	3.79866e-12
HSPA6	HSPA6	3	1.19266e-13	3.94139e-12
ATXN10	ATXN10	3	1.27426e-13	4.19463e-12
EEF2	EEF2	3	1.36274e-13	4.47716e-12
RAB7A	RAB7A	3	1.70901e-13	5.55001e-12
SEC11A	SEC11A	3	1.95736e-13	6.33217e-12
HDGF	HDGF	3	2.07397e-13	6.68381e-12
AAMP	AAMP	3	3.35341e-13	1.07049e-11
CSDE1	CSDE1	3	3.63376e-13	1.1578e-11
MORF4L1	MORF4L1	3	5.05793e-13	1.57589e-11
UBE2M	UBE2M	3	5.04894e-13	1.57589e-11
RTCB	RTCB	3	6.39531e-13	1.96359e-11
HK1	HK1	3	6.80115e-13	2.08441e-11
CAP1	CAP1	3	6.85758e-13	2.0979e-11
CAPG	CAPG	3	1.1541e-12	3.46167e-11
PRKCSH	PRKCSH	3	1.17991e-12	3.53281e-11
COPB2	COPB2	3	1.25665e-12	3.73609e-11
MAGED1	MAGED1	3	1.46529e-12	4.33351e-11
CPSF6	CPSF6	3	1.98058e-12	5.75663e-11
CUTA	CUTA	3	1.98569e-12	5.76157e-11
SEC61A1	SEC61A1	3	2.38624e-12	6.87652e-11
PSMD1	PSMD1	3	2.55245e-12	7.34295e-11
ERAL1	ERAL1	3	2.64918e-12	7.58248e-11
NDUFA9	NDUFA9	3	2.78826e-12	7.9402e-11
ATP6V0E1	ATP6V0E1	3	2.85723e-12	8.09563e-11
ZFP36	ZFP36	3	3.30845e-12	9.2807e-11
PFKL	PFKL	3	3.34269e-12	9.3612e-11
NDUFS2	NDUFS2	3	3.51417e-12	9.77658e-11
HADHA	HADHA	3	3.51197e-12	9.77658e-11
ACTG1	ACTG1	3	3.83395e-12	1.06487e-10
ETFA	ETFA	3	4.37372e-12	1.20882e-10
TSPAN3	TSPAN3	3	4.6897e-12	1.29192e-10
EIF3M	EIF3M	3	5.58617e-12	1.52643e-10
PRR13	PRR13	3	5.79186e-12	1.58008e-10
CLDND1	CLDND1	3	5.8851e-12	1.60035e-10
MCM7	MCM7	3	5.9102e-12	1.60459e-10
CD47	CD47	3	5.99478e-12	1.62494e-10
SRP9	SRP9	3	9.03687e-12	2.39946e-10
PDHB	PDHB	3	9.30077e-12	2.45794e-10
LRRC41	LRRC41	3	9.69431e-12	2.54997e-10
CD69	CD69	3	1.26181e-11	3.27315e-10
TM9SF2	TM9SF2	3	1.36959e-11	3.53103e-10
PSMA2	PSMA2	3	2.72761e-11	6.80371e-10
GLB1	GLB1	3	3.09329e-11	7.66868e-10
AP2M1	AP2M1	3	3.17454e-11	7.8375e-10
LRRC47	LRRC47	3	3.66955e-11	9.00694e-10
TAPBP	TAPBP	3	4.1333e-11	1.01012e-09
PRKCH	PRKCH	3	7.44017e-11	1.75723e-09
CDC42	CDC42	3	7.65915e-11	1.80391e-09
EWSR1	EWSR1	3	8.11093e-11	1.905e-09
KLF2	KLF2	3	9.22902e-11	2.15517e-09
HMGN1	HMGN1	3	1.01368e-10	2.36111e-09
LINC00891	LINC00891	3	1.09906e-10	2.55293e-09
GIMAP7	GIMAP7	3	1.29379e-10	2.98066e-09
COPE	COPE	3	1.53681e-10	3.51178e-09
SSR1	SSR1	3	1.7549e-10	3.99393e-09
POLR2E	POLR2E	3	1.76429e-10	4.00991e-09
NDUFA10	NDUFA10	3	1.81311e-10	4.11532e-09
JCHAIN	JCHAIN	3	2.1675e-10	4.88034e-09
LCP1	LCP1	3	2.25221e-10	5.06432e-09
ABHD12B	ABHD12B	3	2.74356e-10	6.12028e-09
LAPTM4A	LAPTM4A	3	2.94188e-10	6.51962e-09
ELF1	ELF1	3	3.31606e-10	7.30094e-09
PSME1	PSME1	3	3.515e-10	7.69881e-09
PKN1	PKN1	3	4.78834e-10	1.0327e-08
EIF3D	EIF3D	3	5.20202e-10	1.11764e-08
OS9	OS9	3	5.67916e-10	1.20959e-08
C6orf48	C6orf48	3	6.23754e-10	1.32495e-08
RHOB	RHOB	3	6.69912e-10	1.4141e-08
USP5	USP5	3	6.89568e-10	1.45377e-08
POLR2C	POLR2C	3	7.83186e-10	1.64498e-08
ACTB	ACTB	3	8.01741e-10	1.67978e-08
HSPA1A	HSPA1A	3	8.49946e-10	1.77857e-08
AAGAB	AAGAB	3	8.85507e-10	1.8484e-08
RRP36	RRP36	3	1.19612e-09	2.46931e-08
NUCB1	NUCB1	3	1.22638e-09	2.52868e-08
MLLT11	MLLT11	3	1.32917e-09	2.72069e-08
NAE1	NAE1	3	1.50419e-09	3.05573e-08
APP	APP	3	1.50552e-09	3.05573e-08
MSMO1	MSMO1	3	1.65145e-09	3.33589e-08
MRPL44	MRPL44	3	1.72779e-09	3.47761e-08
TNFRSF4	TNFRSF4	3	1.9177e-09	3.837e-08
HSPA4	HSPA4	3	1.96882e-09	3.92996e-08
DDX24	DDX24	3	2.09007e-09	4.1426e-08
TAF7	TAF7	3	2.20991e-09	4.36476e-08
PARL	PARL	3	2.45171e-09	4.80859e-08
MYADM	MYADM	3	2.70273e-09	5.27033e-08
FBLN1	FBLN1	3	3.70795e-09	7.08328e-08
LAMP1	LAMP1	3	3.8883e-09	7.41102e-08
UBE2C	UBE2C	4	0	0
MALAT1	MALAT1	4	9.03024e-84	8.02599e-81
DEFA6	DEFA6	4	7.67825e-65	3.60174e-62
HIST1H4C	HIST1H4C	4	8.92242e-59	3.34829e-56
CD8B	CD8B	4	3.13271e-54	9.79668e-52
H2AFX	H2AFX	4	5.38848e-53	1.56889e-50
CD3D	CD3D	4	1.98516e-37	2.91508e-35
CD1B	CD1B	4	1.76178e-33	2.18758e-31
MAL	MAL	4	2.94395e-31	3.3654e-29
AQP3	AQP3	4	3.53196e-27	3.38888e-25
CDKN2C	CDKN2C	4	3.77292e-27	3.5794e-25
ARPP21	ARPP21	4	6.35123e-27	5.86083e-25
SMC4	SMC4	4	2.32178e-26	2.07449e-24
TRBC1	TRBC1	4	3.78344e-26	3.32766e-24
FBXO5	FBXO5	4	2.11387e-25	1.75847e-23
SIVA1	SIVA1	4	5.43082e-25	4.43045e-23
C12orf65	C12orf65	4	1.25191e-23	9.15196e-22
TIMP3	TIMP3	4	1.52805e-23	1.11225e-21
CD3G	CD3G	4	7.03581e-23	4.95057e-21
HMGB2	HMGB2	4	1.56424e-21	1.02784e-19
CCDC109B	CCDC109B	4	3.9028e-21	2.51552e-19
RRM2	RRM2	4	7.82866e-21	4.93293e-19
CD3E	CD3E	4	1.38737e-20	8.64523e-19
PTCRA	PTCRA	4	1.91453e-20	1.16717e-18
FHIT	FHIT	4	2.60354e-20	1.55357e-18
HMGB1	HMGB1	4	3.51197e-20	2.05214e-18
EPHX2	EPHX2	4	4.6009e-20	2.6608e-18
UBE2T	UBE2T	4	4.84437e-20	2.79204e-18
NUCB2	NUCB2	4	7.42351e-20	4.20674e-18
TYMS	TYMS	4	1.68672e-19	9.3084e-18
LYST	LYST	4	2.37883e-19	1.28343e-17
GNG7	GNG7	4	3.10999e-19	1.65673e-17
MCPH1	MCPH1	4	7.9971e-19	4.14255e-17
H1F0	H1F0	4	1.34448e-18	6.83864e-17
ANAPC16	ANAPC16	4	1.8686e-18	9.41939e-17
TUBB	TUBB	4	4.24652e-18	2.04305e-16
MKI67	MKI67	4	3.58006e-17	1.63396e-15
TMEM106C	TMEM106C	4	4.53529e-17	2.04233e-15
RGCC	RGCC	4	9.75357e-17	4.27814e-15
RAG1	RAG1	4	1.95843e-16	8.37265e-15
EVA1A	EVA1A	4	2.63067e-16	1.119e-14
RAD51AP1	RAD51AP1	4	3.49901e-16	1.4662e-14
DEK	DEK	4	3.94485e-16	1.64081e-14
LAT	LAT	4	4.05187e-16	1.68118e-14
PCGF5	PCGF5	4	9.91126e-16	3.978e-14
SPC25	SPC25	4	1.51795e-15	6.0015e-14
CD4	CD4	4	7.57354e-15	2.8047e-13
CIB2	CIB2	4	1.08973e-14	4.00048e-13
CARHSP1	CARHSP1	4	2.57087e-14	9.08184e-13
CKS2	CKS2	4	1.43134e-13	4.6934e-12
PRC1	PRC1	4	1.97722e-13	6.38419e-12
VIPR2	VIPR2	4	2.94234e-13	9.42833e-12
SYNE2	SYNE2	4	4.28419e-13	1.34976e-11
PCBP1	PCBP1	4	6.87791e-13	2.09865e-11
UCP2	UCP2	4	6.8849e-13	2.09865e-11
ID3	ID3	4	8.42452e-13	2.54499e-11
ZFP36L1	ZFP36L1	4	1.51749e-12	4.48004e-11
CXCR4	CXCR4	4	7.0858e-12	1.90235e-10
NUSAP1	NUSAP1	4	7.83325e-12	2.09304e-10
CDK1	CDK1	4	1.05364e-11	2.75857e-10
TOP2A	TOP2A	4	1.80677e-11	4.57843e-10
LCK	LCK	4	4.4741e-11	1.09025e-09
SH2D1A	SH2D1A	4	5.10606e-11	1.23554e-09
GTSE1	GTSE1	4	5.10693e-11	1.23554e-09
DCK	DCK	4	6.67193e-11	1.59137e-09
FAM83D	FAM83D	4	2.66245e-10	5.95508e-09
SRSF10	SRSF10	4	3.33162e-10	7.32566e-09
CD1E	CD1E	4	4.41076e-10	9.57385e-09
SH3KBP1	SH3KBP1	4	5.36096e-10	1.14886e-08
HIST1H1C	HIST1H1C	4	1.12247e-09	2.32294e-08
MTA3	MTA3	4	1.15798e-09	2.3935e-08
ZNF280D	ZNF280D	4	1.23926e-09	2.55212e-08
PTPN2	PTPN2	4	1.26813e-09	2.6084e-08
ESCO2	ESCO2	4	1.31316e-09	2.69445e-08
BCL11B	BCL11B	4	1.5938e-09	3.22716e-08
CKAP2L	CKAP2L	4	1.64329e-09	3.32339e-08
C21orf58	C21orf58	4	1.77287e-09	3.56411e-08
HMGA1	HMGA1	4	1.96492e-09	3.92681e-08
STMN1	STMN1	4	2.11825e-09	4.19354e-08
CBX5	CBX5	4	2.239e-09	4.41705e-08
PPP1R1C	PPP1R1C	4	2.93876e-09	5.70424e-08
GLIPR1	GLIPR1	4	2.95762e-09	5.73425e-08
ID1	ID1	4	3.379e-09	6.499e-08
GPR160	GPR160	4	4.52335e-09	8.55384e-08
GPANK1	GPANK1	4	4.55615e-09	8.60623e-08
TRBC2	TRBC2	5	3.13091e-66	1.65224e-63
TCF7	TCF7	5	5.3766e-58	1.9318e-55
CD8A	CD8A	5	3.86179e-46	8.15176e-44
RP11-144L1.4	RP11-144L1.4	5	8.87942e-43	1.74357e-40
CD52	CD52	5	1.1997e-39	2.02593e-37
H3F3A	H3F3A	5	9.43191e-39	1.47478e-36
SH3TC1	SH3TC1	5	1.65519e-34	2.15009e-32
LST1	LST1	5	3.30209e-32	3.87239e-30
C12orf57	C12orf57	5	6.71221e-30	7.17399e-28
E2F2	E2F2	5	2.98605e-25	2.45977e-23
LETM1	LETM1	5	1.1286e-24	8.90595e-23
RGS10	RGS10	5	3.27938e-23	2.37678e-21
GNAS	GNAS	5	2.501e-19	1.34077e-17
HIST1H1D	HIST1H1D	5	5.05444e-19	2.65076e-17
DUT	DUT	5	1.17265e-17	5.50069e-16
ANP32B	ANP32B	5	1.62983e-16	7.05244e-15
ATAD2	ATAD2	5	3.12095e-16	1.31561e-14
TNRC6C	TNRC6C	5	3.12405e-16	1.31561e-14
ARHGAP11B	ARHGAP11B	5	3.55986e-15	1.36316e-13
ELOVL4	ELOVL4	5	1.63475e-14	5.87362e-13
PCBP3	PCBP3	5	1.07219e-13	3.57826e-12
RP11-620J15.3	RP11-620J15.3	5	1.5617e-13	5.10106e-12
SGOL2	SGOL2	5	8.02644e-13	2.43344e-11
CAMK1D	CAMK1D	5	1.23307e-12	3.67246e-11
POGZ	POGZ	5	1.65494e-12	4.86881e-11
WHSC1	WHSC1	5	1.92822e-12	5.62382e-11
CDT1	CDT1	5	4.73662e-12	1.30272e-10
TFDP2	TFDP2	5	1.5475e-11	3.97152e-10
MNS1	MNS1	5	5.44926e-11	1.31272e-09
DHFR	DHFR	5	6.71683e-11	1.59982e-09
PKMYT1	PKMYT1	5	1.20182e-10	2.77636e-09
PXMP2	PXMP2	5	1.4915e-10	3.41563e-09
NINL	NINL	5	2.03077e-10	4.5786e-09
CKLF	CKLF	5	3.07019e-10	6.78616e-09
SMC3	SMC3	5	3.89502e-10	8.49809e-09
S1PR3	S1PR3	5	1.51673e-09	3.0748e-08
CALN1	CALN1	5	2.04901e-09	4.06599e-08
MPHOSPH9	MPHOSPH9	5	5.03826e-09	9.48507e-08
RPS29	RPS29	6	2.41697e-131	2.04077e-127
RPS3A	RPS3A	6	2.01048e-124	1.1317e-120
TPT1	TPT1	6	7.01127e-118	2.95998e-114
RPL28	RPL28	6	9.3167e-117	3.14662e-113
RPS27	RPS27	6	4.86885e-109	1.02775e-105
RPL37	RPL37	6	1.41503e-103	2.65507e-100
RPS21	RPS21	6	4.61402e-102	7.7917e-99
RPS12	RPS12	6	6.31652e-100	9.69701e-97
RPL36A	RPL36A	6	8.30822e-95	1.00215e-91
RPL39	RPL39	6	4.29596e-94	4.8364e-91
RPS28	RPS28	6	2.09911e-91	2.21548e-88
RPL31	RPL31	6	1.79645e-88	1.78451e-85
RPL34	RPL34	6	1.26284e-80	1.06628e-77
RPLP2	RPLP2	6	4.66785e-80	3.583e-77
RPS23	RPS23	6	4.07665e-71	2.45865e-68
RPL37A	RPL37A	6	7.38755e-68	4.30185e-65
AIF1	AIF1	6	1.80552e-67	1.01633e-64
RPS15A	RPS15A	6	2.28019e-64	1.04069e-61
RPL38	RPL38	6	1.3928e-63	6.18951e-61
RPS17	RPS17	6	2.46576e-62	1.01559e-59
RPL22	RPL22	6	7.82073e-61	3.14449e-58
ATP5E	ATP5E	6	4.17506e-55	1.38244e-52
RPL21	RPL21	6	4.70313e-55	1.52734e-52
RPL23A	RPL23A	6	7.36564e-53	2.1082e-50
RPL41	RPL41	6	2.24959e-50	5.75589e-48
RPL26	RPL26	6	5.27235e-50	1.32887e-47
RPS25	RPS25	6	1.99986e-48	4.75658e-46
RPS8	RPS8	6	2.87752e-48	6.74897e-46
RPL30	RPL30	6	1.03578e-47	2.33216e-45
SMPD3	SMPD3	6	1.77382e-47	3.94137e-45
RPS20	RPS20	6	1.3881e-44	2.79059e-42
RPS11	RPS11	6	3.69025e-42	6.92413e-40
NDUFB1	NDUFB1	6	1.02105e-41	1.85403e-39
FYB	FYB	6	3.82939e-41	6.80704e-39
RPL32	RPL32	6	6.82346e-39	1.08705e-36
RPS24	RPS24	6	8.98376e-39	1.41784e-36
UBA52	UBA52	6	6.88243e-38	1.04706e-35
RPL9	RPL9	6	1.46054e-36	2.07261e-34
RPS16	RPS16	6	7.54785e-34	9.6561e-32
RPL35A	RPL35A	6	8.05422e-33	9.71512e-31
RPS13	RPS13	6	1.39168e-30	1.53604e-28
RPL27	RPL27	6	1.42185e-29	1.49135e-27
C21orf33	C21orf33	6	1.55983e-28	1.5868e-26
UQCRB	UQCRB	6	3.93392e-28	3.9309e-26
TRAC	TRAC	6	3.99941e-26	3.49938e-24
CRIP1	CRIP1	6	6.82257e-25	5.53907e-23
C8orf59	C8orf59	6	9.20168e-25	7.32966e-23
SNRPG	SNRPG	6	3.36336e-23	2.42722e-21
RPL13	RPL13	6	6.97724e-23	4.9299e-21
SLA	SLA	6	2.01674e-20	1.22506e-18
CHRNA3	CHRNA3	6	2.32792e-20	1.40398e-18
USMG5	USMG5	6	2.52361e-20	1.51121e-18
RPL24	RPL24	6	2.97794e-20	1.77072e-18
CD1A	CD1A	6	5.07229e-20	2.90358e-18
RPL7	RPL7	6	1.90385e-19	1.04046e-17
STAG3	STAG3	6	2.45202e-19	1.3187e-17
RPL11	RPL11	6	3.32264e-19	1.75891e-17
RPL36	RPL36	6	1.13133e-18	5.7893e-17
ATP5I	ATP5I	6	1.89475e-18	9.52283e-17
RPL27A	RPL27A	6	3.69199e-18	1.79674e-16
PITPNM2	PITPNM2	6	6.51163e-18	3.11507e-16
RPS6	RPS6	6	7.46962e-18	3.55322e-16
NACA	NACA	6	1.59676e-17	7.42825e-16
SNHG25	SNHG25	6	2.1617e-17	9.91972e-16
RPL17	RPL17	6	3.51044e-17	1.60653e-15
SIT1	SIT1	6	1.27206e-16	5.55072e-15
HMGN5	HMGN5	6	1.63292e-16	7.05244e-15
LSM3	LSM3	6	2.97147e-16	1.25763e-14
IFI27L2	IFI27L2	6	4.09133e-16	1.69339e-14
NDUFB3	NDUFB3	6	1.26541e-15	5.05176e-14
SRRM1	SRRM1	6	1.57561e-15	6.20217e-14
APOLD1	APOLD1	6	2.32158e-15	9.0333e-14
SYNGR1	SYNGR1	6	3.05351e-15	1.17728e-13
NSA2	NSA2	6	3.76536e-15	1.42889e-13
NAP1L1	NAP1L1	6	4.00453e-15	1.51624e-13
SNRPF	SNRPF	6	9.24407e-15	3.40097e-13
EEF1A1	EEF1A1	6	1.38417e-14	5.02676e-13
CD2	CD2	6	1.62102e-14	5.8367e-13
LUC7L3	LUC7L3	6	2.27535e-14	8.07224e-13
PET100	PET100	6	2.78609e-14	9.76113e-13
NDUFA12	NDUFA12	6	1.01581e-13	3.40355e-12
ARHGEF10	ARHGEF10	6	1.20356e-13	3.96964e-12
RPLP1	RPLP1	6	3.69862e-13	1.17624e-11
RPL10A	RPL10A	6	4.22878e-13	1.33479e-11
RPS19	RPS19	6	7.61943e-13	2.31837e-11
TCEB2	TCEB2	6	1.2163e-12	3.62892e-11
EEF1B2	EEF1B2	6	1.79822e-12	5.26285e-11
C19orf53	C19orf53	6	1.98925e-12	5.762e-11
COX7B	COX7B	6	2.21939e-12	6.40664e-11
ZSCAN16-AS1	ZSCAN16-AS1	6	2.75259e-12	7.85187e-11
RPL23	RPL23	6	3.14178e-12	8.84254e-11
POLR2J3	POLR2J3	6	3.19477e-12	8.97671e-11
CHI3L2	CHI3L2	6	9.24899e-12	2.44808e-10
TMA7	TMA7	6	9.46094e-12	2.49636e-10
TTF1	TTF1	6	1.09441e-11	2.86088e-10
SNRPE	SNRPE	6	1.39689e-11	3.59592e-10
DNMT1	DNMT1	6	1.63033e-11	4.15883e-10
ZNF423	ZNF423	6	1.64562e-11	4.19149e-10
RPL29	RPL29	6	1.95748e-11	4.92637e-10
RPL36AL	RPL36AL	6	3.09708e-11	7.66868e-10
NDUFA3	NDUFA3	6	3.22699e-11	7.95537e-10
LINC01355	LINC01355	6	3.49062e-11	8.58022e-10
COX17	COX17	6	1.24116e-10	2.86332e-09
RPL6	RPL6	6	1.55708e-10	3.5533e-09
HIST1H1A	HIST1H1A	6	1.95011e-10	4.4144e-09
GKAP1	GKAP1	6	2.73046e-10	6.09912e-09
ITGB1BP1	ITGB1BP1	6	2.94146e-10	6.51962e-09
FAU	FAU	6	3.45305e-10	7.57295e-09
PXYLP1	PXYLP1	6	6.02994e-10	1.28246e-08
ATP5L	ATP5L	6	7.94076e-10	1.66578e-08
LINC00632	LINC00632	6	1.06978e-09	2.21933e-08
HIST1H1B	HIST1H1B	6	1.27719e-09	2.62382e-08
CENPV	CENPV	6	1.67195e-09	3.37326e-08
SON	SON	6	1.82814e-09	3.67085e-08
EIF2S2	EIF2S2	6	2.03042e-09	4.0386e-08
GGACT	GGACT	6	2.04383e-09	4.06049e-08
RBM38	RBM38	6	2.83245e-09	5.5169e-08
CISD3	CISD3	6	3.22678e-09	6.22242e-08
RORC	RORC	6	3.56199e-09	6.82762e-08
RPL13A	RPL13A	6	3.80516e-09	7.26076e-08
RPS7	RPS7	6	4.4607e-09	8.4543e-08

## Sheet: DEGs of gestational stages
	status	family	pval	qval	gene_short_name
IL32	OK	negbinomial	0	0	IL32
UBE2C	OK	negbinomial	0	0	UBE2C
RPS29	OK	negbinomial	9.59848e-283	9.59208e-280	RPS29
RPL37A	OK	negbinomial	1.53453e-273	1.15013e-270	RPL37A
RPL37	OK	negbinomial	1.38021e-254	8.27573e-252	RPL37
RPS21	OK	negbinomial	2.44888e-250	1.22363e-247	RPS21
RPL38	OK	negbinomial	8.87119e-210	3.7994e-207	RPL38
RPL36A	OK	negbinomial	4.12872e-193	1.54724e-190	RPL36A
RPS17	OK	negbinomial	1.0347e-177	3.4467e-175	RPS17
RPLP2	OK	negbinomial	1.02593e-150	3.07574e-148	RPLP2
RPL31	OK	negbinomial	1.41398e-143	3.85375e-141	RPL31
RPS28	OK	negbinomial	2.11556e-141	5.28538e-139	RPS28
RPL28	OK	negbinomial	4.51666e-139	1.04161e-136	RPL28
RPS12	OK	negbinomial	8.5704e-137	1.83529e-134	RPS12
RPS23	OK	negbinomial	6.38155e-133	1.27546e-130	RPS23
RPL39	OK	negbinomial	4.03678e-129	7.56391e-127	RPL39
TPT1	OK	negbinomial	2.10844e-126	3.71829e-124	TPT1
ATP5E	OK	negbinomial	1.64808e-117	2.74496e-115	ATP5E
ACTB	OK	negbinomial	1.01456e-109	1.60087e-107	ACTB
RPS27	OK	negbinomial	2.44208e-109	3.66068e-107	RPS27
RPL27	OK	negbinomial	8.1506e-108	1.1636e-105	RPL27
RPL6	OK	negbinomial	3.24129e-104	4.417e-102	RPL6
RPS3A	OK	negbinomial	2.80529e-100	3.65663e-98	RPS3A
RPL23A	OK	negbinomial	3.22246e-97	4.02539e-95	RPL23A
RPL22	OK	negbinomial	1.41502e-95	1.6969e-93	RPL22
HSPA6	OK	negbinomial	9.40805e-95	1.08482e-92	HSPA6
RPL21	OK	negbinomial	1.68143e-93	1.86701e-91	RPL21
RPL17	OK	negbinomial	3.5548e-93	3.80617e-91	RPL17
USMG5	OK	negbinomial	3.09244e-92	3.19695e-90	USMG5
RPL26	OK	negbinomial	5.75852e-89	5.75468e-87	RPL26
AIF1	OK	negbinomial	6.42195e-83	6.21065e-81	AIF1
RPS24	OK	negbinomial	8.01834e-81	7.51218e-79	RPS24
RPL23	OK	negbinomial	1.78433e-78	1.62103e-76	RPL23
SNRPG	OK	negbinomial	8.50536e-78	7.49973e-76	SNRPG
RPL34	OK	negbinomial	2.78325e-72	2.38405e-70	RPL34
RPL5	OK	negbinomial	2.20968e-66	1.84017e-64	RPL5
ATP5I	OK	negbinomial	1.41561e-64	1.14703e-62	ATP5I
DDX5	OK	negbinomial	1.72122e-64	1.35795e-62	DDX5
HSPA1B	OK	negbinomial	9.46337e-63	7.27466e-61	HSPA1B
PKM	OK	negbinomial	1.01097e-62	7.5772e-61	PKM
SNRPF	OK	negbinomial	6.45113e-61	4.71719e-59	SNRPF
SNHG25	OK	negbinomial	7.82078e-60	5.58254e-58	SNHG25
PSAP	OK	negbinomial	4.78645e-59	3.33715e-57	PSAP
EIF5A	OK	negbinomial	1.69108e-58	1.15224e-56	EIF5A
NDUFB1	OK	negbinomial	8.41061e-58	5.60333e-56	NDUFB1
UQCRB	OK	negbinomial	5.1432e-56	3.35203e-54	UQCRB
COX7B	OK	negbinomial	1.6433e-48	1.04822e-46	COX7B
UBC	OK	negbinomial	2.90551e-47	1.81473e-45	UBC
FXYD2	OK	negbinomial	7.38883e-46	4.52076e-44	FXYD2
ACTG1	OK	negbinomial	1.64514e-45	9.86425e-44	ACTG1
LEF1	OK	negbinomial	2.10418e-45	1.23693e-43	LEF1
H3F3B	OK	negbinomial	2.48598e-44	1.43326e-42	H3F3B
NSA2	OK	negbinomial	2.87024e-44	1.62358e-42	NSA2
DNAJB1	OK	negbinomial	3.30477e-43	1.83476e-41	DNAJB1
DTX1	OK	negbinomial	1.28446e-42	7.00146e-41	DTX1
TCF7	OK	negbinomial	1.33772e-40	7.16155e-39	TCF7
DUSP1	OK	negbinomial	1.61233e-38	8.4803e-37	DUSP1
PIM1	OK	negbinomial	7.51087e-38	3.88234e-36	PIM1
SELL	OK	negbinomial	2.4934e-37	1.26698e-35	SELL
TMSB4X	OK	negbinomial	3.07402e-37	1.53598e-35	TMSB4X
STMN1	OK	negbinomial	3.39165e-37	1.66691e-35	STMN1
C8orf59	OK	negbinomial	1.98117e-36	9.5799e-35	C8orf59
LSM3	OK	negbinomial	1.02304e-35	4.86839e-34	LSM3
SLIRP	OK	negbinomial	2.99917e-34	1.40492e-32	SLIRP
SNHG19	OK	negbinomial	3.76901e-34	1.73838e-32	SNHG19
HSPE1	OK	negbinomial	3.91175e-34	1.77688e-32	HSPE1
B2M	OK	negbinomial	1.20201e-33	5.37854e-32	B2M
SMPD3	OK	negbinomial	1.6124e-33	7.10881e-32	SMPD3
PTP4A2	OK	negbinomial	1.64107e-33	7.13031e-32	PTP4A2
HSPA5	OK	negbinomial	4.00865e-33	1.71685e-31	HSPA5
JUN	OK	negbinomial	4.22249e-33	1.78296e-31	JUN
RPL36AL	OK	negbinomial	1.70596e-32	7.10341e-31	RPL36AL
COX5A	OK	negbinomial	2.0719e-32	8.509e-31	COX5A
JCHAIN	OK	negbinomial	3.10235e-32	1.25687e-30	JCHAIN
IER2	OK	negbinomial	3.77864e-32	1.51045e-30	IER2
HSPA1A	OK	negbinomial	4.00385e-32	1.57941e-30	HSPA1A
MIF	OK	negbinomial	8.20968e-32	3.19644e-30	MIF
RPS19	OK	negbinomial	1.92317e-31	7.39188e-30	RPS19
POLR2L	OK	negbinomial	3.85246e-31	1.46198e-29	POLR2L
TSC22D1	OK	negbinomial	4.15013e-31	1.55526e-29	TSC22D1
H1FX	OK	negbinomial	3.41315e-30	1.26329e-28	H1FX
RRM1	OK	negbinomial	5.95131e-30	2.17586e-28	RRM1
DEFA6	OK	negbinomial	2.18365e-29	7.88746e-28	DEFA6
TUBA1B	OK	negbinomial	7.60655e-29	2.71482e-27	TUBA1B
MCM7	OK	negbinomial	3.18589e-28	1.12368e-26	MCM7
GPR183	OK	negbinomial	6.45143e-28	2.249e-26	GPR183
HNRNPU	OK	negbinomial	5.46556e-27	1.88342e-25	HNRNPU
TRAC	OK	negbinomial	9.23715e-27	3.14693e-25	TRAC
HIST3H2A	OK	negbinomial	1.21663e-26	4.09827e-25	HIST3H2A
UGP2	OK	negbinomial	1.82592e-26	6.08234e-25	UGP2
LMNB1	OK	negbinomial	9.15359e-26	3.01566e-24	LMNB1
HERPUD1	OK	negbinomial	1.07976e-25	3.5186e-24	HERPUD1
TUBB	OK	negbinomial	1.83948e-25	5.92984e-24	TUBB
FTL	OK	negbinomial	5.62958e-25	1.79548e-23	FTL
ARRDC3	OK	negbinomial	5.26723e-24	1.66223e-22	ARRDC3
LUC7L3	OK	negbinomial	1.98808e-23	6.2086e-22	LUC7L3
HIST1H3H	OK	negbinomial	2.59642e-23	8.0248e-22	HIST1H3H
MRPL51	OK	negbinomial	2.83996e-23	8.68795e-22	MRPL51
MARCKS	OK	negbinomial	4.56806e-23	1.38334e-21	MARCKS
LCP1	OK	negbinomial	6.61874e-23	1.9843e-21	LCP1
FYB	OK	negbinomial	1.34398e-22	3.95025e-21	FYB
PRDX2	OK	negbinomial	1.3375e-22	3.95025e-21	PRDX2
ITM2A	OK	negbinomial	1.39265e-22	4.05356e-21	ITM2A
CLK1	OK	negbinomial	2.08e-22	5.99601e-21	CLK1
TIMP3	OK	negbinomial	5.05147e-22	1.44232e-20	TIMP3
TSPAN7	OK	negbinomial	6.20106e-22	1.75385e-20	TSPAN7
EIF3B	OK	negbinomial	8.24489e-22	2.31011e-20	EIF3B
H2AFY	OK	negbinomial	1.09874e-21	3.05003e-20	H2AFY
RHOH	OK	negbinomial	1.602e-21	4.40624e-20	RHOH
TRIM28	OK	negbinomial	1.8918e-21	5.15602e-20	TRIM28
CD52	OK	negbinomial	3.12971e-21	8.45304e-20	CD52
H3F3A	OK	negbinomial	3.74518e-21	1.00251e-19	H3F3A
HSP90AB1	OK	negbinomial	4.89674e-21	1.29915e-19	HSP90AB1
CD1E	OK	negbinomial	5.96294e-21	1.56815e-19	CD1E
PRKCH	OK	negbinomial	7.18159e-21	1.87221e-19	PRKCH
CD99	OK	negbinomial	8.0281e-21	2.07485e-19	CD99
HLA-A	OK	negbinomial	1.003e-20	2.57008e-19	HLA-A
SLC3A2	OK	negbinomial	1.34459e-20	3.41617e-19	SLC3A2
CD81	OK	negbinomial	1.66815e-20	4.20263e-19	CD81
SFPQ	OK	negbinomial	1.70472e-20	4.25896e-19	SFPQ
PDIA3	OK	negbinomial	2.01528e-20	4.987e-19	PDIA3
SH3BP5	OK	negbinomial	2.0294e-20	4.987e-19	SH3BP5
HNRNPA3	OK	negbinomial	2.3953e-20	5.83829e-19	HNRNPA3
TOMM5	OK	negbinomial	2.55773e-20	6.18394e-19	TOMM5
SRSF6	OK	negbinomial	4.18032e-20	1.00261e-18	SRSF6
NDFIP2	OK	negbinomial	4.28008e-20	1.01839e-18	NDFIP2
SH3TC1	OK	negbinomial	5.2933e-20	1.24955e-18	SH3TC1
MAD2L1	OK	negbinomial	5.40774e-20	1.26659e-18	MAD2L1
TPM4	OK	negbinomial	7.18552e-20	1.66994e-18	TPM4
MCM2	OK	negbinomial	9.63548e-20	2.22209e-18	MCM2
RGS1	OK	negbinomial	1.05203e-19	2.40761e-18	RGS1
MYL12A	OK	negbinomial	1.07272e-19	2.43638e-18	MYL12A
CCNI2	OK	negbinomial	1.12784e-19	2.5423e-18	CCNI2
UHRF1	OK	negbinomial	1.57287e-19	3.519e-18	UHRF1
NME4	OK	negbinomial	3.12866e-19	6.91122e-18	NME4
ARPC5	OK	negbinomial	3.13518e-19	6.91122e-18	ARPC5
KPNA2	OK	negbinomial	7.11646e-19	1.55731e-17	KPNA2
STAG3	OK	negbinomial	9.10253e-19	1.97749e-17	STAG3
ODC1	OK	negbinomial	1.61345e-18	3.47996e-17	ODC1
UBB	OK	negbinomial	3.31796e-18	7.10518e-17	UBB
RAD21	OK	negbinomial	3.38218e-18	7.19133e-17	RAD21
ZWINT	OK	negbinomial	4.09845e-18	8.65292e-17	ZWINT
CALM2	OK	negbinomial	4.17484e-18	8.75257e-17	CALM2
CRIP1	OK	negbinomial	4.85983e-18	1.01179e-16	CRIP1
BUB3	OK	negbinomial	7.03308e-18	1.45415e-16	BUB3
CMPK2	OK	negbinomial	1.04147e-17	2.13857e-16	CMPK2
SNHG8	OK	negbinomial	1.29489e-17	2.64087e-16	SNHG8
IER5	OK	negbinomial	1.34446e-17	2.72345e-16	IER5
BTG2	OK	negbinomial	6.71128e-17	1.35036e-15	BTG2
CAT	OK	negbinomial	1.03614e-16	2.0709e-15	CAT
CD1A	OK	negbinomial	1.18159e-16	2.34597e-15	CD1A
HSP90AA1	OK	negbinomial	1.5556e-16	3.06822e-15	HSP90AA1
CHRNA3	OK	negbinomial	1.77836e-16	3.48466e-15	CHRNA3
ITGB1	OK	negbinomial	2.90281e-16	5.65105e-15	ITGB1
HMGN2	OK	negbinomial	3.78522e-16	7.32135e-15	HMGN2
SLC25A3	OK	negbinomial	4.83228e-16	9.28666e-15	SLC25A3
PA2G4	OK	negbinomial	1.30003e-15	2.48249e-14	PA2G4
UBE2E1	OK	negbinomial	1.93622e-15	3.67391e-14	UBE2E1
COTL1	OK	negbinomial	2.23945e-15	4.22256e-14	COTL1
NUDT8	OK	negbinomial	5.86063e-15	1.09814e-13	NUDT8
PGK1	OK	negbinomial	6.05731e-15	1.12794e-13	PGK1
BCL2L11	OK	negbinomial	7.48622e-15	1.37691e-13	BCL2L11
C12orf57	OK	negbinomial	7.47282e-15	1.37691e-13	C12orf57
KCNK1	OK	negbinomial	9.37006e-15	1.71289e-13	KCNK1
RGS2	OK	negbinomial	9.78231e-15	1.77742e-13	RGS2
MARCKSL1	OK	negbinomial	1.05256e-14	1.90096e-13	MARCKSL1
HMGN5	OK	negbinomial	1.07116e-14	1.92295e-13	HMGN5
SNHG9	OK	negbinomial	1.10293e-14	1.96821e-13	SNHG9
MTHFD1	OK	negbinomial	1.21308e-14	2.15196e-13	MTHFD1
HNRNPF	OK	negbinomial	1.94021e-14	3.42161e-13	HNRNPF
ID1	OK	negbinomial	2.34747e-14	4.11563e-13	ID1
HSPA9	OK	negbinomial	2.78719e-14	4.85813e-13	HSPA9
CLEC4A	OK	negbinomial	2.82379e-14	4.89349e-13	CLEC4A
SLC29A1	OK	negbinomial	2.84715e-14	4.9056e-13	SLC29A1
C17orf89	OK	negbinomial	2.87429e-14	4.92407e-13	C17orf89
RPL22L1	OK	negbinomial	3.8154e-14	6.49919e-13	RPL22L1
GSTM3	OK	negbinomial	3.88157e-14	6.57455e-13	GSTM3
DDX21	OK	negbinomial	6.09938e-14	1.0273e-12	DDX21
HSPH1	OK	negbinomial	6.90294e-14	1.15615e-12	HSPH1
C6orf48	OK	negbinomial	8.26671e-14	1.37687e-12	C6orf48
ZFP36L2	OK	negbinomial	1.03161e-13	1.70871e-12	ZFP36L2
ZNF423	OK	negbinomial	1.46384e-13	2.41131e-12	ZNF423
RHOU	OK	negbinomial	1.8965e-13	3.10694e-12	RHOU
TRGV5	OK	negbinomial	1.91843e-13	3.12579e-12	TRGV5
EIF5B	OK	negbinomial	2.0067e-13	3.25195e-12	EIF5B
HIST1H4C	OK	negbinomial	2.45118e-13	3.95088e-12	HIST1H4C
EIF2S2	OK	negbinomial	2.74058e-13	4.39372e-12	EIF2S2
LBR	OK	negbinomial	2.79047e-13	4.44991e-12	LBR
PDIA6	OK	negbinomial	2.85387e-13	4.52694e-12	PDIA6
FRMPD2	OK	negbinomial	3.04356e-13	4.80241e-12	FRMPD2
TBCD	OK	negbinomial	3.87083e-13	6.07578e-12	TBCD
HIST1H2AC	OK	negbinomial	5.60261e-13	8.74825e-12	HIST1H2AC
HSP90B1	OK	negbinomial	7.04026e-13	1.09361e-11	HSP90B1
CANX	OK	negbinomial	9.86711e-13	1.52482e-11	CANX
SLA	OK	negbinomial	1.02768e-12	1.57999e-11	SLA
CD164	OK	negbinomial	1.092e-12	1.67032e-11	CD164
FABP5	OK	negbinomial	1.29412e-12	1.96942e-11	FABP5
KIAA0101	OK	negbinomial	1.30378e-12	1.9741e-11	KIAA0101
RGPD3	OK	negbinomial	1.64171e-12	2.47329e-11	RGPD3
EVA1A	OK	negbinomial	2.19369e-12	3.28834e-11	EVA1A
ARHGEF10	OK	negbinomial	2.74897e-12	4.10021e-11	ARHGEF10
TAF7	OK	negbinomial	3.12893e-12	4.64383e-11	TAF7
NABP1	OK	negbinomial	3.47585e-12	5.13331e-11	NABP1
NKG7	OK	negbinomial	4.53194e-12	6.66018e-11	NKG7
TASP1	OK	negbinomial	4.77681e-12	6.98579e-11	TASP1
MCM6	OK	negbinomial	5.60829e-12	8.16197e-11	MCM6
CDK1	OK	negbinomial	6.80412e-12	9.85447e-11	CDK1
FOS	OK	negbinomial	6.95355e-12	1.00225e-10	FOS
SON	OK	negbinomial	9.2271e-12	1.32358e-10	SON
KIF22	OK	negbinomial	1.02202e-11	1.45906e-10	KIF22
HSPB1	OK	negbinomial	1.16898e-11	1.66095e-10	HSPB1
GADD45B	OK	negbinomial	1.5856e-11	2.24227e-10	GADD45B
ARL6IP1	OK	negbinomial	1.65088e-11	2.32364e-10	ARL6IP1
BUB1	OK	negbinomial	1.76958e-11	2.47906e-10	BUB1
APOLD1	OK	negbinomial	1.9015e-11	2.65148e-10	APOLD1
THEMIS	OK	negbinomial	2.03443e-11	2.82371e-10	THEMIS
UBALD2	OK	negbinomial	2.37712e-11	3.28415e-10	UBALD2
TRGC2	OK	negbinomial	3.13377e-11	4.30966e-10	TRGC2
FHIT	OK	negbinomial	3.14892e-11	4.31071e-10	FHIT
ARL4C	OK	negbinomial	3.38539e-11	4.61336e-10	ARL4C
STRA6	OK	negbinomial	3.40265e-11	4.6159e-10	STRA6
HBA2	OK	negbinomial	4.09429e-11	5.52914e-10	HBA2
HIST2H2BE	OK	negbinomial	4.37836e-11	5.88624e-10	HIST2H2BE
CD7	OK	negbinomial	4.69874e-11	6.28875e-10	CD7
TRGC1	OK	negbinomial	4.79041e-11	6.38295e-10	TRGC1
MRPL20	OK	negbinomial	4.95735e-11	6.57616e-10	MRPL20
CALM3	OK	negbinomial	5.04728e-11	6.66596e-10	CALM3
RACGAP1	OK	negbinomial	5.51377e-11	7.25012e-10	RACGAP1
EIF4G2	OK	negbinomial	5.68488e-11	7.44248e-10	EIF4G2
SIT1	OK	negbinomial	6.21133e-11	8.09633e-10	SIT1
C4orf27	OK	negbinomial	6.30218e-11	8.1792e-10	C4orf27
CCNB2	OK	negbinomial	6.87957e-11	8.89007e-10	CCNB2
PRC1	OK	negbinomial	7.71182e-11	9.88035e-10	PRC1
IFRD1	OK	negbinomial	7.69233e-11	9.88035e-10	IFRD1
IDI1	OK	negbinomial	8.01579e-11	1.02261e-09	IDI1
EBNA1BP2	OK	negbinomial	8.90829e-11	1.13165e-09	EBNA1BP2
RFC1	OK	negbinomial	1.08845e-10	1.37687e-09	RFC1
RCAN1	OK	negbinomial	1.10332e-10	1.38981e-09	RCAN1
MAGED2	OK	negbinomial	1.20903e-10	1.51659e-09	MAGED2
APOBEC3C	OK	negbinomial	1.28823e-10	1.60921e-09	APOBEC3C
DLGAP5	OK	negbinomial	1.32563e-10	1.64907e-09	DLGAP5
FAM107B	OK	negbinomial	1.6408e-10	2.03269e-09	FAM107B
FAM83D	OK	negbinomial	2.07879e-10	2.56469e-09	FAM83D
CDK2	OK	negbinomial	2.24398e-10	2.75716e-09	CDK2
MSH2	OK	negbinomial	2.30219e-10	2.81713e-09	MSH2
UBE2S	OK	negbinomial	2.42491e-10	2.95524e-09	UBE2S
TRBC2	OK	negbinomial	3.18414e-10	3.8648e-09	TRBC2
PCDH9	OK	negbinomial	3.31126e-10	4.00289e-09	PCDH9
ID3	OK	negbinomial	3.46291e-10	4.1694e-09	ID3
ZFP36L1	OK	negbinomial	3.75771e-10	4.50625e-09	ZFP36L1
P4HB	OK	negbinomial	3.93667e-10	4.70204e-09	P4HB
WDR1	OK	negbinomial	4.11613e-10	4.89689e-09	WDR1
RBM38	OK	negbinomial	4.32496e-10	5.12499e-09	RBM38
SGOL2	OK	negbinomial	4.37065e-10	5.15874e-09	SGOL2
MID1IP1	OK	negbinomial	4.63857e-10	5.4535e-09	MID1IP1
PPP1R15A	OK	negbinomial	5.54337e-10	6.49181e-09	PPP1R15A
XBP1	OK	negbinomial	5.65196e-10	6.59322e-09	XBP1
TRAT1	OK	negbinomial	6.08932e-10	7.07458e-09	TRAT1
ATP1A1	OK	negbinomial	6.11179e-10	7.07458e-09	ATP1A1
SET	OK	negbinomial	6.27757e-10	7.21079e-09	SET
MTF2	OK	negbinomial	6.27336e-10	7.21079e-09	MTF2
CCNB1	OK	negbinomial	6.55374e-10	7.49928e-09	CCNB1
PDCD5	OK	negbinomial	7.41141e-10	8.44845e-09	PDCD5
PLK1	OK	negbinomial	7.86016e-10	8.92605e-09	PLK1
AC002454.1	OK	negbinomial	8.01512e-10	9.06767e-09	AC002454.1
PPA1	OK	negbinomial	8.0671e-10	9.09216e-09	PPA1
CDC42	OK	negbinomial	9.04155e-10	1.01523e-08	CDC42
DCK	OK	negbinomial	9.52255e-10	1.06525e-08	DCK
IFI27L2	OK	negbinomial	9.61451e-10	1.07154e-08	IFI27L2
VMP1	OK	negbinomial	9.95659e-10	1.10555e-08	VMP1
SOX4	OK	negbinomial	1.09557e-09	1.212e-08	SOX4
CD2	OK	negbinomial	1.15831e-09	1.2767e-08	CD2
NCAPG	OK	negbinomial	1.17858e-09	1.29428e-08	NCAPG
CD69	OK	negbinomial	1.2381e-09	1.35468e-08	CD69
TMSB10	OK	negbinomial	1.34712e-09	1.4686e-08	TMSB10
LINC00977	OK	negbinomial	1.41327e-09	1.53514e-08	LINC00977
TMEM163	OK	negbinomial	1.59435e-09	1.72558e-08	TMEM163
CBX6	OK	negbinomial	1.65417e-09	1.78389e-08	CBX6
CDC45	OK	negbinomial	1.74331e-09	1.87328e-08	CDC45
KIAA1524	OK	negbinomial	1.92904e-09	2.06545e-08	KIAA1524
MTA3	OK	negbinomial	2.04179e-09	2.1784e-08	MTA3
PLAC8	OK	negbinomial	2.54469e-09	2.70531e-08	PLAC8
EIF3J	OK	negbinomial	2.84954e-09	3.0187e-08	EIF3J
HIST1H1B	OK	negbinomial	3.38242e-09	3.5706e-08	HIST1H1B
MGST1	OK	negbinomial	3.39986e-09	3.57642e-08	MGST1
HSPA8	OK	negbinomial	3.61263e-09	3.78695e-08	HSPA8
RRM2	OK	negbinomial	3.73902e-09	3.90578e-08	RRM2
TNRC6C	OK	negbinomial	4.87221e-09	5.07184e-08	TNRC6C
ADTRP	OK	negbinomial	5.07595e-09	5.26563e-08	ADTRP
LPAR6	OK	negbinomial	5.33155e-09	5.51172e-08	LPAR6
JUNB	OK	negbinomial	5.66038e-09	5.83156e-08	JUNB
RP11-144L1.4	OK	negbinomial	6.11447e-09	6.2778e-08	RP11-144L1.4
INTS7	OK	negbinomial	7.0402e-09	7.20359e-08	INTS7
DDIT4	OK	negbinomial	8.15077e-09	8.31156e-08	DDIT4
GPR160	OK	negbinomial	8.29474e-09	8.4297e-08	GPR160
ZFAND2A	OK	negbinomial	9.0294e-09	9.14531e-08	ZFAND2A
PMAIP1	OK	negbinomial	9.46655e-09	9.5558e-08	PMAIP1
ZFP36	OK	negbinomial	9.91712e-09	9.97702e-08	ZFP36
H2AFJ	OK	negbinomial	1.07783e-08	1.08071e-07	H2AFJ
ACO1	OK	negbinomial	1.1138e-08	1.11306e-07	ACO1
HMGB2	OK	negbinomial	1.21199e-08	1.20716e-07	HMGB2
CLSPN	OK	negbinomial	1.31139e-08	1.30184e-07	CLSPN
MAT2A	OK	negbinomial	1.32908e-08	1.31504e-07	MAT2A
PNRC2	OK	negbinomial	1.34558e-08	1.32699e-07	PNRC2
EVL	OK	negbinomial	1.4941e-08	1.46863e-07	EVL
EPSTI1	OK	negbinomial	1.57838e-08	1.5464e-07	EPSTI1
GNAL	OK	negbinomial	1.60064e-08	1.5631e-07	GNAL
CD53	OK	negbinomial	1.64256e-08	1.59883e-07	CD53
BIN1	OK	negbinomial	1.68132e-08	1.63126e-07	BIN1
TRAM1	OK	negbinomial	1.77434e-08	1.71596e-07	TRAM1
DNMT1	OK	negbinomial	1.85054e-08	1.7839e-07	DNMT1
BTG1	OK	negbinomial	1.96318e-08	1.88641e-07	BTG1
PITPNM2	OK	negbinomial	2.14051e-08	2.05024e-07	PITPNM2
GIMAP4	OK	negbinomial	2.26791e-08	2.16535e-07	GIMAP4
SRRM1	OK	negbinomial	2.27863e-08	2.16867e-07	SRRM1
CCT4	OK	negbinomial	2.42575e-08	2.30139e-07	CCT4
ERN1	OK	negbinomial	2.82568e-08	2.67236e-07	ERN1
SEPW1	OK	negbinomial	2.90762e-08	2.74121e-07	SEPW1
RP11-402P6.11	OK	negbinomial	2.92415e-08	2.74815e-07	RP11-402P6.11
PARP1	OK	negbinomial	2.9774e-08	2.78945e-07	PARP1
ENO1	OK	negbinomial	3.00125e-08	2.80304e-07	ENO1
LINC00891	OK	negbinomial	3.08255e-08	2.87003e-07	LINC00891
ATAD2	OK	negbinomial	3.12423e-08	2.89983e-07	ATAD2
SVIP	OK	negbinomial	3.4273e-08	3.17131e-07	SVIP
HLA-C	OK	negbinomial	3.49985e-08	3.22848e-07	HLA-C
CDC20	OK	negbinomial	3.7557e-08	3.45387e-07	CDC20
IFITM1	OK	negbinomial	4.6023e-08	4.21948e-07	IFITM1
GLIPR1	OK	negbinomial	4.89936e-08	4.47813e-07	GLIPR1
PIP4K2A	OK	negbinomial	4.92224e-08	4.48537e-07	PIP4K2A
KIF2C	OK	negbinomial	4.95534e-08	4.4913e-07	KIF2C
C1orf228	OK	negbinomial	4.9587e-08	4.4913e-07	C1orf228
NOSIP	OK	negbinomial	5.01744e-08	4.52189e-07	NOSIP
DNAJB6	OK	negbinomial	5.02265e-08	4.52189e-07	DNAJB6
CTSC	OK	negbinomial	5.11504e-08	4.59128e-07	CTSC
APOBEC3G	OK	negbinomial	6.05412e-08	5.4164e-07	APOBEC3G
CAPZA1	OK	negbinomial	6.07042e-08	5.4164e-07	CAPZA1
SPAG5	OK	negbinomial	6.10079e-08	5.42735e-07	SPAG5
ZBTB16	OK	negbinomial	6.50449e-08	5.76936e-07	ZBTB16
MLLT11	OK	negbinomial	7.28445e-08	6.44212e-07	MLLT11
LAPTM4B	OK	negbinomial	7.5129e-08	6.62461e-07	LAPTM4B
CDV3	OK	negbinomial	7.84054e-08	6.89324e-07	CDV3
PRELID1	OK	negbinomial	7.86981e-08	6.89874e-07	PRELID1
BEX2	OK	negbinomial	7.94605e-08	6.94526e-07	BEX2
TRIM56	OK	negbinomial	8.63289e-08	7.52366e-07	TRIM56
BAX	OK	negbinomial	8.8341e-08	7.6767e-07	BAX
MCM3	OK	negbinomial	9.12003e-08	7.90227e-07	MCM3
IFI16	OK	negbinomial	9.22803e-08	7.97281e-07	IFI16
WEE1	OK	negbinomial	1.06803e-07	9.20105e-07	WEE1
CST3	OK	negbinomial	1.40693e-07	1.20859e-06	CST3
SAT1	OK	negbinomial	1.46666e-07	1.2563e-06	SAT1
HBA1	OK	negbinomial	1.4755e-07	1.26027e-06	HBA1
CITED2	OK	negbinomial	1.53348e-07	1.30607e-06	CITED2
CD248	OK	negbinomial	1.56192e-07	1.32653e-06	CD248
CHI3L2	OK	negbinomial	1.58477e-07	1.34213e-06	CHI3L2
QPRT	OK	negbinomial	1.7395e-07	1.46902e-06	QPRT
NEAT1	OK	negbinomial	1.76786e-07	1.48741e-06	NEAT1
CDCA7	OK	negbinomial	1.7712e-07	1.48741e-06	CDCA7
TXNIP	OK	negbinomial	1.8113e-07	1.51684e-06	TXNIP
SSR2	OK	negbinomial	1.95195e-07	1.63007e-06	SSR2
SPINT2	OK	negbinomial	2.02405e-07	1.68558e-06	SPINT2
GIMAP6	OK	negbinomial	2.17471e-07	1.80603e-06	GIMAP6
MCM5	OK	negbinomial	2.21238e-07	1.83224e-06	MCM5
ID2	OK	negbinomial	2.23561e-07	1.84638e-06	ID2
DEPDC1B	OK	negbinomial	2.27415e-07	1.87305e-06	DEPDC1B
PPP1CB	OK	negbinomial	2.30709e-07	1.89498e-06	PPP1CB
BAG3	OK	negbinomial	2.50138e-07	2.04894e-06	BAG3
CIB2	OK	negbinomial	2.57348e-07	2.10226e-06	CIB2
UBE2F	OK	negbinomial	2.64493e-07	2.15476e-06	UBE2F
CYB5D2	OK	negbinomial	2.75277e-07	2.23653e-06	CYB5D2
GIMAP1	OK	negbinomial	2.9534e-07	2.39305e-06	GIMAP1
ANXA5	OK	negbinomial	3.18132e-07	2.57078e-06	ANXA5
TRGV9	OK	negbinomial	3.50455e-07	2.82436e-06	TRGV9
MARS	OK	negbinomial	3.61315e-07	2.90408e-06	MARS
FDFT1	OK	negbinomial	3.68687e-07	2.95541e-06	FDFT1
LINC00632	OK	negbinomial	3.73753e-07	2.98008e-06	LINC00632
SERBP1	OK	negbinomial	3.73225e-07	2.98008e-06	SERBP1
RGS10	OK	negbinomial	3.81641e-07	3.03491e-06	RGS10
ISYNA1	OK	negbinomial	4.2612e-07	3.37965e-06	ISYNA1
SAP30	OK	negbinomial	4.80341e-07	3.79964e-06	SAP30
FUS	OK	negbinomial	5.02541e-07	3.96479e-06	FUS
PTDSS1	OK	negbinomial	5.06291e-07	3.98389e-06	PTDSS1
MTHFD2	OK	negbinomial	5.23975e-07	4.11224e-06	MTHFD2
CENPV	OK	negbinomial	5.40383e-07	4.22994e-06	CENPV
NUCB2	OK	negbinomial	5.45568e-07	4.25941e-06	NUCB2
CAPG	OK	negbinomial	5.6242e-07	4.37957e-06	CAPG
FBLN2	OK	negbinomial	6.38056e-07	4.95568e-06	FBLN2
NHP2	OK	negbinomial	6.93932e-07	5.37573e-06	NHP2
CD1B	OK	negbinomial	7.52776e-07	5.8016e-06	CD1B
ANKRD11	OK	negbinomial	7.51796e-07	5.8016e-06	ANKRD11
CTHRC1	OK	negbinomial	8.92325e-07	6.85946e-06	CTHRC1
SLIT1	OK	negbinomial	9.5073e-07	7.28974e-06	SLIT1
PDIA4	OK	negbinomial	1.01048e-06	7.72808e-06	PDIA4
CKS1B	OK	negbinomial	1.05554e-06	8.05215e-06	CKS1B
SOCS2	OK	negbinomial	1.06835e-06	8.12921e-06	SOCS2
GSTP1	OK	negbinomial	1.12164e-06	8.51308e-06	GSTP1
MRPL12	OK	negbinomial	1.13526e-06	8.59472e-06	MRPL12
MBOAT7	OK	negbinomial	1.26703e-06	9.56817e-06	MBOAT7
E2F2	OK	negbinomial	1.29908e-06	9.78553e-06	E2F2
BTK	OK	negbinomial	1.51926e-06	1.14154e-05	BTK
CCT5	OK	negbinomial	1.57498e-06	1.18045e-05	CCT5
DLEU7	OK	negbinomial	1.73437e-06	1.29667e-05	DLEU7
LUZP2	OK	negbinomial	1.77104e-06	1.32079e-05	LUZP2
FANCI	OK	negbinomial	1.79659e-06	1.33652e-05	FANCI
BIK	OK	negbinomial	1.95988e-06	1.45439e-05	BIK
FAM110A	OK	negbinomial	2.04083e-06	1.51072e-05	FAM110A
RP11-727F15.9	OK	negbinomial	2.18108e-06	1.61056e-05	RP11-727F15.9
LDHA	OK	negbinomial	2.2281e-06	1.64124e-05	LDHA
TMEM109	OK	negbinomial	2.25743e-06	1.65877e-05	TMEM109
GADD45A	OK	negbinomial	2.34241e-06	1.71701e-05	GADD45A
PAICS	OK	negbinomial	2.44738e-06	1.78957e-05	PAICS
ORAI3	OK	negbinomial	2.54302e-06	1.85498e-05	ORAI3
DUSP10	OK	negbinomial	2.59521e-06	1.88846e-05	DUSP10
SPNS3	OK	negbinomial	2.67967e-06	1.9452e-05	SPNS3
PSAT1	OK	negbinomial	2.78628e-06	2.0177e-05	PSAT1
HOXA9	OK	negbinomial	2.90527e-06	2.09375e-05	HOXA9
TES	OK	negbinomial	2.90251e-06	2.09375e-05	TES
NPPC	OK	negbinomial	3.06061e-06	2.20041e-05	NPPC
TAF1D	OK	negbinomial	3.17578e-06	2.27775e-05	TAF1D
CDCA8	OK	negbinomial	3.23169e-06	2.31232e-05	CDCA8
TNFRSF18	OK	negbinomial	3.25958e-06	2.32672e-05	TNFRSF18
PCBP3	OK	negbinomial	3.30761e-06	2.35539e-05	PCBP3
SAMD1	OK	negbinomial	3.33059e-06	2.36614e-05	SAMD1
ANP32E	OK	negbinomial	3.38127e-06	2.39646e-05	ANP32E
TNRC6B	OK	negbinomial	3.46629e-06	2.45093e-05	TNRC6B
IFITM2	OK	negbinomial	3.49011e-06	2.46196e-05	IFITM2
DDC	OK	negbinomial	3.5023e-06	2.46476e-05	DDC
ABHD12B	OK	negbinomial	3.54382e-06	2.48815e-05	ABHD12B
CNN2	OK	negbinomial	3.55632e-06	2.49109e-05	CNN2
EIF4A2	OK	negbinomial	3.76532e-06	2.63133e-05	EIF4A2
SLC8A1-AS1	OK	negbinomial	3.87786e-06	2.70368e-05	SLC8A1-AS1
SIVA1	OK	negbinomial	3.94669e-06	2.74529e-05	SIVA1
HEXIM1	OK	negbinomial	4.14171e-06	2.87427e-05	HEXIM1
EPCAM	OK	negbinomial	4.20063e-06	2.90843e-05	EPCAM
IL7R	OK	negbinomial	4.40898e-06	3.04565e-05	IL7R
NCAPG2	OK	negbinomial	4.86058e-06	3.34989e-05	NCAPG2
GGT1	OK	negbinomial	4.90196e-06	3.37066e-05	GGT1
NCF4	OK	negbinomial	4.92772e-06	3.38062e-05	NCF4
CD8A	OK	negbinomial	5.21088e-06	3.56672e-05	CD8A
IGFBP7	OK	negbinomial	5.34746e-06	3.65186e-05	IGFBP7
MYC	OK	negbinomial	5.56247e-06	3.78147e-05	MYC
CNN3	OK	negbinomial	5.55246e-06	3.78147e-05	CNN3
GIGYF1	OK	negbinomial	5.84038e-06	3.96142e-05	GIGYF1
AAK1	OK	negbinomial	6.07666e-06	4.11238e-05	AAK1
RHNO1	OK	negbinomial	6.34815e-06	4.28643e-05	RHNO1
TCP1	OK	negbinomial	6.68765e-06	4.50552e-05	TCP1
HNRNPDL	OK	negbinomial	6.87125e-06	4.61884e-05	HNRNPDL
IGFBP2	OK	negbinomial	7.02814e-06	4.71373e-05	IGFBP2
PCGF5	OK	negbinomial	7.10651e-06	4.74877e-05	PCGF5
ARHGAP22	OK	negbinomial	7.11206e-06	4.74877e-05	ARHGAP22
HMGN3	OK	negbinomial	7.35237e-06	4.89551e-05	HMGN3
GBE1	OK	negbinomial	7.36449e-06	4.89551e-05	GBE1
LGALS1	OK	negbinomial	7.39397e-06	4.90423e-05	LGALS1
EIF4B	OK	negbinomial	7.47786e-06	4.94892e-05	EIF4B
EVI2A	OK	negbinomial	7.9027e-06	5.21857e-05	EVI2A
BAALC	OK	negbinomial	7.93284e-06	5.22696e-05	BAALC
SLC1A5	OK	negbinomial	8.04188e-06	5.28718e-05	SLC1A5
GLUL	OK	negbinomial	8.10801e-06	5.319e-05	GLUL
CDKN1B	OK	negbinomial	8.73715e-06	5.71921e-05	CDKN1B
H2AFZ	OK	negbinomial	9.09831e-06	5.94264e-05	H2AFZ
PTTG1	OK	negbinomial	9.16319e-06	5.96799e-05	PTTG1
MSMO1	OK	negbinomial	9.17692e-06	5.96799e-05	MSMO1
IRF1	OK	negbinomial	9.42303e-06	6.11477e-05	IRF1
PLEKHO1	OK	negbinomial	1.03304e-05	6.68908e-05	PLEKHO1
LTB	OK	negbinomial	1.1097e-05	7.17e-05	LTB
HCST	OK	negbinomial	1.12427e-05	7.24852e-05	HCST
HIST1H2AE	OK	negbinomial	1.1502e-05	7.39981e-05	HIST1H2AE
CCT6A	OK	negbinomial	1.15634e-05	7.42333e-05	CCT6A
CCND2	OK	negbinomial	1.17369e-05	7.51718e-05	CCND2
GRPEL1	OK	negbinomial	1.17597e-05	7.51718e-05	GRPEL1
SLC7A3	OK	negbinomial	1.17981e-05	7.52571e-05	SLC7A3
SNHG15	OK	negbinomial	1.2195e-05	7.76232e-05	SNHG15
DLEU1	OK	negbinomial	1.28702e-05	8.17478e-05	DLEU1
SERPINH1	OK	negbinomial	1.29398e-05	8.20162e-05	SERPINH1
TAGAP	OK	negbinomial	1.3112e-05	8.29323e-05	TAGAP
CCNL1	OK	negbinomial	1.38269e-05	8.72697e-05	CCNL1
PTPN2	OK	negbinomial	1.51948e-05	9.57018e-05	PTPN2
CORO1A	OK	negbinomial	1.78428e-05	0.000112144	CORO1A
HSPD1	OK	negbinomial	1.87833e-05	0.000117808	HSPD1
SMC4	OK	negbinomial	1.89312e-05	0.000118424	SMC4
AK4	OK	negbinomial	1.89605e-05	0.000118424	AK4
TRA2B	OK	negbinomial	2.08539e-05	0.000129979	TRA2B
HDAC2	OK	negbinomial	2.12996e-05	0.000132482	HDAC2
HIST1H2BN	OK	negbinomial	2.1717e-05	0.000134798	HIST1H2BN
HIST3H2BB	OK	negbinomial	2.21551e-05	0.000137233	HIST3H2BB
ADAMTS6	OK	negbinomial	2.35298e-05	0.000145448	ADAMTS6
GIMAP7	OK	negbinomial	2.42636e-05	0.000149676	GIMAP7
NINJ2	OK	negbinomial	2.5851e-05	0.00015914	NINJ2
EPHB6	OK	negbinomial	2.68425e-05	0.000164905	EPHB6
VAMP2	OK	negbinomial	2.8418e-05	0.000174227	VAMP2
ADGRG1	OK	negbinomial	2.92275e-05	0.000178825	ADGRG1
NUSAP1	OK	negbinomial	3.00256e-05	0.000183333	NUSAP1
HJURP	OK	negbinomial	3.05296e-05	0.000186032	HJURP
MFAP4	OK	negbinomial	3.19417e-05	0.000193849	MFAP4
CPNE7	OK	negbinomial	3.18811e-05	0.000193849	CPNE7
MBP	OK	negbinomial	3.2351e-05	0.000195936	MBP
SYT1	OK	negbinomial	3.28326e-05	0.000198452	SYT1
DNAJA4	OK	negbinomial	3.45896e-05	0.000208232	DNAJA4
NREP	OK	negbinomial	3.45338e-05	0.000208232	NREP
SH2D2A	OK	negbinomial	3.50584e-05	0.000210631	SH2D2A
CHCHD10	OK	negbinomial	3.79476e-05	0.00022708	CHCHD10
LYAR	OK	negbinomial	3.79301e-05	0.00022708	LYAR
IL4	OK	negbinomial	4.26721e-05	0.000254843	IL4
DDIT3	OK	negbinomial	4.54369e-05	0.000270815	DDIT3
PRSS57	OK	negbinomial	4.99085e-05	0.000296877	PRSS57
C1QBP	OK	negbinomial	5.01688e-05	0.000297245	C1QBP
RP5-1171I10.5	OK	negbinomial	5.00734e-05	0.000297245	RP5-1171I10.5
NPM1	OK	negbinomial	5.07341e-05	0.000300002	NPM1
RP1-34B20.21	OK	negbinomial	5.23424e-05	0.000308902	RP1-34B20.21
HIST1H2BJ	OK	negbinomial	5.43141e-05	0.000319909	HIST1H2BJ
KIF20A	OK	negbinomial	5.47419e-05	0.000321796	KIF20A
RHOB	OK	negbinomial	5.53489e-05	0.000324728	RHOB
DPP4	OK	negbinomial	5.69683e-05	0.000333576	DPP4
EVA1B	OK	negbinomial	5.7313e-05	0.000334941	EVA1B
TFEC	OK	negbinomial	5.87245e-05	0.000342521	TFEC
TXN	OK	negbinomial	5.93319e-05	0.000345392	TXN
CNPY3	OK	negbinomial	6.0052e-05	0.000348907	CNPY3
SRM	OK	negbinomial	6.94201e-05	0.000402556	SRM
C10orf10	OK	negbinomial	7.15646e-05	0.00041419	C10orf10
EBPL	OK	negbinomial	7.36185e-05	0.000425257	EBPL
DNAJA1	OK	negbinomial	7.40438e-05	0.000426891	DNAJA1
HSH2D	OK	negbinomial	7.4372e-05	0.00042796	HSH2D
NOP58	OK	negbinomial	7.70688e-05	0.000442629	NOP58
S1PR3	OK	negbinomial	8.12636e-05	0.000465828	S1PR3
FSCN1	OK	negbinomial	8.73443e-05	0.000499729	FSCN1
GNAI1	OK	negbinomial	9.00281e-05	0.000514103	GNAI1
RP11-620J15.3	OK	negbinomial	9.04119e-05	0.000515313	RP11-620J15.3
PSMG4	OK	negbinomial	9.13974e-05	0.000519942	PSMG4
RNASEH2B	OK	negbinomial	9.2465e-05	0.000525019	RNASEH2B
DNAJB9	OK	negbinomial	9.39165e-05	0.000532253	DNAJB9
MGST2	OK	negbinomial	9.43957e-05	0.000533959	MGST2
MZB1	OK	negbinomial	0.000103825	0.000586188	MZB1
CAMK1D	OK	negbinomial	0.000104907	0.000591188	CAMK1D
CDCA3	OK	negbinomial	0.000105659	0.000594307	CDCA3
BIRC5	OK	negbinomial	0.000109375	0.000614054	BIRC5
RAC2	OK	negbinomial	0.000111318	0.000623796	RAC2
SASH3	OK	negbinomial	0.000114602	0.000641002	SASH3
ELF1	OK	negbinomial	0.000116856	0.000652391	ELF1
ARHGAP11B	OK	negbinomial	0.0001184	0.000659783	ARHGAP11B
FOXM1	OK	negbinomial	0.000122667	0.000682295	FOXM1
SRI	OK	negbinomial	0.000124295	0.000690068	SRI
CTSG	OK	negbinomial	0.000126267	0.000699721	CTSG
ANKRD36C	OK	negbinomial	0.000136642	0.000755819	ANKRD36C
CDK2AP1	OK	negbinomial	0.000145902	0.000805551	CDK2AP1
PHGDH	OK	negbinomial	0.000152474	0.00084029	PHGDH
TRAP1	OK	negbinomial	0.000154824	0.000851675	TRAP1
CD244	OK	negbinomial	0.000155859	0.000855798	CD244
FASN	OK	negbinomial	0.000160324	0.000878704	FASN
CENPA	OK	negbinomial	0.00016291	0.00089125	CENPA
NEK2	OK	negbinomial	0.000165247	0.00090239	NEK2
FAM46A	OK	negbinomial	0.00016718	0.000909628	FAM46A
TFDP2	OK	negbinomial	0.000166937	0.000909628	TFDP2
TACC3	OK	negbinomial	0.000167894	0.00091186	TACC3
SERPINB6	OK	negbinomial	0.000169402	0.00091673	SERPINB6
TSR1	OK	negbinomial	0.000169192	0.00091673	TSR1
CDKN2A	OK	negbinomial	0.000169872	0.000917617	CDKN2A
IFNGR1	OK	negbinomial	0.000170478	0.000919233	IFNGR1
CCT2	OK	negbinomial	0.000174718	0.000940402	CCT2
CD47	OK	negbinomial	0.000179673	0.000965338	CD47
SPC24	OK	negbinomial	0.000180796	0.000969634	SPC24
KIF20B	OK	negbinomial	0.000183215	0.000980853	KIF20B
