# Supplementary material for: Integrative Single-Cell Transcriptomic Analysis of Human Fetal Thymocyte Development
Source: Front Genet. 2021 Jul 2;12:679616. doi: 10.3389/fgene.2021.679616 (PMC8284395; doi:10.3389/fgene.2021.679616)
Supplement: Supplementary file 4 [file Table_4.XLSX]

## Sheet: Human fetus vs mouse E12.5-P0
	Human_p_val	Human_avg_logFC	Human_pct.1	Human_pct.2	Human_p_val_adj	Mouse_p_val	Mouse_avg_logFC	Mouse_pct.1	Mouse_pct.2	Mouse_p_val_adj	max_pval	minimump_p_val	cluster	gene	Mean_logFC
PTMA	0	-0.519	1	1	0	6.34307e-203	-0.414172	0.9	0.952	7.35543e-199	6.34307e-203	0	DN	PTMA	-0.466586
SMC2	0	-0.705488	0.331	0.859	0	9.7393e-185	-0.610538	0.584	0.771	1.12937e-180	9.7393e-185	0	DN	SMC2	-0.658013
DEK	0	-0.81002	0.625	0.981	0	0	-0.80129	0.8	0.942	0	0	0	DN	DEK	-0.805655
TUBB	0	-0.813786	0.971	1	0	2.20453e-283	-0.47701	0.92	0.984	2.55638e-279	2.20453e-283	0	DN	TUBB	-0.645398
SMC4	0	-0.870982	0.542	0.928	0	4.16439e-230	-0.538661	0.866	0.944	4.82902e-226	4.16439e-230	0	DN	SMC4	-0.704822
DUT	0	-0.876381	0.746	0.971	0	3.64295e-252	-0.51647	0.847	0.917	4.22437e-248	3.64295e-252	0	DN	DUT	-0.696426
TYMS	0	-0.944334	0.489	0.958	0	2.73169e-88	-0.417526	0.53	0.654	3.16766e-84	2.73169e-88	0	DN	TYMS	-0.68093
TUBA1B	0	-1.00287	0.843	0.999	0	8.45618e-208	-0.463889	0.795	0.921	9.80578e-204	8.45618e-208	0	DN	TUBA1B	-0.733382
MKI67	0	-1.02349	0.225	0.76	0	0	-1.08625	0.594	0.886	0	0	0	DN	MKI67	-1.05487
NUSAP1	0	-1.12979	0.233	0.793	0	8.84799e-240	-0.979703	0.329	0.601	1.02601e-235	8.84799e-240	0	DN	NUSAP1	-1.05475
CDK1	0	-1.13768	0.222	0.827	0	9.29354e-93	-0.446326	0.428	0.592	1.07768e-88	9.29354e-93	0	DN	CDK1	-0.792003
RRM2	0	-1.24193	0.229	0.826	0	0	-0.983743	0.507	0.786	0	0	0	DN	RRM2	-1.11283
HMGB2	0	-1.62829	0.642	0.994	0	0	-0.750803	0.763	0.942	0	0	0	DN	HMGB2	-1.18955
ANP32E	3.0237e-290	-0.791355	0.402	0.861	3.50628e-286	0	-0.605412	0.947	0.991	0	3.0237e-290	0	DN	ANP32E	-0.698383
TOP2A	3.34158e-288	-1.26784	0.186	0.701	3.8749e-284	0	-0.958154	0.63	0.864	0	3.34158e-288	0	DN	TOP2A	-1.113
CD8A	1.63972e-117	-0.542964	0.463	0.772	1.90141e-113	0	-2.14632	0.02	0.621	0	1.63972e-117	0	DN	CD8A	-1.34464
CD8B	1.72666e-102	-0.380737	0.724	0.947	2.00223e-98	0	-2.14199	0.04	0.666	0	1.72666e-102	0	DN	CD8B	-1.26137
TMSB10	6.36729e-96	0.326584	0.985	0.989	7.38351e-92	0	0.915159	0.737	0.438	0	6.36729e-96	0	DN	TMSB10	0.620872
SATB1	3.86989e-90	-0.500055	0.375	0.65	4.48752e-86	0	-1.2314	0.36	0.769	0	3.86989e-90	0	DN	SATB1	-0.865727
PLAC8	1.88782e-86	0.447048	0.642	0.485	2.18911e-82	0	1.55513	0.934	0.484	0	1.88782e-86	0	DN	PLAC8	1.00109
SH2D1A	1.19778e-75	-0.336537	0.741	0.924	1.38895e-71	0	-1.13315	0.188	0.72	0	1.19778e-75	0	DN	SH2D1A	-0.734843
GPX1	1.93909e-64	0.38559	0.661	0.58	2.24857e-60	0	1.28876	0.945	0.687	0	1.93909e-64	0	DN	GPX1	0.837175
TCF7	7.95515e-62	-0.332215	0.749	0.912	9.22479e-58	0	-1.14605	0.549	0.916	0	7.95515e-62	0	DN	TCF7	-0.739131
IFITM1	1.55772e-44	0.330196	0.42	0.275	1.80634e-40	0	3.16512	0.668	0.012	0	1.55772e-44	0	DN	IFITM1	1.74766
SERPINB1	1.39047e-38	0.29721	0.386	0.263	1.61239e-34	0	0.876355	0.359	0.005	0	1.39047e-38	0	DN	SERPINB1	0.586783
JUN	6.1931e-12	0.390374	0.518	0.483	7.18152e-08	0	1.38366	0.611	0.166	0	6.1931e-12	0	DN	JUN	0.887018
EZH2	2.96911e-151	-0.447468	0.334	0.699	3.44298e-147	8.67764e-307	-0.605607	0.816	0.927	1.00626e-302	2.96911e-151	1.73553e-306	DN	EZH2	-0.526538
ASF1B	1.67532e-305	-0.693825	0.22	0.757	1.9427e-301	3.47641e-66	-0.440645	0.325	0.453	4.03124e-62	3.47641e-66	3.35064e-305	DN	ASF1B	-0.567235
CD7	2.26603e-304	0.801613	0.958	0.836	2.62769e-300	8.96348e-160	0.48003	0.173	0.004	1.0394e-155	8.96348e-160	4.53205e-304	DN	CD7	0.640822
E2F2	1.07858e-141	-0.369855	0.134	0.485	1.25072e-137	4.84044e-296	-0.771513	0.08	0.377	5.61298e-292	1.07858e-141	9.68088e-296	DN	E2F2	-0.570684
CCNA2	5.14963e-293	-0.85859	0.196	0.73	5.97151e-289	7.41417e-177	-0.680195	0.356	0.578	8.59747e-173	7.41417e-177	1.02993e-292	DN	CCNA2	-0.769392
ANP32B	1.06773e-285	-0.558434	0.852	0.993	1.23814e-281	1.1166e-185	-0.357763	0.93	0.968	1.2948e-181	1.1166e-185	2.13545e-285	DN	ANP32B	-0.458099
MAD2L1	4.42876e-271	-0.661146	0.454	0.904	5.13559e-267	3.01337e-76	-0.435641	0.318	0.457	3.49431e-72	3.01337e-76	8.85752e-271	DN	MAD2L1	-0.548393
SPC25	5.78965e-267	-0.702409	0.162	0.664	6.71367e-263	2.57451e-142	-0.730499	0.302	0.504	2.98541e-138	2.57451e-142	1.15793e-266	DN	SPC25	-0.716454
SOCS2	4.8063e-154	0.521305	0.535	0.231	5.57338e-150	5.10448e-265	0.615582	0.286	0.014	5.91916e-261	4.8063e-154	1.0209e-264	DN	SOCS2	0.568443
HES1	2.78043e-22	0.354066	0.296	0.203	3.22419e-18	2.437e-264	0.76554	0.798	0.478	2.82595e-260	2.78043e-22	4.87401e-264	DN	HES1	0.559803
PCNA	2.00334e-262	-0.829998	0.484	0.884	2.32307e-258	5.90734e-206	-0.634211	0.653	0.794	6.85015e-202	5.90734e-206	4.00668e-262	DN	PCNA	-0.732104
SELL	1.65753e-243	0.80545	0.859	0.486	1.92208e-239	3.44515e-251	0.840355	0.51	0.194	3.99499e-247	1.65753e-243	6.8903e-251	DN	SELL	0.822903
UBE2C	8.96033e-251	-1.23647	0.224	0.699	1.03904e-246	1.09542e-171	-0.803228	0.369	0.602	1.27024e-167	1.09542e-171	1.79207e-250	DN	UBE2C	-1.01985
CD63	2.89634e-16	0.270505	0.438	0.408	3.35859e-12	1.24931e-250	0.690228	0.258	0.006	1.4487e-246	2.89634e-16	2.49862e-250	DN	CD63	0.480366
TMPO	2.21577e-242	-0.61438	0.461	0.881	2.56941e-238	4.96673e-249	-0.667894	0.631	0.815	5.75943e-245	2.21577e-242	9.93347e-249	DN	TMPO	-0.641137
KIF11	4.68677e-114	-0.31816	0.113	0.403	5.43478e-110	3.25865e-248	-0.878496	0.344	0.618	3.77873e-244	4.68677e-114	6.51729e-248	DN	KIF11	-0.598328
KIF22	4.09458e-248	-0.680705	0.357	0.807	4.74808e-244	1.55184e-62	-0.445588	0.269	0.395	1.79952e-58	1.55184e-62	8.18917e-248	DN	KIF22	-0.563147
VAMP8	1.59181e-51	0.338152	0.695	0.673	1.84586e-47	1.48565e-244	0.719899	0.596	0.287	1.72276e-240	1.59181e-51	2.97131e-244	DN	VAMP8	0.529026
SLA	8.65402e-108	-0.362735	0.081	0.371	1.00352e-103	3.65078e-244	-0.789184	0.258	0.535	4.23344e-240	8.65402e-108	7.30156e-244	DN	SLA	-0.575959
RPA3	8.26436e-243	-0.558172	0.626	0.947	9.58335e-239	4.57097e-59	-0.306636	0.637	0.71	5.3005e-55	4.57097e-59	1.65287e-242	DN	RPA3	-0.432404
LGALS1	6.13959e-38	0.306484	0.249	0.126	7.11947e-34	2.64737e-239	0.617925	0.877	0.788	3.0699e-235	6.13959e-38	5.29475e-239	DN	LGALS1	0.462205
USP1	3.82115e-238	-0.579966	0.368	0.822	4.431e-234	2.30775e-131	-0.468867	0.572	0.718	2.67607e-127	2.30775e-131	7.6423e-238	DN	USP1	-0.524417
BIRC5	3.11646e-237	-0.79198	0.258	0.732	3.61385e-233	1.31266e-223	-0.688699	0.538	0.764	1.52216e-219	1.31266e-223	6.23292e-237	DN	BIRC5	-0.74034
CD53	3.60604e-56	0.356594	0.645	0.56	4.18157e-52	4.17031e-236	0.619793	0.353	0.066	4.83589e-232	3.60604e-56	8.34062e-236	DN	CD53	0.488193
CCND3	5.77333e-67	-0.38883	0.548	0.788	6.69475e-63	4.02144e-235	-0.880953	0.399	0.63	4.66326e-231	5.77333e-67	8.04287e-235	DN	CCND3	-0.634891
VAMP5	3.45651e-22	0.270391	0.481	0.408	4.00817e-18	2.91101e-233	0.600398	0.311	0.043	3.37561e-229	3.45651e-22	5.82203e-233	DN	VAMP5	0.435395
FBXO5	5.02899e-208	-0.546826	0.162	0.592	5.83161e-204	1.01677e-227	-0.825382	0.315	0.577	1.17905e-223	5.02899e-208	2.03354e-227	DN	FBXO5	-0.686104
CLSPN	3.88096e-183	-0.490882	0.185	0.588	4.50037e-179	4.60524e-227	-0.799788	0.365	0.618	5.34024e-223	3.88096e-183	9.21048e-227	DN	CLSPN	-0.645335
TSC22D1	2.00485e-89	0.497956	0.743	0.611	2.32482e-85	3.95551e-226	0.700722	0.387	0.098	4.58681e-222	2.00485e-89	7.91101e-226	DN	TSC22D1	0.599339
RAD21	1.8511e-125	-0.470083	0.508	0.82	2.14654e-121	9.09311e-226	-0.683054	0.607	0.782	1.05444e-221	1.8511e-125	1.81862e-225	DN	RAD21	-0.576569
AURKB	1.03574e-221	-0.866951	0.176	0.625	1.20104e-217	2.27957e-47	-0.39312	0.296	0.406	2.64339e-43	2.27957e-47	2.07148e-221	DN	AURKB	-0.630035
DDX39A	7.69085e-221	-0.56226	0.574	0.921	8.91831e-217	1.0836e-63	-0.306126	0.651	0.734	1.25654e-59	1.0836e-63	1.53817e-220	DN	DDX39A	-0.434193
TPX2	2.35488e-220	-0.763421	0.194	0.641	2.73072e-216	9.96006e-132	-0.617382	0.443	0.63	1.15497e-127	9.96006e-132	4.70976e-220	DN	TPX2	-0.690402
EZR	8.97425e-80	-0.304822	0.538	0.804	1.04065e-75	1.3309e-216	-0.513094	0.709	0.851	1.54331e-212	8.97425e-80	2.66181e-216	DN	EZR	-0.408958
DHFR	3.57997e-215	-0.598868	0.405	0.806	4.15133e-211	7.88116e-28	-0.257288	0.378	0.456	9.13899e-24	7.88116e-28	7.15993e-215	DN	DHFR	-0.428078
GMNN	1.43067e-213	-0.549874	0.393	0.823	1.659e-209	1.22741e-114	-0.416458	0.577	0.724	1.42331e-110	1.22741e-114	2.86133e-213	DN	GMNN	-0.483166
ESCO2	3.8161e-104	-0.279263	0.073	0.334	4.42515e-100	3.905e-210	-0.897844	0.244	0.499	4.52824e-206	3.8161e-104	7.81001e-210	DN	ESCO2	-0.588553
STMN1	8.64351e-209	-0.403175	0.998	1	1.0023e-204	3.14182e-62	-0.471461	0.512	0.603	3.64325e-58	3.14182e-62	1.7287e-208	DN	STMN1	-0.437318
LMNB1	1.00835e-203	-0.544137	0.405	0.838	1.16928e-199	5.2558e-111	-0.47829	0.569	0.705	6.09463e-107	5.2558e-111	2.0167e-203	DN	LMNB1	-0.511213
TACC3	1.2574e-203	-0.547258	0.194	0.628	1.45809e-199	1.41087e-100	-0.554113	0.401	0.552	1.63604e-96	1.41087e-100	2.51481e-203	DN	TACC3	-0.550685
BIN1	1.61445e-57	0.337116	0.536	0.387	1.87212e-53	1.97817e-199	0.50406	0.307	0.056	2.29389e-195	1.61445e-57	3.95634e-199	DN	BIN1	0.420588
PBK	3.95517e-198	-0.513689	0.133	0.551	4.58642e-194	5.14139e-64	-0.431025	0.325	0.453	5.96196e-60	5.14139e-64	7.91034e-198	DN	PBK	-0.472357
CDKN2D	1.23897e-196	-0.784904	0.168	0.58	1.43671e-192	8.57636e-49	-0.520347	0.265	0.369	9.94515e-45	8.57636e-49	2.47794e-196	DN	CDKN2D	-0.652626
HNRNPA2B1	1.09402e-195	-0.399733	0.955	0.998	1.26863e-191	1.57693e-179	-0.353396	0.966	0.986	1.82861e-175	1.57693e-179	2.18804e-195	DN	HNRNPA2B1	-0.376565
RAD51AP1	1.7041e-195	-0.474615	0.151	0.56	1.97608e-191	2.31175e-74	-0.426398	0.293	0.438	2.68071e-70	2.31175e-74	3.40821e-195	DN	RAD51AP1	-0.450506
CENPF	1.46215e-190	-0.893754	0.22	0.628	1.69551e-186	1.01762e-180	-0.939888	0.355	0.591	1.18003e-176	1.01762e-180	2.9243e-190	DN	CENPF	-0.916821
RRM1	9.78646e-187	-0.519026	0.381	0.794	1.13484e-182	2.34626e-112	-0.416663	0.605	0.734	2.72072e-108	2.34626e-112	1.95729e-186	DN	RRM1	-0.467845
SKA2	5.03357e-186	-0.553198	0.38	0.773	5.83692e-182	6.36643e-56	-0.446024	0.235	0.352	7.38251e-52	6.36643e-56	1.00671e-185	DN	SKA2	-0.499611
NUCKS1	2.70979e-183	-0.502045	0.757	0.972	3.14227e-179	2.19292e-161	-0.432254	0.782	0.878	2.54291e-157	2.19292e-161	5.41958e-183	DN	NUCKS1	-0.46715
NUF2	5.4558e-183	-0.567437	0.155	0.556	6.32655e-179	6.24978e-32	-0.332614	0.256	0.342	7.24724e-28	6.24978e-32	1.09116e-182	DN	NUF2	-0.450025
NDC80	4.20194e-180	-0.485732	0.134	0.531	4.87257e-176	2.42822e-105	-0.611842	0.266	0.435	2.81577e-101	2.42822e-105	8.40389e-180	DN	NDC80	-0.548787
MCM7	6.23741e-180	-0.567638	0.516	0.893	7.2329e-176	4.42186e-51	-0.280009	0.669	0.736	5.12759e-47	4.42186e-51	1.24748e-179	DN	MCM7	-0.423824
CDCA4	2.51418e-179	-0.486052	0.251	0.655	2.91544e-175	1.33351e-20	-0.259681	0.324	0.382	1.54634e-16	1.33351e-20	5.02836e-179	DN	CDCA4	-0.372867
TK1	9.80988e-178	-0.518393	0.233	0.665	1.13755e-173	1.19513e-43	-0.319115	0.373	0.474	1.38588e-39	1.19513e-43	1.96198e-177	DN	TK1	-0.418754
CDCA5	3.46226e-174	-0.42366	0.152	0.549	4.01484e-170	4.89999e-31	-0.293976	0.231	0.316	5.68203e-27	4.89999e-31	6.92453e-174	DN	CDCA5	-0.358818
DNMT1	6.35092e-170	-0.498934	0.458	0.822	7.36453e-166	7.59563e-173	-0.503082	0.668	0.799	8.80789e-169	6.35092e-170	1.51913e-172	DN	DNMT1	-0.501008
NCAPG	2.49465e-170	-0.476211	0.127	0.509	2.89279e-166	2.95024e-129	-0.576263	0.343	0.535	3.4211e-125	2.95024e-129	4.98929e-170	DN	NCAPG	-0.526237
CDCA3	1.45271e-163	-0.586131	0.14	0.515	1.68456e-159	1.11549e-137	-0.615592	0.416	0.603	1.29352e-133	1.11549e-137	2.90542e-163	DN	CDCA3	-0.600862
SOX4	6.34849e-163	0.638303	0.958	0.921	7.36171e-159	5.09361e-87	0.330335	0.51	0.302	5.90655e-83	5.09361e-87	1.2697e-162	DN	SOX4	0.484319
KIF2C	3.23518e-160	-0.450907	0.115	0.482	3.75151e-156	2.55148e-44	-0.366857	0.195	0.299	2.95869e-40	2.55148e-44	6.47035e-160	DN	KIF2C	-0.408882
CCNB2	9.46889e-160	-0.751364	0.262	0.644	1.09801e-155	1.79338e-90	-0.499437	0.452	0.609	2.07961e-86	1.79338e-90	1.89378e-159	DN	CCNB2	-0.6254
HNRNPAB	1.67351e-155	-0.46199	0.53	0.869	1.9406e-151	1.34158e-155	-0.32401	0.906	0.944	1.55569e-151	1.67351e-155	2.68316e-155	DN	HNRNPAB	-0.393
SMC3	9.96435e-152	-0.467418	0.509	0.836	1.15547e-147	2.34381e-56	-0.285228	0.76	0.811	2.71788e-52	2.34381e-56	1.99287e-151	DN	SMC3	-0.376323
KIF20B	1.03747e-151	-0.464733	0.215	0.585	1.20305e-147	1.59093e-62	-0.456024	0.403	0.527	1.84484e-58	1.59093e-62	2.07495e-151	DN	KIF20B	-0.460379
HELLS	1.24339e-150	-0.485674	0.35	0.708	1.44184e-146	9.01794e-35	-0.278259	0.596	0.654	1.04572e-30	9.01794e-35	2.48679e-150	DN	HELLS	-0.381967
CDCA8	1.41326e-150	-0.516754	0.142	0.5	1.63882e-146	9.61921e-109	-0.504647	0.484	0.64	1.11544e-104	9.61921e-109	2.82652e-150	DN	CDCA8	-0.510701
CENPK	2.1746e-146	-0.374111	0.263	0.637	2.52167e-142	1.36118e-24	-0.287934	0.34	0.403	1.57842e-20	1.36118e-24	4.3492e-146	DN	CENPK	-0.331023
DLGAP5	1.27628e-144	-0.549755	0.125	0.472	1.47998e-140	2.05764e-106	-0.583239	0.268	0.445	2.38604e-102	2.05764e-106	2.55256e-144	DN	DLGAP5	-0.566497
CNN2	1.51606e-56	0.346838	0.61	0.486	1.75802e-52	8.26789e-144	0.466862	0.407	0.164	9.58744e-140	1.51606e-56	1.65358e-143	DN	CNN2	0.40685
FTL	9.3341e-115	0.400106	0.974	0.94	1.08238e-110	9.54688e-144	0.343903	0.914	0.846	1.10706e-139	9.3341e-115	1.90938e-143	DN	FTL	0.372005
PRC1	1.13334e-142	-0.413446	0.148	0.495	1.31422e-138	1.25191e-124	-0.654731	0.376	0.569	1.45171e-120	1.25191e-124	2.26668e-142	DN	PRC1	-0.534089
CENPA	1.77086e-142	-0.559313	0.133	0.479	2.05349e-138	2.58738e-75	-0.476662	0.473	0.613	3.00033e-71	2.58738e-75	3.54173e-142	DN	CENPA	-0.517987
ASPM	4.70983e-141	-0.534698	0.104	0.438	5.46152e-137	9.13693e-106	-0.646355	0.192	0.366	1.05952e-101	9.13693e-106	9.41966e-141	DN	ASPM	-0.590526
CENPE	5.22695e-100	-0.399363	0.107	0.373	6.06117e-96	1.026e-140	-0.693486	0.435	0.637	1.18975e-136	5.22695e-100	2.05199e-140	DN	CENPE	-0.546425
MXD3	3.11422e-139	-0.477522	0.092	0.421	3.61125e-135	1.07885e-139	-0.561824	0.064	0.232	1.25103e-135	3.11422e-139	2.15769e-139	DN	MXD3	-0.519673
DTX1	1.12077e-39	0.272708	0.388	0.242	1.29965e-35	6.79795e-139	0.57762	0.418	0.185	7.8829e-135	1.12077e-39	1.35959e-138	DN	DTX1	0.425164
CDC20	3.8476e-136	-0.744068	0.198	0.548	4.46168e-132	5.7038e-62	-0.442786	0.365	0.496	6.61413e-58	5.7038e-62	7.69521e-136	DN	CDC20	-0.593427
SLBP	1.08152e-134	-0.540824	0.449	0.763	1.25413e-130	1.04974e-63	-0.458991	0.302	0.424	1.21727e-59	1.04974e-63	2.16304e-134	DN	SLBP	-0.499908
PLK1	3.36634e-133	-0.669626	0.118	0.449	3.90361e-129	1.79165e-60	-0.391286	0.253	0.388	2.07759e-56	1.79165e-60	6.73268e-133	DN	PLK1	-0.530456
LIG1	3.86911e-133	-0.379316	0.251	0.603	4.48662e-129	5.78516e-118	-0.475735	0.632	0.755	6.70847e-114	5.78516e-118	7.73822e-133	DN	LIG1	-0.427525
BST2	9.37302e-60	0.379626	0.536	0.4	1.0869e-55	1.15661e-132	0.432898	0.596	0.347	1.3412e-128	9.37302e-60	2.31321e-132	DN	BST2	0.406262
ORC6	8.11661e-132	-0.33687	0.195	0.537	9.41202e-128	4.78979e-46	-0.310557	0.514	0.597	5.55424e-42	4.78979e-46	1.62332e-131	DN	ORC6	-0.323714
CALM1	1.10064e-86	-0.291638	0.725	0.931	1.27631e-82	1.32969e-129	-0.279651	0.936	0.979	1.54191e-125	1.10064e-86	2.65939e-129	DN	CALM1	-0.285644
IL7R	4.02186e-112	0.541607	0.8	0.635	4.66375e-108	1.57624e-128	0.502988	0.37	0.151	1.8278e-124	4.02186e-112	3.15247e-128	DN	IL7R	0.522297
RFC4	2.05718e-128	-0.396819	0.291	0.632	2.3855e-124	8.15765e-84	-0.402514	0.442	0.579	9.45961e-80	8.15765e-84	4.11435e-128	DN	RFC4	-0.399666
CDKN2C	4.57504e-128	-0.409107	0.151	0.488	5.30522e-124	1.86701e-89	-0.320252	0.014	0.103	2.16499e-85	1.86701e-89	9.15008e-128	DN	CDKN2C	-0.36468
AURKA	1.09099e-127	-0.510919	0.161	0.49	1.26511e-123	1.42934e-42	-0.365433	0.244	0.349	1.65746e-38	1.42934e-42	2.18198e-127	DN	AURKA	-0.438176
CCNB1	2.36e-127	-0.631817	0.172	0.508	2.73666e-123	3.95198e-75	-0.447929	0.278	0.43	4.58272e-71	3.95198e-75	4.72001e-127	DN	CCNB1	-0.539873
SMC1A	3.8579e-125	-0.385673	0.351	0.699	4.47362e-121	8.077e-89	-0.31901	0.793	0.86	9.36609e-85	8.077e-89	7.71579e-125	DN	SMC1A	-0.352342
HSPB11	1.01693e-124	-0.41687	0.452	0.773	1.17924e-120	2.5379e-56	-0.317987	0.175	0.304	2.94295e-52	2.5379e-56	2.03387e-124	DN	HSPB11	-0.367428
RAD51	8.98891e-123	-0.350698	0.167	0.484	1.04235e-118	6.55778e-29	-0.299199	0.303	0.381	7.6044e-25	6.55778e-29	1.79778e-122	DN	RAD51	-0.324948
PIK3CD	2.53849e-59	0.269341	0.225	0.085	2.94363e-55	9.5659e-123	0.37051	0.261	0.072	1.10926e-118	2.53849e-59	1.91318e-122	DN	PIK3CD	0.319926
CDC45	6.34563e-122	-0.370984	0.185	0.513	7.35839e-118	4.38427e-35	-0.304395	0.239	0.331	5.084e-31	4.38427e-35	1.26913e-121	DN	CDC45	-0.337689
NCAPG2	3.05508e-90	-0.264005	0.127	0.38	3.54267e-86	3.13921e-120	-0.555206	0.233	0.424	3.64022e-116	3.05508e-90	6.27841e-120	DN	NCAPG2	-0.409605
GLIPR1	2.48525e-114	0.669435	0.544	0.311	2.8819e-110	3.31912e-119	0.357874	0.206	0.041	3.84885e-115	2.48525e-114	6.63824e-119	DN	GLIPR1	0.513654
NCAPH	6.13778e-119	-0.303929	0.114	0.412	7.11737e-115	4.45481e-77	-0.474922	0.259	0.402	5.16579e-73	4.45481e-77	1.22756e-118	DN	NCAPH	-0.389425
HMMR	2.73028e-118	-0.472647	0.148	0.46	3.16604e-114	6.15493e-92	-0.579493	0.339	0.51	7.13726e-88	6.15493e-92	5.46057e-118	DN	HMMR	-0.52607
NFATC3	5.74157e-68	-0.291372	0.317	0.572	6.65793e-64	2.79123e-118	-0.574132	0.215	0.397	3.23672e-114	5.74157e-68	5.58247e-118	DN	NFATC3	-0.432752
CKAP2L	6.35502e-118	-0.352285	0.071	0.353	7.36928e-114	1.849e-84	-0.568937	0.307	0.458	2.14411e-80	1.849e-84	1.271e-117	DN	CKAP2L	-0.460611
MZB1	3.43891e-115	0.438077	0.974	0.972	3.98777e-111	4.28228e-117	0.471749	0.713	0.532	4.96574e-113	3.43891e-115	8.56457e-117	DN	MZB1	0.454913
KNSTRN	1.36828e-115	-0.418032	0.149	0.458	1.58666e-111	2.23756e-17	-0.253137	0.279	0.338	2.59467e-13	2.23756e-17	2.73657e-115	DN	KNSTRN	-0.335584
KIF15	3.37564e-114	-0.325116	0.102	0.389	3.9144e-110	4.68587e-106	-0.512627	0.426	0.598	5.43374e-102	4.68587e-106	6.75129e-114	DN	KIF15	-0.418872
LBR	3.38199e-110	-0.385509	0.467	0.794	3.92175e-106	4.06932e-114	-0.428256	0.632	0.744	4.71879e-110	3.38199e-110	8.13865e-114	DN	LBR	-0.406883
ARHGAP11A	1.02384e-110	-0.335726	0.119	0.405	1.18725e-106	1.58617e-40	-0.428677	0.306	0.4	1.83932e-36	1.58617e-40	2.04768e-110	DN	ARHGAP11A	-0.382201
NASP	1.32687e-110	-0.365392	0.68	0.932	1.53864e-106	4.23079e-78	-0.288463	0.765	0.843	4.90602e-74	4.23079e-78	2.65374e-110	DN	NASP	-0.326928
NEK2	6.19713e-110	-0.342161	0.107	0.391	7.18619e-106	5.30154e-46	-0.350455	0.119	0.215	6.14766e-42	5.30154e-46	1.23943e-109	DN	NEK2	-0.346308
SPC24	4.7674e-109	-0.35842	0.123	0.409	5.52828e-105	1.32971e-89	-0.396931	0.51	0.652	1.54193e-85	1.32971e-89	9.5348e-109	DN	SPC24	-0.377676
TCF19	4.23902e-108	-0.301554	0.132	0.415	4.91557e-104	1.98639e-95	-0.49097	0.125	0.279	2.30342e-91	1.98639e-95	8.47804e-108	DN	TCF19	-0.396262
RACGAP1	7.07685e-108	-0.325601	0.134	0.426	8.20631e-104	6.81078e-99	-0.575484	0.279	0.444	7.89778e-95	6.81078e-99	1.41537e-107	DN	RACGAP1	-0.450542
BUB3	2.37298e-107	-0.424522	0.665	0.896	2.75171e-103	1.03795e-31	-0.294239	0.55	0.601	1.2036e-27	1.03795e-31	4.74596e-107	DN	BUB3	-0.359381
RFC3	6.35404e-107	-0.287273	0.18	0.48	7.36815e-103	5.37402e-21	-0.268436	0.355	0.414	6.23171e-17	5.37402e-21	1.27081e-106	DN	RFC3	-0.277855
UHRF1	3.83435e-79	-0.35724	0.618	0.887	4.44631e-75	2.35385e-104	-0.418385	0.591	0.719	2.72952e-100	3.83435e-79	4.7077e-104	DN	UHRF1	-0.387813
CD37	1.119e-47	0.381879	0.621	0.523	1.29759e-43	4.23284e-104	0.331283	0.333	0.133	4.9084e-100	1.119e-47	8.46568e-104	DN	CD37	0.356581
PRSS57	7.14864e-103	0.336485	0.199	0.037	8.28956e-99	1.22631e-79	0.389114	0.414	0.234	1.42203e-75	1.22631e-79	1.42973e-102	DN	PRSS57	0.362799
EPSTI1	1.93941e-75	0.459606	0.502	0.314	2.24894e-71	7.2451e-100	0.345022	0.413	0.198	8.40142e-96	1.93941e-75	1.44902e-99	DN	EPSTI1	0.402314
CDCA2	2.40073e-99	-0.284194	0.088	0.348	2.78388e-95	1.20679e-16	-0.253832	0.212	0.268	1.39939e-12	1.20679e-16	4.80145e-99	DN	CDCA2	-0.269013
BUB1	1.44089e-98	-0.304675	0.144	0.426	1.67086e-94	1.25922e-80	-0.487056	0.314	0.46	1.46019e-76	1.25922e-80	2.88178e-98	DN	BUB1	-0.395865
SUSD3	1.47805e-24	0.301951	0.527	0.457	1.71395e-20	1.65823e-98	0.254837	0.131	0.012	1.92288e-94	1.47805e-24	3.31646e-98	DN	SUSD3	0.278394
CEP55	1.42934e-97	-0.279591	0.08	0.331	1.65746e-93	3.43858e-26	-0.312621	0.236	0.313	3.98737e-22	3.43858e-26	2.85868e-97	DN	CEP55	-0.296106
SIT1	2.90396e-96	-0.404289	0.265	0.576	3.36743e-92	2.93297e-76	-0.275945	0.051	0.163	3.40108e-72	2.93297e-76	5.80791e-96	DN	SIT1	-0.340117
SHCBP1	3.52566e-96	-0.268847	0.107	0.365	4.08835e-92	1.93392e-32	-0.313193	0.199	0.286	2.24257e-28	1.93392e-32	7.05132e-96	DN	SHCBP1	-0.29102
CKAP2	6.55403e-95	-0.319045	0.174	0.456	7.60005e-91	4.40889e-27	-0.330342	0.238	0.314	5.11255e-23	4.40889e-27	1.31081e-94	DN	CKAP2	-0.324694
PTCRA	1.83638e-92	0.702458	0.896	0.905	2.12947e-88	8.94739e-38	0.568185	0.424	0.361	1.03754e-33	8.94739e-38	3.67276e-92	DN	PTCRA	0.635322
CCNF	2.01396e-92	-0.274381	0.064	0.303	2.33539e-88	1.56595e-31	-0.304522	0.126	0.204	1.81588e-27	1.56595e-31	4.02792e-92	DN	CCNF	-0.289451
KIF20A	3.09111e-92	-0.352221	0.092	0.339	3.58446e-88	9.61151e-26	-0.307363	0.246	0.32	1.11455e-21	9.61151e-26	6.18223e-92	DN	KIF20A	-0.329792
WDR76	1.16319e-91	-0.309694	0.171	0.435	1.34884e-87	1.04189e-82	-0.464753	0.359	0.507	1.20818e-78	1.04189e-82	2.32639e-91	DN	WDR76	-0.387223
DPP4	1.05595e-55	0.373903	0.467	0.308	1.22448e-51	8.91305e-90	0.383932	0.586	0.392	1.03356e-85	1.05595e-55	1.78261e-89	DN	DPP4	0.378917
NEIL3	7.39748e-89	-0.253897	0.066	0.297	8.57812e-85	2.25736e-80	-0.474466	0.118	0.254	2.61763e-76	2.25736e-80	1.4795e-88	DN	NEIL3	-0.364181
DBF4	3.10624e-88	-0.276601	0.181	0.448	3.60199e-84	1.65806e-32	-0.31197	0.262	0.35	1.92269e-28	1.65806e-32	6.21247e-88	DN	DBF4	-0.294286
DEPDC1	5.57e-88	-0.295538	0.077	0.311	6.45897e-84	2.80881e-36	-0.280812	0.06	0.129	3.25709e-32	2.80881e-36	1.114e-87	DN	DEPDC1	-0.288175
MIS18BP1	2.53743e-86	-0.3029	0.245	0.53	2.94241e-82	1.17414e-63	-0.480286	0.255	0.386	1.36154e-59	1.17414e-63	5.07487e-86	DN	MIS18BP1	-0.391593
SRSF10	5.91507e-86	-0.289157	0.755	0.938	6.85911e-82	1.10061e-28	-0.253987	0.507	0.559	1.27626e-24	1.10061e-28	1.18301e-85	DN	SRSF10	-0.271572
ATAD5	5.2643e-84	-0.255908	0.143	0.393	6.10448e-80	8.91126e-68	-0.400661	0.397	0.531	1.03335e-63	8.91126e-68	1.05286e-83	DN	ATAD5	-0.328284
YWHAH	1.69946e-83	-0.309313	0.577	0.867	1.9707e-79	9.22643e-27	-0.278371	0.397	0.461	1.0699e-22	9.22643e-27	3.39893e-83	DN	YWHAH	-0.293842
ZFP36L2	5.60379e-29	0.270407	0.961	0.961	6.49815e-25	2.59646e-80	0.31931	0.44	0.249	3.01085e-76	5.60379e-29	5.19291e-80	DN	ZFP36L2	0.294859
KIF14	1.91494e-77	-0.258472	0.068	0.28	2.22057e-73	5.61475e-35	-0.314279	0.115	0.197	6.51087e-31	5.61475e-35	3.82988e-77	DN	KIF14	-0.286376
HIRIP3	2.07918e-75	-0.251538	0.294	0.565	2.41102e-71	3.79887e-36	-0.283006	0.517	0.588	4.40517e-32	3.79887e-36	4.15837e-75	DN	HIRIP3	-0.267272
NCAPD2	7.90217e-73	-0.257636	0.188	0.431	9.16336e-69	1.23604e-39	-0.339186	0.319	0.411	1.43331e-35	1.23604e-39	1.58043e-72	DN	NCAPD2	-0.298411
CDC6	2.63076e-71	-0.266864	0.165	0.397	3.05063e-67	2.33087e-39	-0.381851	0.273	0.369	2.70288e-35	2.33087e-39	5.26153e-71	DN	CDC6	-0.324358
LRMP	3.88333e-56	-0.251909	0.283	0.509	4.50311e-52	9.80336e-40	-0.286314	0.539	0.608	1.1368e-35	9.80336e-40	7.76666e-56	DN	LRMP	-0.269111
ARL6IP1	2.67347e-55	-0.667074	0.474	0.669	3.10015e-51	9.08152e-31	-0.495884	0.805	0.78	1.05309e-26	9.08152e-31	5.34693e-55	DN	ARL6IP1	-0.581479
HMGB21	0	1.62829	0.994	0.642	0	0	0.750803	0.942	0.763	0	0	0	DP(P)	HMGB2	1.18955
RRM21	0	1.24193	0.826	0.229	0	0	0.983743	0.786	0.507	0	0	0	DP(P)	RRM2	1.11283
CDK11	0	1.13768	0.827	0.222	0	9.29354e-93	0.446326	0.592	0.428	1.07768e-88	9.29354e-93	0	DP(P)	CDK1	0.792003
NUSAP11	0	1.12979	0.793	0.233	0	8.84799e-240	0.979703	0.601	0.329	1.02601e-235	8.84799e-240	0	DP(P)	NUSAP1	1.05475
MKI671	0	1.02349	0.76	0.225	0	0	1.08625	0.886	0.594	0	0	0	DP(P)	MKI67	1.05487
TUBA1B1	0	1.00287	0.999	0.843	0	8.45618e-208	0.463889	0.921	0.795	9.80578e-204	8.45618e-208	0	DP(P)	TUBA1B	0.733382
TYMS1	0	0.944334	0.958	0.489	0	2.73169e-88	0.417526	0.654	0.53	3.16766e-84	2.73169e-88	0	DP(P)	TYMS	0.68093
DUT1	0	0.876381	0.971	0.746	0	3.64295e-252	0.51647	0.917	0.847	4.22437e-248	3.64295e-252	0	DP(P)	DUT	0.696426
SMC41	0	0.870982	0.928	0.542	0	4.16439e-230	0.538661	0.944	0.866	4.82902e-226	4.16439e-230	0	DP(P)	SMC4	0.704822
TUBB1	0	0.813786	1	0.971	0	2.20453e-283	0.47701	0.984	0.92	2.55638e-279	2.20453e-283	0	DP(P)	TUBB	0.645398
DEK1	0	0.81002	0.981	0.625	0	0	0.80129	0.942	0.8	0	0	0	DP(P)	DEK	0.805655
SMC21	0	0.705488	0.859	0.331	0	9.7393e-185	0.610538	0.771	0.584	1.12937e-180	9.7393e-185	0	DP(P)	SMC2	0.658013
PTMA1	0	0.519	1	1	0	6.34307e-203	0.414172	0.952	0.9	7.35543e-199	6.34307e-203	0	DP(P)	PTMA	0.466586
ANP32E1	3.0237e-290	0.791355	0.861	0.402	3.50628e-286	0	0.605412	0.991	0.947	0	3.0237e-290	0	DP(P)	ANP32E	0.698383
TOP2A1	3.34158e-288	1.26784	0.701	0.186	3.8749e-284	0	0.958154	0.864	0.63	0	3.34158e-288	0	DP(P)	TOP2A	1.113
CD8A1	1.63972e-117	0.542964	0.772	0.463	1.90141e-113	0	2.14632	0.621	0.02	0	1.63972e-117	0	DP(P)	CD8A	1.34464
CD8B1	1.72666e-102	0.380737	0.947	0.724	2.00223e-98	0	2.14199	0.666	0.04	0	1.72666e-102	0	DP(P)	CD8B	1.26137
TMSB101	6.36729e-96	-0.326584	0.989	0.985	7.38351e-92	0	-0.915159	0.438	0.737	0	6.36729e-96	0	DP(P)	TMSB10	-0.620872
SATB11	3.86989e-90	0.500055	0.65	0.375	4.48752e-86	0	1.2314	0.769	0.36	0	3.86989e-90	0	DP(P)	SATB1	0.865727
PLAC81	1.88782e-86	-0.447048	0.485	0.642	2.18911e-82	0	-1.55513	0.484	0.934	0	1.88782e-86	0	DP(P)	PLAC8	-1.00109
SH2D1A1	1.19778e-75	0.336537	0.924	0.741	1.38895e-71	0	1.13315	0.72	0.188	0	1.19778e-75	0	DP(P)	SH2D1A	0.734843
GPX11	1.93909e-64	-0.38559	0.58	0.661	2.24857e-60	0	-1.28876	0.687	0.945	0	1.93909e-64	0	DP(P)	GPX1	-0.837175
TCF71	7.95515e-62	0.332215	0.912	0.749	9.22479e-58	0	1.14605	0.916	0.549	0	7.95515e-62	0	DP(P)	TCF7	0.739131
IFITM11	1.55772e-44	-0.330196	0.275	0.42	1.80634e-40	0	-3.16512	0.012	0.668	0	1.55772e-44	0	DP(P)	IFITM1	-1.74766
SERPINB11	1.39047e-38	-0.29721	0.263	0.386	1.61239e-34	0	-0.876355	0.005	0.359	0	1.39047e-38	0	DP(P)	SERPINB1	-0.586783
2021-06-01	6.1931e-12	-0.390374	0.483	0.518	7.18152e-08	0	-1.38366	0.166	0.611	0	6.1931e-12	0	DP(P)	JUN	-0.887018
EZH21	2.96911e-151	0.447468	0.699	0.334	3.44298e-147	8.67764e-307	0.605607	0.927	0.816	1.00626e-302	2.96911e-151	1.73553e-306	DP(P)	EZH2	0.526538
ASF1B1	1.67532e-305	0.693825	0.757	0.22	1.9427e-301	3.47641e-66	0.440645	0.453	0.325	4.03124e-62	3.47641e-66	3.35064e-305	DP(P)	ASF1B	0.567235
CD71	2.26603e-304	-0.801613	0.836	0.958	2.62769e-300	8.96348e-160	-0.48003	0.004	0.173	1.0394e-155	8.96348e-160	4.53205e-304	DP(P)	CD7	-0.640822
E2F21	1.07858e-141	0.369855	0.485	0.134	1.25072e-137	4.84044e-296	0.771513	0.377	0.08	5.61298e-292	1.07858e-141	9.68088e-296	DP(P)	E2F2	0.570684
CCNA21	5.14963e-293	0.85859	0.73	0.196	5.97151e-289	7.41417e-177	0.680195	0.578	0.356	8.59747e-173	7.41417e-177	1.02993e-292	DP(P)	CCNA2	0.769392
ANP32B1	1.06773e-285	0.558434	0.993	0.852	1.23814e-281	1.1166e-185	0.357763	0.968	0.93	1.2948e-181	1.1166e-185	2.13545e-285	DP(P)	ANP32B	0.458099
MAD2L11	4.42876e-271	0.661146	0.904	0.454	5.13559e-267	3.01337e-76	0.435641	0.457	0.318	3.49431e-72	3.01337e-76	8.85752e-271	DP(P)	MAD2L1	0.548393
SPC251	5.78965e-267	0.702409	0.664	0.162	6.71367e-263	2.57451e-142	0.730499	0.504	0.302	2.98541e-138	2.57451e-142	1.15793e-266	DP(P)	SPC25	0.716454
SOCS21	4.8063e-154	-0.521305	0.231	0.535	5.57338e-150	5.10448e-265	-0.615582	0.014	0.286	5.91916e-261	4.8063e-154	1.0209e-264	DP(P)	SOCS2	-0.568443
HES11	2.78043e-22	-0.354066	0.203	0.296	3.22419e-18	2.437e-264	-0.76554	0.478	0.798	2.82595e-260	2.78043e-22	4.87401e-264	DP(P)	HES1	-0.559803
PCNA1	2.00334e-262	0.829998	0.884	0.484	2.32307e-258	5.90734e-206	0.634211	0.794	0.653	6.85015e-202	5.90734e-206	4.00668e-262	DP(P)	PCNA	0.732104
SELL1	1.65753e-243	-0.80545	0.486	0.859	1.92208e-239	3.44515e-251	-0.840355	0.194	0.51	3.99499e-247	1.65753e-243	6.8903e-251	DP(P)	SELL	-0.822903
UBE2C1	8.96033e-251	1.23647	0.699	0.224	1.03904e-246	1.09542e-171	0.803228	0.602	0.369	1.27024e-167	1.09542e-171	1.79207e-250	DP(P)	UBE2C	1.01985
CD631	2.89634e-16	-0.270505	0.408	0.438	3.35859e-12	1.24931e-250	-0.690228	0.006	0.258	1.4487e-246	2.89634e-16	2.49862e-250	DP(P)	CD63	-0.480366
TMPO1	2.21577e-242	0.61438	0.881	0.461	2.56941e-238	4.96673e-249	0.667894	0.815	0.631	5.75943e-245	2.21577e-242	9.93347e-249	DP(P)	TMPO	0.641137
KIF111	4.68677e-114	0.31816	0.403	0.113	5.43478e-110	3.25865e-248	0.878496	0.618	0.344	3.77873e-244	4.68677e-114	6.51729e-248	DP(P)	KIF11	0.598328
KIF221	4.09458e-248	0.680705	0.807	0.357	4.74808e-244	1.55184e-62	0.445588	0.395	0.269	1.79952e-58	1.55184e-62	8.18917e-248	DP(P)	KIF22	0.563147
VAMP81	1.59181e-51	-0.338152	0.673	0.695	1.84586e-47	1.48565e-244	-0.719899	0.287	0.596	1.72276e-240	1.59181e-51	2.97131e-244	DP(P)	VAMP8	-0.529026
SLA1	8.65402e-108	0.362735	0.371	0.081	1.00352e-103	3.65078e-244	0.789184	0.535	0.258	4.23344e-240	8.65402e-108	7.30156e-244	DP(P)	SLA	0.575959
RPA31	8.26436e-243	0.558172	0.947	0.626	9.58335e-239	4.57097e-59	0.306636	0.71	0.637	5.3005e-55	4.57097e-59	1.65287e-242	DP(P)	RPA3	0.432404
LGALS11	6.13959e-38	-0.306484	0.126	0.249	7.11947e-34	2.64737e-239	-0.617925	0.788	0.877	3.0699e-235	6.13959e-38	5.29475e-239	DP(P)	LGALS1	-0.462205
USP11	3.82115e-238	0.579966	0.822	0.368	4.431e-234	2.30775e-131	0.468867	0.718	0.572	2.67607e-127	2.30775e-131	7.6423e-238	DP(P)	USP1	0.524417
BIRC51	3.11646e-237	0.79198	0.732	0.258	3.61385e-233	1.31266e-223	0.688699	0.764	0.538	1.52216e-219	1.31266e-223	6.23292e-237	DP(P)	BIRC5	0.74034
CD531	3.60604e-56	-0.356594	0.56	0.645	4.18157e-52	4.17031e-236	-0.619793	0.066	0.353	4.83589e-232	3.60604e-56	8.34062e-236	DP(P)	CD53	-0.488193
CCND31	5.77333e-67	0.38883	0.788	0.548	6.69475e-63	4.02144e-235	0.880953	0.63	0.399	4.66326e-231	5.77333e-67	8.04287e-235	DP(P)	CCND3	0.634891
VAMP51	3.45651e-22	-0.270391	0.408	0.481	4.00817e-18	2.91101e-233	-0.600398	0.043	0.311	3.37561e-229	3.45651e-22	5.82203e-233	DP(P)	VAMP5	-0.435395
FBXO51	5.02899e-208	0.546826	0.592	0.162	5.83161e-204	1.01677e-227	0.825382	0.577	0.315	1.17905e-223	5.02899e-208	2.03354e-227	DP(P)	FBXO5	0.686104
CLSPN1	3.88096e-183	0.490882	0.588	0.185	4.50037e-179	4.60524e-227	0.799788	0.618	0.365	5.34024e-223	3.88096e-183	9.21048e-227	DP(P)	CLSPN	0.645335
TSC22D11	2.00485e-89	-0.497956	0.611	0.743	2.32482e-85	3.95551e-226	-0.700722	0.098	0.387	4.58681e-222	2.00485e-89	7.91101e-226	DP(P)	TSC22D1	-0.599339
RAD211	1.8511e-125	0.470083	0.82	0.508	2.14654e-121	9.09311e-226	0.683054	0.782	0.607	1.05444e-221	1.8511e-125	1.81862e-225	DP(P)	RAD21	0.576569
AURKB1	1.03574e-221	0.866951	0.625	0.176	1.20104e-217	2.27957e-47	0.39312	0.406	0.296	2.64339e-43	2.27957e-47	2.07148e-221	DP(P)	AURKB	0.630035
DDX39A1	7.69085e-221	0.56226	0.921	0.574	8.91831e-217	1.0836e-63	0.306126	0.734	0.651	1.25654e-59	1.0836e-63	1.53817e-220	DP(P)	DDX39A	0.434193
TPX21	2.35488e-220	0.763421	0.641	0.194	2.73072e-216	9.96006e-132	0.617382	0.63	0.443	1.15497e-127	9.96006e-132	4.70976e-220	DP(P)	TPX2	0.690402
EZR1	8.97425e-80	0.304822	0.804	0.538	1.04065e-75	1.3309e-216	0.513094	0.851	0.709	1.54331e-212	8.97425e-80	2.66181e-216	DP(P)	EZR	0.408958
DHFR1	3.57997e-215	0.598868	0.806	0.405	4.15133e-211	7.88116e-28	0.257288	0.456	0.378	9.13899e-24	7.88116e-28	7.15993e-215	DP(P)	DHFR	0.428078
GMNN1	1.43067e-213	0.549874	0.823	0.393	1.659e-209	1.22741e-114	0.416458	0.724	0.577	1.42331e-110	1.22741e-114	2.86133e-213	DP(P)	GMNN	0.483166
ESCO21	3.8161e-104	0.279263	0.334	0.073	4.42515e-100	3.905e-210	0.897844	0.499	0.244	4.52824e-206	3.8161e-104	7.81001e-210	DP(P)	ESCO2	0.588553
STMN11	8.64351e-209	0.403175	1	0.998	1.0023e-204	3.14182e-62	0.471461	0.603	0.512	3.64325e-58	3.14182e-62	1.7287e-208	DP(P)	STMN1	0.437318
LMNB11	1.00835e-203	0.544137	0.838	0.405	1.16928e-199	5.2558e-111	0.47829	0.705	0.569	6.09463e-107	5.2558e-111	2.0167e-203	DP(P)	LMNB1	0.511213
TACC31	1.2574e-203	0.547258	0.628	0.194	1.45809e-199	1.41087e-100	0.554113	0.552	0.401	1.63604e-96	1.41087e-100	2.51481e-203	DP(P)	TACC3	0.550685
BIN11	1.61445e-57	-0.337116	0.387	0.536	1.87212e-53	1.97817e-199	-0.50406	0.056	0.307	2.29389e-195	1.61445e-57	3.95634e-199	DP(P)	BIN1	-0.420588
PBK1	3.95517e-198	0.513689	0.551	0.133	4.58642e-194	5.14139e-64	0.431025	0.453	0.325	5.96196e-60	5.14139e-64	7.91034e-198	DP(P)	PBK	0.472357
CDKN2D1	1.23897e-196	0.784904	0.58	0.168	1.43671e-192	8.57636e-49	0.520347	0.369	0.265	9.94515e-45	8.57636e-49	2.47794e-196	DP(P)	CDKN2D	0.652626
HNRNPA2B11	1.09402e-195	0.399733	0.998	0.955	1.26863e-191	1.57693e-179	0.353396	0.986	0.966	1.82861e-175	1.57693e-179	2.18804e-195	DP(P)	HNRNPA2B1	0.376565
RAD51AP11	1.7041e-195	0.474615	0.56	0.151	1.97608e-191	2.31175e-74	0.426398	0.438	0.293	2.68071e-70	2.31175e-74	3.40821e-195	DP(P)	RAD51AP1	0.450506
CENPF1	1.46215e-190	0.893754	0.628	0.22	1.69551e-186	1.01762e-180	0.939888	0.591	0.355	1.18003e-176	1.01762e-180	2.9243e-190	DP(P)	CENPF	0.916821
RRM11	9.78646e-187	0.519026	0.794	0.381	1.13484e-182	2.34626e-112	0.416663	0.734	0.605	2.72072e-108	2.34626e-112	1.95729e-186	DP(P)	RRM1	0.467845
SKA21	5.03357e-186	0.553198	0.773	0.38	5.83692e-182	6.36643e-56	0.446024	0.352	0.235	7.38251e-52	6.36643e-56	1.00671e-185	DP(P)	SKA2	0.499611
NUCKS11	2.70979e-183	0.502045	0.972	0.757	3.14227e-179	2.19292e-161	0.432254	0.878	0.782	2.54291e-157	2.19292e-161	5.41958e-183	DP(P)	NUCKS1	0.46715
NUF21	5.4558e-183	0.567437	0.556	0.155	6.32655e-179	6.24978e-32	0.332614	0.342	0.256	7.24724e-28	6.24978e-32	1.09116e-182	DP(P)	NUF2	0.450025
NDC801	4.20194e-180	0.485732	0.531	0.134	4.87257e-176	2.42822e-105	0.611842	0.435	0.266	2.81577e-101	2.42822e-105	8.40389e-180	DP(P)	NDC80	0.548787
MCM71	6.23741e-180	0.567638	0.893	0.516	7.2329e-176	4.42186e-51	0.280009	0.736	0.669	5.12759e-47	4.42186e-51	1.24748e-179	DP(P)	MCM7	0.423824
CDCA41	2.51418e-179	0.486052	0.655	0.251	2.91544e-175	1.33351e-20	0.259681	0.382	0.324	1.54634e-16	1.33351e-20	5.02836e-179	DP(P)	CDCA4	0.372867
TK11	9.80988e-178	0.518393	0.665	0.233	1.13755e-173	1.19513e-43	0.319115	0.474	0.373	1.38588e-39	1.19513e-43	1.96198e-177	DP(P)	TK1	0.418754
CDCA51	3.46226e-174	0.42366	0.549	0.152	4.01484e-170	4.89999e-31	0.293976	0.316	0.231	5.68203e-27	4.89999e-31	6.92453e-174	DP(P)	CDCA5	0.358818
DNMT11	6.35092e-170	0.498934	0.822	0.458	7.36453e-166	7.59563e-173	0.503082	0.799	0.668	8.80789e-169	6.35092e-170	1.51913e-172	DP(P)	DNMT1	0.501008
NCAPG1	2.49465e-170	0.476211	0.509	0.127	2.89279e-166	2.95024e-129	0.576263	0.535	0.343	3.4211e-125	2.95024e-129	4.98929e-170	DP(P)	NCAPG	0.526237
CDCA31	1.45271e-163	0.586131	0.515	0.14	1.68456e-159	1.11549e-137	0.615592	0.603	0.416	1.29352e-133	1.11549e-137	2.90542e-163	DP(P)	CDCA3	0.600862
SOX41	6.34849e-163	-0.638303	0.921	0.958	7.36171e-159	5.09361e-87	-0.330335	0.302	0.51	5.90655e-83	5.09361e-87	1.2697e-162	DP(P)	SOX4	-0.484319
KIF2C1	3.23518e-160	0.450907	0.482	0.115	3.75151e-156	2.55148e-44	0.366857	0.299	0.195	2.95869e-40	2.55148e-44	6.47035e-160	DP(P)	KIF2C	0.408882
CCNB21	9.46889e-160	0.751364	0.644	0.262	1.09801e-155	1.79338e-90	0.499437	0.609	0.452	2.07961e-86	1.79338e-90	1.89378e-159	DP(P)	CCNB2	0.6254
HNRNPAB1	1.67351e-155	0.46199	0.869	0.53	1.9406e-151	1.34158e-155	0.32401	0.944	0.906	1.55569e-151	1.67351e-155	2.68316e-155	DP(P)	HNRNPAB	0.393
SMC31	9.96435e-152	0.467418	0.836	0.509	1.15547e-147	2.34381e-56	0.285228	0.811	0.76	2.71788e-52	2.34381e-56	1.99287e-151	DP(P)	SMC3	0.376323
KIF20B1	1.03747e-151	0.464733	0.585	0.215	1.20305e-147	1.59093e-62	0.456024	0.527	0.403	1.84484e-58	1.59093e-62	2.07495e-151	DP(P)	KIF20B	0.460379
HELLS1	1.24339e-150	0.485674	0.708	0.35	1.44184e-146	9.01794e-35	0.278259	0.654	0.596	1.04572e-30	9.01794e-35	2.48679e-150	DP(P)	HELLS	0.381967
CDCA81	1.41326e-150	0.516754	0.5	0.142	1.63882e-146	9.61921e-109	0.504647	0.64	0.484	1.11544e-104	9.61921e-109	2.82652e-150	DP(P)	CDCA8	0.510701
CENPK1	2.1746e-146	0.374111	0.637	0.263	2.52167e-142	1.36118e-24	0.287934	0.403	0.34	1.57842e-20	1.36118e-24	4.3492e-146	DP(P)	CENPK	0.331023
DLGAP51	1.27628e-144	0.549755	0.472	0.125	1.47998e-140	2.05764e-106	0.583239	0.445	0.268	2.38604e-102	2.05764e-106	2.55256e-144	DP(P)	DLGAP5	0.566497
CNN21	1.51606e-56	-0.346838	0.486	0.61	1.75802e-52	8.26789e-144	-0.466862	0.164	0.407	9.58744e-140	1.51606e-56	1.65358e-143	DP(P)	CNN2	-0.40685
FTL1	9.3341e-115	-0.400106	0.94	0.974	1.08238e-110	9.54688e-144	-0.343903	0.846	0.914	1.10706e-139	9.3341e-115	1.90938e-143	DP(P)	FTL	-0.372005
PRC11	1.13334e-142	0.413446	0.495	0.148	1.31422e-138	1.25191e-124	0.654731	0.569	0.376	1.45171e-120	1.25191e-124	2.26668e-142	DP(P)	PRC1	0.534089
CENPA1	1.77086e-142	0.559313	0.479	0.133	2.05349e-138	2.58738e-75	0.476662	0.613	0.473	3.00033e-71	2.58738e-75	3.54173e-142	DP(P)	CENPA	0.517987
ASPM1	4.70983e-141	0.534698	0.438	0.104	5.46152e-137	9.13693e-106	0.646355	0.366	0.192	1.05952e-101	9.13693e-106	9.41966e-141	DP(P)	ASPM	0.590526
CENPE1	5.22695e-100	0.399363	0.373	0.107	6.06117e-96	1.026e-140	0.693486	0.637	0.435	1.18975e-136	5.22695e-100	2.05199e-140	DP(P)	CENPE	0.546425
MXD31	3.11422e-139	0.477522	0.421	0.092	3.61125e-135	1.07885e-139	0.561824	0.232	0.064	1.25103e-135	3.11422e-139	2.15769e-139	DP(P)	MXD3	0.519673
DTX11	1.12077e-39	-0.272708	0.242	0.388	1.29965e-35	6.79795e-139	-0.57762	0.185	0.418	7.8829e-135	1.12077e-39	1.35959e-138	DP(P)	DTX1	-0.425164
CDC201	3.8476e-136	0.744068	0.548	0.198	4.46168e-132	5.7038e-62	0.442786	0.496	0.365	6.61413e-58	5.7038e-62	7.69521e-136	DP(P)	CDC20	0.593427
SLBP1	1.08152e-134	0.540824	0.763	0.449	1.25413e-130	1.04974e-63	0.458991	0.424	0.302	1.21727e-59	1.04974e-63	2.16304e-134	DP(P)	SLBP	0.499908
PLK11	3.36634e-133	0.669626	0.449	0.118	3.90361e-129	1.79165e-60	0.391286	0.388	0.253	2.07759e-56	1.79165e-60	6.73268e-133	DP(P)	PLK1	0.530456
LIG11	3.86911e-133	0.379316	0.603	0.251	4.48662e-129	5.78516e-118	0.475735	0.755	0.632	6.70847e-114	5.78516e-118	7.73822e-133	DP(P)	LIG1	0.427525
BST21	9.37302e-60	-0.379626	0.4	0.536	1.0869e-55	1.15661e-132	-0.432898	0.347	0.596	1.3412e-128	9.37302e-60	2.31321e-132	DP(P)	BST2	-0.406262
ORC61	8.11661e-132	0.33687	0.537	0.195	9.41202e-128	4.78979e-46	0.310557	0.597	0.514	5.55424e-42	4.78979e-46	1.62332e-131	DP(P)	ORC6	0.323714
CALM11	1.10064e-86	0.291638	0.931	0.725	1.27631e-82	1.32969e-129	0.279651	0.979	0.936	1.54191e-125	1.10064e-86	2.65939e-129	DP(P)	CALM1	0.285644
IL7R1	4.02186e-112	-0.541607	0.635	0.8	4.66375e-108	1.57624e-128	-0.502988	0.151	0.37	1.8278e-124	4.02186e-112	3.15247e-128	DP(P)	IL7R	-0.522297
RFC41	2.05718e-128	0.396819	0.632	0.291	2.3855e-124	8.15765e-84	0.402514	0.579	0.442	9.45961e-80	8.15765e-84	4.11435e-128	DP(P)	RFC4	0.399666
CDKN2C1	4.57504e-128	0.409107	0.488	0.151	5.30522e-124	1.86701e-89	0.320252	0.103	0.014	2.16499e-85	1.86701e-89	9.15008e-128	DP(P)	CDKN2C	0.36468
AURKA1	1.09099e-127	0.510919	0.49	0.161	1.26511e-123	1.42934e-42	0.365433	0.349	0.244	1.65746e-38	1.42934e-42	2.18198e-127	DP(P)	AURKA	0.438176
CCNB11	2.36e-127	0.631817	0.508	0.172	2.73666e-123	3.95198e-75	0.447929	0.43	0.278	4.58272e-71	3.95198e-75	4.72001e-127	DP(P)	CCNB1	0.539873
SMC1A1	3.8579e-125	0.385673	0.699	0.351	4.47362e-121	8.077e-89	0.31901	0.86	0.793	9.36609e-85	8.077e-89	7.71579e-125	DP(P)	SMC1A	0.352342
HSPB111	1.01693e-124	0.41687	0.773	0.452	1.17924e-120	2.5379e-56	0.317987	0.304	0.175	2.94295e-52	2.5379e-56	2.03387e-124	DP(P)	HSPB11	0.367428
RAD511	8.98891e-123	0.350698	0.484	0.167	1.04235e-118	6.55778e-29	0.299199	0.381	0.303	7.6044e-25	6.55778e-29	1.79778e-122	DP(P)	RAD51	0.324948
PIK3CD1	2.53849e-59	-0.269341	0.085	0.225	2.94363e-55	9.5659e-123	-0.37051	0.072	0.261	1.10926e-118	2.53849e-59	1.91318e-122	DP(P)	PIK3CD	-0.319926
CDC451	6.34563e-122	0.370984	0.513	0.185	7.35839e-118	4.38427e-35	0.304395	0.331	0.239	5.084e-31	4.38427e-35	1.26913e-121	DP(P)	CDC45	0.337689
NCAPG21	3.05508e-90	0.264005	0.38	0.127	3.54267e-86	3.13921e-120	0.555206	0.424	0.233	3.64022e-116	3.05508e-90	6.27841e-120	DP(P)	NCAPG2	0.409605
GLIPR11	2.48525e-114	-0.669435	0.311	0.544	2.8819e-110	3.31912e-119	-0.357874	0.041	0.206	3.84885e-115	2.48525e-114	6.63824e-119	DP(P)	GLIPR1	-0.513654
NCAPH1	6.13778e-119	0.303929	0.412	0.114	7.11737e-115	4.45481e-77	0.474922	0.402	0.259	5.16579e-73	4.45481e-77	1.22756e-118	DP(P)	NCAPH	0.389425
HMMR1	2.73028e-118	0.472647	0.46	0.148	3.16604e-114	6.15493e-92	0.579493	0.51	0.339	7.13726e-88	6.15493e-92	5.46057e-118	DP(P)	HMMR	0.52607
NFATC31	5.74157e-68	0.291372	0.572	0.317	6.65793e-64	2.79123e-118	0.574132	0.397	0.215	3.23672e-114	5.74157e-68	5.58247e-118	DP(P)	NFATC3	0.432752
CKAP2L1	6.35502e-118	0.352285	0.353	0.071	7.36928e-114	1.849e-84	0.568937	0.458	0.307	2.14411e-80	1.849e-84	1.271e-117	DP(P)	CKAP2L	0.460611
MZB11	3.43891e-115	-0.438077	0.972	0.974	3.98777e-111	4.28228e-117	-0.471749	0.532	0.713	4.96574e-113	3.43891e-115	8.56457e-117	DP(P)	MZB1	-0.454913
KNSTRN1	1.36828e-115	0.418032	0.458	0.149	1.58666e-111	2.23756e-17	0.253137	0.338	0.279	2.59467e-13	2.23756e-17	2.73657e-115	DP(P)	KNSTRN	0.335584
KIF151	3.37564e-114	0.325116	0.389	0.102	3.9144e-110	4.68587e-106	0.512627	0.598	0.426	5.43374e-102	4.68587e-106	6.75129e-114	DP(P)	KIF15	0.418872
LBR1	3.38199e-110	0.385509	0.794	0.467	3.92175e-106	4.06932e-114	0.428256	0.744	0.632	4.71879e-110	3.38199e-110	8.13865e-114	DP(P)	LBR	0.406883
ARHGAP11A1	1.02384e-110	0.335726	0.405	0.119	1.18725e-106	1.58617e-40	0.428677	0.4	0.306	1.83932e-36	1.58617e-40	2.04768e-110	DP(P)	ARHGAP11A	0.382201
NASP1	1.32687e-110	0.365392	0.932	0.68	1.53864e-106	4.23079e-78	0.288463	0.843	0.765	4.90602e-74	4.23079e-78	2.65374e-110	DP(P)	NASP	0.326928
NEK21	6.19713e-110	0.342161	0.391	0.107	7.18619e-106	5.30154e-46	0.350455	0.215	0.119	6.14766e-42	5.30154e-46	1.23943e-109	DP(P)	NEK2	0.346308
SPC241	4.7674e-109	0.35842	0.409	0.123	5.52828e-105	1.32971e-89	0.396931	0.652	0.51	1.54193e-85	1.32971e-89	9.5348e-109	DP(P)	SPC24	0.377676
TCF191	4.23902e-108	0.301554	0.415	0.132	4.91557e-104	1.98639e-95	0.49097	0.279	0.125	2.30342e-91	1.98639e-95	8.47804e-108	DP(P)	TCF19	0.396262
RACGAP11	7.07685e-108	0.325601	0.426	0.134	8.20631e-104	6.81078e-99	0.575484	0.444	0.279	7.89778e-95	6.81078e-99	1.41537e-107	DP(P)	RACGAP1	0.450542
BUB31	2.37298e-107	0.424522	0.896	0.665	2.75171e-103	1.03795e-31	0.294239	0.601	0.55	1.2036e-27	1.03795e-31	4.74596e-107	DP(P)	BUB3	0.359381
RFC31	6.35404e-107	0.287273	0.48	0.18	7.36815e-103	5.37402e-21	0.268436	0.414	0.355	6.23171e-17	5.37402e-21	1.27081e-106	DP(P)	RFC3	0.277855
UHRF11	3.83435e-79	0.35724	0.887	0.618	4.44631e-75	2.35385e-104	0.418385	0.719	0.591	2.72952e-100	3.83435e-79	4.7077e-104	DP(P)	UHRF1	0.387813
CD371	1.119e-47	-0.381879	0.523	0.621	1.29759e-43	4.23284e-104	-0.331283	0.133	0.333	4.9084e-100	1.119e-47	8.46568e-104	DP(P)	CD37	-0.356581
PRSS571	7.14864e-103	-0.336485	0.037	0.199	8.28956e-99	1.22631e-79	-0.389114	0.234	0.414	1.42203e-75	1.22631e-79	1.42973e-102	DP(P)	PRSS57	-0.362799
EPSTI11	1.93941e-75	-0.459606	0.314	0.502	2.24894e-71	7.2451e-100	-0.345022	0.198	0.413	8.40142e-96	1.93941e-75	1.44902e-99	DP(P)	EPSTI1	-0.402314
CDCA21	2.40073e-99	0.284194	0.348	0.088	2.78388e-95	1.20679e-16	0.253832	0.268	0.212	1.39939e-12	1.20679e-16	4.80145e-99	DP(P)	CDCA2	0.269013
BUB11	1.44089e-98	0.304675	0.426	0.144	1.67086e-94	1.25922e-80	0.487056	0.46	0.314	1.46019e-76	1.25922e-80	2.88178e-98	DP(P)	BUB1	0.395865
SUSD31	1.47805e-24	-0.301951	0.457	0.527	1.71395e-20	1.65823e-98	-0.254837	0.012	0.131	1.92288e-94	1.47805e-24	3.31646e-98	DP(P)	SUSD3	-0.278394
CEP551	1.42934e-97	0.279591	0.331	0.08	1.65746e-93	3.43858e-26	0.312621	0.313	0.236	3.98737e-22	3.43858e-26	2.85868e-97	DP(P)	CEP55	0.296106
SIT11	2.90396e-96	0.404289	0.576	0.265	3.36743e-92	2.93297e-76	0.275945	0.163	0.051	3.40108e-72	2.93297e-76	5.80791e-96	DP(P)	SIT1	0.340117
SHCBP11	3.52566e-96	0.268847	0.365	0.107	4.08835e-92	1.93392e-32	0.313193	0.286	0.199	2.24257e-28	1.93392e-32	7.05132e-96	DP(P)	SHCBP1	0.29102
CKAP21	6.55403e-95	0.319045	0.456	0.174	7.60005e-91	4.40889e-27	0.330342	0.314	0.238	5.11255e-23	4.40889e-27	1.31081e-94	DP(P)	CKAP2	0.324694
PTCRA1	1.83638e-92	-0.702458	0.905	0.896	2.12947e-88	8.94739e-38	-0.568185	0.361	0.424	1.03754e-33	8.94739e-38	3.67276e-92	DP(P)	PTCRA	-0.635322
CCNF1	2.01396e-92	0.274381	0.303	0.064	2.33539e-88	1.56595e-31	0.304522	0.204	0.126	1.81588e-27	1.56595e-31	4.02792e-92	DP(P)	CCNF	0.289451
KIF20A1	3.09111e-92	0.352221	0.339	0.092	3.58446e-88	9.61151e-26	0.307363	0.32	0.246	1.11455e-21	9.61151e-26	6.18223e-92	DP(P)	KIF20A	0.329792
WDR761	1.16319e-91	0.309694	0.435	0.171	1.34884e-87	1.04189e-82	0.464753	0.507	0.359	1.20818e-78	1.04189e-82	2.32639e-91	DP(P)	WDR76	0.387223
DPP41	1.05595e-55	-0.373903	0.308	0.467	1.22448e-51	8.91305e-90	-0.383932	0.392	0.586	1.03356e-85	1.05595e-55	1.78261e-89	DP(P)	DPP4	-0.378917
NEIL31	7.39748e-89	0.253897	0.297	0.066	8.57812e-85	2.25736e-80	0.474466	0.254	0.118	2.61763e-76	2.25736e-80	1.4795e-88	DP(P)	NEIL3	0.364181
DBF41	3.10624e-88	0.276601	0.448	0.181	3.60199e-84	1.65806e-32	0.31197	0.35	0.262	1.92269e-28	1.65806e-32	6.21247e-88	DP(P)	DBF4	0.294286
DEPDC11	5.57e-88	0.295538	0.311	0.077	6.45897e-84	2.80881e-36	0.280812	0.129	0.06	3.25709e-32	2.80881e-36	1.114e-87	DP(P)	DEPDC1	0.288175
MIS18BP11	2.53743e-86	0.3029	0.53	0.245	2.94241e-82	1.17414e-63	0.480286	0.386	0.255	1.36154e-59	1.17414e-63	5.07487e-86	DP(P)	MIS18BP1	0.391593
SRSF101	5.91507e-86	0.289157	0.938	0.755	6.85911e-82	1.10061e-28	0.253987	0.559	0.507	1.27626e-24	1.10061e-28	1.18301e-85	DP(P)	SRSF10	0.271572
ATAD51	5.2643e-84	0.255908	0.393	0.143	6.10448e-80	8.91126e-68	0.400661	0.531	0.397	1.03335e-63	8.91126e-68	1.05286e-83	DP(P)	ATAD5	0.328284
YWHAH1	1.69946e-83	0.309313	0.867	0.577	1.9707e-79	9.22643e-27	0.278371	0.461	0.397	1.0699e-22	9.22643e-27	3.39893e-83	DP(P)	YWHAH	0.293842
ZFP36L21	5.60379e-29	-0.270407	0.961	0.961	6.49815e-25	2.59646e-80	-0.31931	0.249	0.44	3.01085e-76	5.60379e-29	5.19291e-80	DP(P)	ZFP36L2	-0.294859
KIF141	1.91494e-77	0.258472	0.28	0.068	2.22057e-73	5.61475e-35	0.314279	0.197	0.115	6.51087e-31	5.61475e-35	3.82988e-77	DP(P)	KIF14	0.286376
HIRIP31	2.07918e-75	0.251538	0.565	0.294	2.41102e-71	3.79887e-36	0.283006	0.588	0.517	4.40517e-32	3.79887e-36	4.15837e-75	DP(P)	HIRIP3	0.267272
NCAPD21	7.90217e-73	0.257636	0.431	0.188	9.16336e-69	1.23604e-39	0.339186	0.411	0.319	1.43331e-35	1.23604e-39	1.58043e-72	DP(P)	NCAPD2	0.298411
CDC61	2.63076e-71	0.266864	0.397	0.165	3.05063e-67	2.33087e-39	0.381851	0.369	0.273	2.70288e-35	2.33087e-39	5.26153e-71	DP(P)	CDC6	0.324358
LRMP1	3.88333e-56	0.251909	0.509	0.283	4.50311e-52	9.80336e-40	0.286314	0.608	0.539	1.1368e-35	9.80336e-40	7.76666e-56	DP(P)	LRMP	0.269111
ARL6IP11	2.67347e-55	0.667074	0.669	0.474	3.10015e-51	9.08152e-31	0.495884	0.78	0.805	1.05309e-26	9.08152e-31	5.34693e-55	DP(P)	ARL6IP1	0.581479

## Sheet: Human fetus vs mouse P6
	Mouse_p_val	Mouse_avg_logFC	Mouse_pct.1	Mouse_pct.2	Mouse_p_val_adj	Human_p_val	Human_avg_logFC	Human_pct.1	Human_pct.2	Human_p_val_adj	max_pval	minimump_p_val	cluster	gene	Mean_logFC
CD8B	2.50001e-116	-2.02908	0.088	0.55	2.89901e-112	0	-1.04939	0.724	0.947	0	2.50001e-116	0	DN	CD8B	-1.53923
SELL	1.96202e-109	1.14174	0.359	0.078	2.27515e-105	0	1.15577	0.859	0.273	0	1.96202e-109	0	DN	SELL	1.14875
CD8A	2.3712e-89	-1.85681	0.072	0.46	2.74964e-85	2.10896e-306	-1.12553	0.463	0.82	2.44555e-302	2.3712e-89	4.21793e-306	DN	CD8A	-1.49117
PRSS57	1.14147e-33	0.550242	0.143	0.037	1.32364e-29	3.61185e-302	0.350636	0.199	0.02	4.1883e-298	1.14147e-33	7.2237e-302	DN	PRSS57	0.450439
TCF7	1.36654e-55	-0.782322	0.462	0.693	1.58464e-51	3.76638e-288	-1.02624	0.749	0.912	4.36749e-284	1.36654e-55	7.53275e-288	DN	TCF7	-0.904283
RPS2	9.78335e-27	0.290331	0.89	0.7	1.13448e-22	4.90052e-283	0.425218	1	0.955	5.68264e-279	9.78335e-27	9.80103e-283	DN	RPS2	0.357774
PLAC8	9.46391e-199	1.67196	0.46	0.074	1.09744e-194	5.33981e-282	0.615186	0.642	0.281	6.19205e-278	9.46391e-199	1.06796e-281	DN	PLAC8	1.14358
TMSB10	1.05194e-08	0.32051	0.271	0.184	0.000121983	5.66947e-281	0.591885	0.985	0.84	6.57432e-277	1.05194e-08	1.13389e-280	DN	TMSB10	0.456197
RPL3	2.652e-21	0.289187	0.84	0.674	3.07526e-17	1.39377e-266	0.333413	0.999	0.985	1.61622e-262	2.652e-21	2.78754e-266	DN	RPL3	0.3113
RPS18	1.14462e-63	0.48187	0.928	0.754	1.3273e-59	3.84796e-244	0.356971	0.999	0.966	4.46209e-240	1.14462e-63	7.69591e-244	DN	RPS18	0.41942
RPS14	1.81108e-32	0.310623	0.94	0.844	2.10013e-28	2.14468e-223	0.330348	0.998	0.964	2.48697e-219	1.81108e-32	4.28937e-223	DN	RPS14	0.320486
SH2D1A	1.30422e-26	-0.763586	0.161	0.355	1.51237e-22	1.36696e-216	-0.858117	0.741	0.884	1.58513e-212	1.30422e-26	2.73392e-216	DN	SH2D1A	-0.810851
SATB1	4.00298e-45	-1.05588	0.188	0.443	4.64186e-41	9.89719e-208	-1.16601	0.375	0.671	1.14768e-203	4.00298e-45	1.97944e-207	DN	SATB1	-1.11095
NKG7	2.60738e-199	1.33434	0.252	0.008	3.02351e-195	1.77765e-139	0.272912	0.262	0.078	2.06136e-135	1.77765e-139	5.21475e-199	DN	NKG7	0.803624
RPS9	1.73101e-27	0.269364	0.924	0.849	2.00728e-23	5.21136e-199	0.288643	0.999	0.957	6.04309e-195	1.73101e-27	1.04227e-198	DN	RPS9	0.279004
BST2	1.85435e-10	0.352169	0.11	0.051	2.1503e-06	1.31522e-188	0.454865	0.536	0.243	1.52513e-184	1.85435e-10	2.63044e-188	DN	BST2	0.403517
CDK6	2.56152e-65	0.901379	0.249	0.061	2.97034e-61	1.58058e-183	0.46315	0.603	0.304	1.83284e-179	2.56152e-65	3.16116e-183	DN	CDK6	0.682265
SLA	1.98246e-21	-0.780415	0.068	0.215	2.29886e-17	8.35934e-175	-0.998139	0.081	0.425	9.69349e-171	1.98246e-21	1.67187e-174	DN	SLA	-0.889277
DPP4	8.64233e-54	0.772502	0.256	0.074	1.00216e-49	1.11302e-173	0.391955	0.467	0.189	1.29066e-169	8.64233e-54	2.22604e-173	DN	DPP4	0.582228
RPL10A	2.49003e-19	0.366919	0.61	0.445	2.88744e-15	3.3294e-173	0.29907	0.999	0.95	3.86078e-169	2.49003e-19	6.65881e-173	DN	RPL10A	0.332995
MSI2	2.16519e-19	0.458674	0.214	0.1	2.51075e-15	1.7898e-164	0.435887	0.818	0.501	2.07546e-160	2.16519e-19	3.57961e-164	DN	MSI2	0.447281
RPS5	4.6823e-46	0.39776	0.92	0.779	5.4296e-42	7.44696e-157	0.31667	0.998	0.896	8.6355e-153	4.6823e-46	1.48939e-156	DN	RPS5	0.357215
RPS19	9.86533e-97	0.564099	0.949	0.804	1.14398e-92	1.98699e-156	0.256421	0.998	0.972	2.30411e-152	9.86533e-97	3.97398e-156	DN	RPS19	0.41026
VAMP8	1.28229e-14	0.402351	0.169	0.08	1.48694e-10	2.54871e-140	0.401196	0.695	0.436	2.95549e-136	1.28229e-14	5.09742e-140	DN	VAMP8	0.401774
PIM1	1.95682e-08	0.275416	0.133	0.071	0.000226913	2.68872e-140	0.407189	0.509	0.249	3.11784e-136	1.95682e-08	5.37745e-140	DN	PIM1	0.341303
HES1	1.28641e-139	1.36232	0.277	0.031	1.49173e-135	1.78829e-131	0.474917	0.296	0.104	2.0737e-127	1.78829e-131	2.57283e-139	DN	HES1	0.91862
CDKN2D	9.85406e-14	-0.684713	0.095	0.207	1.14268e-09	8.25571e-137	-0.871228	0.168	0.449	9.57333e-133	9.85406e-14	1.65114e-136	DN	CDKN2D	-0.77797
GSTP1	1.28567e-09	0.425839	0.189	0.113	1.49086e-05	5.84606e-136	0.632301	0.775	0.506	6.77909e-132	1.28567e-09	1.16921e-135	DN	GSTP1	0.52907
CD2	3.73326e-18	-0.750039	0.021	0.131	4.32909e-14	1.27627e-134	-0.920819	0.188	0.472	1.47996e-130	3.73326e-18	2.55254e-134	DN	CD2	-0.835429
RPS6	3.87054e-39	0.387058	0.905	0.765	4.48828e-35	4.97308e-131	0.261232	0.999	0.971	5.76678e-127	3.87054e-39	9.94615e-131	DN	RPS6	0.324145
RPL18A	3.71985e-42	0.363838	0.944	0.87	4.31354e-38	3.78736e-130	0.26168	1	0.958	4.39182e-126	3.71985e-42	7.57472e-130	DN	RPL18A	0.312759
MTF2	1.24308e-31	0.58093	0.579	0.375	1.44148e-27	2.79705e-127	0.388144	0.92	0.673	3.24346e-123	1.24308e-31	5.59411e-127	DN	MTF2	0.484537
CCND2	3.98185e-114	1.18922	0.307	0.053	4.61736e-110	2.07294e-124	0.26049	0.31	0.114	2.40378e-120	3.98185e-114	4.14589e-124	DN	CCND2	0.724857
IL7R	1.67178e-44	0.77492	0.143	0.029	1.9386e-40	8.75155e-123	0.347751	0.8	0.509	1.01483e-118	1.67178e-44	1.75031e-122	DN	IL7R	0.561336
RPS26	1.44673e-13	0.301762	0.728	0.621	1.67763e-09	1.60251e-120	0.374511	0.983	0.867	1.85827e-116	1.44673e-13	3.20501e-120	DN	RPS26	0.338137
LGALS1	8.62802e-10	0.342026	0.426	0.323	1.00051e-05	8.72188e-119	0.344658	0.249	0.079	1.01139e-114	8.62802e-10	1.74438e-118	DN	LGALS1	0.343342
BIN1	3.33122e-26	0.481204	0.106	0.026	3.86288e-22	2.69862e-118	0.283253	0.536	0.278	3.12932e-114	3.33122e-26	5.39724e-118	DN	BIN1	0.382228
COMMD7	2.51551e-10	0.352137	0.147	0.077	2.91698e-06	8.19414e-109	0.281907	0.439	0.219	9.50193e-105	2.51551e-10	1.63883e-108	DN	COMMD7	0.317022
TSC22D1	1.7456e-17	0.378452	0.109	0.037	2.02419e-13	2.28182e-108	0.353401	0.743	0.479	2.646e-104	1.7456e-17	4.56364e-108	DN	TSC22D1	0.365926
NFATC3	2.09075e-07	-0.444999	0.07	0.136	0.00242443	1.55622e-107	-0.821297	0.317	0.538	1.8046e-103	2.09075e-07	3.11244e-107	DN	NFATC3	-0.633148
MYC	2.71879e-20	0.54402	0.256	0.131	3.15271e-16	6.73291e-105	0.435434	0.646	0.383	7.80748e-101	2.71879e-20	1.34658e-104	DN	MYC	0.489727
NRROS	8.03635e-08	0.271007	0.118	0.063	0.000931895	2.6973e-102	0.26854	0.352	0.158	3.12779e-98	8.03635e-08	5.3946e-102	DN	NRROS	0.269773
APEX1	9.67661e-22	0.495742	0.302	0.159	1.1221e-17	1.91087e-100	0.325429	0.75	0.507	2.21585e-96	9.67661e-22	3.82175e-100	DN	APEX1	0.410585
RORC	5.15171e-23	-0.912764	0.021	0.155	5.97392e-19	7.84702e-92	-0.554044	0.033	0.246	9.09941e-88	5.15171e-23	1.5694e-91	DN	RORC	-0.733404
EEF1B2	9.04359e-11	0.267608	0.497	0.375	1.04869e-06	2.59005e-90	0.287097	0.968	0.77	3.00343e-86	9.04359e-11	5.18011e-90	DN	EEF1B2	0.277352
GPX1	1.19017e-78	1.03214	0.579	0.285	1.38013e-74	6.50967e-87	0.279111	0.661	0.44	7.54861e-83	1.19017e-78	1.30193e-86	DN	GPX1	0.655623
CCND3	1.93999e-86	-1.43099	0.221	0.582	2.24962e-82	1.38756e-29	-0.470509	0.548	0.602	1.60901e-25	1.38756e-29	3.87999e-86	DN	CCND3	-0.950751
PSME1	1.13767e-31	0.60634	0.339	0.165	1.31925e-27	1.02208e-83	0.274119	0.93	0.734	1.18521e-79	1.13767e-31	2.04416e-83	DN	PSME1	0.440229
CD4	7.42202e-20	-1.01254	0.044	0.172	8.60657e-16	6.6882e-81	-0.583183	0.279	0.501	7.75564e-77	7.42202e-20	1.33764e-80	DN	CD4	-0.797861
HMGB2	1.94522e-80	-0.776613	0.642	0.845	2.25568e-76	1.84906e-51	-0.846565	0.642	0.673	2.14417e-47	1.84906e-51	3.89044e-80	DN	HMGB2	-0.811589
PTPRC	2.38625e-09	-0.375914	0.476	0.551	2.7671e-05	1.4585e-72	-0.686562	0.46	0.609	1.69128e-68	2.38625e-09	2.91701e-72	DN	PTPRC	-0.531238
PSME2	3.97016e-43	0.704996	0.397	0.182	4.6038e-39	1.96222e-71	0.283803	0.778	0.546	2.2754e-67	3.97016e-43	3.92445e-71	DN	PSME2	0.494399
DEK	7.33571e-69	-0.940063	0.456	0.697	8.50648e-65	1.5607e-14	-0.274277	0.625	0.592	1.80978e-10	1.5607e-14	1.46714e-68	DN	DEK	-0.60717
RRM2	2.44028e-66	-1.27166	0.201	0.52	2.82975e-62	6.61633e-20	-0.402295	0.229	0.324	7.67229e-16	6.61633e-20	4.88056e-66	DN	RRM2	-0.836979
CCR9	1.07631e-20	-1.03838	0.087	0.231	1.24809e-16	4.37861e-59	-0.562889	0.066	0.225	5.07744e-55	1.07631e-20	8.75722e-59	DN	CCR9	-0.800635
SKAP1	1.88533e-10	-0.465238	0.263	0.368	2.18623e-06	2.02327e-53	-0.40371	0.026	0.16	2.34618e-49	1.88533e-10	4.04653e-53	DN	SKAP1	-0.434474
RMND5A	4.12009e-49	-1.35546	0.08	0.342	4.77766e-45	9.6435e-30	-0.455527	0.491	0.57	1.11826e-25	9.6435e-30	8.24018e-49	DN	RMND5A	-0.905493
ZFP36L2	1.98818e-48	0.719427	0.227	0.063	2.30549e-44	8.61197e-43	0.250852	0.961	0.843	9.98645e-39	8.61197e-43	3.97636e-48	DN	ZFP36L2	0.485139
MKI67	1.12332e-47	-0.796059	0.426	0.674	1.3026e-43	1.69901e-24	-0.381187	0.225	0.325	1.97018e-20	1.69901e-24	2.24663e-47	DN	MKI67	-0.588623
ANP32E	1.97774e-45	-0.533036	0.71	0.827	2.29338e-41	1.38274e-18	-0.341335	0.402	0.453	1.60343e-14	1.38274e-18	3.95547e-45	DN	ANP32E	-0.437186
LIMD2	2.67853e-11	-0.523278	0.239	0.348	3.10603e-07	3.82286e-41	-0.458903	0.522	0.626	4.43299e-37	2.67853e-11	7.64573e-41	DN	LIMD2	-0.49109
TOP2A	7.16698e-41	-0.770205	0.446	0.659	8.31083e-37	2.36744e-24	-0.507005	0.186	0.289	2.74528e-20	2.36744e-24	1.4334e-40	DN	TOP2A	-0.638605
CAMK4	1.46722e-33	-1.02287	0.071	0.274	1.70139e-29	2.85847e-25	-0.444059	0.52	0.584	3.31468e-21	2.85847e-25	2.93445e-33	DN	CAMK4	-0.733466
NUSAP1	1.03942e-30	-0.838556	0.223	0.433	1.20531e-26	2.48824e-21	-0.391758	0.233	0.326	2.88536e-17	2.48824e-21	2.07883e-30	DN	NUSAP1	-0.615157
CCNA2	5.28165e-12	-0.545578	0.126	0.236	6.12461e-08	7.58754e-24	-0.293331	0.196	0.301	8.79851e-20	5.28165e-12	1.51751e-23	DN	CCNA2	-0.419454
BIRC5	2.14139e-23	-0.731938	0.232	0.404	2.48316e-19	2.18569e-19	-0.280729	0.258	0.353	2.53453e-15	2.18569e-19	4.28278e-23	DN	BIRC5	-0.506334
DCK	1.51253e-07	-0.486475	0.094	0.166	0.00175393	3.71756e-23	-0.372197	0.757	0.738	4.31088e-19	1.51253e-07	7.43512e-23	DN	DCK	-0.429336
TPX2	6.86984e-12	-0.529782	0.228	0.343	7.96626e-08	4.86573e-20	-0.286605	0.194	0.284	5.64231e-16	6.86984e-12	9.73147e-20	DN	TPX2	-0.408193
UBE2C	1.30036e-19	-0.666145	0.201	0.364	1.5079e-15	3.59078e-18	-0.458569	0.224	0.311	4.16387e-14	3.59078e-18	2.60073e-19	DN	UBE2C	-0.562357
AURKB	1.77676e-08	-0.441386	0.087	0.166	0.000206033	1.78706e-19	-0.280222	0.176	0.267	2.07228e-15	1.77676e-08	3.57412e-19	DN	AURKB	-0.360804
CENPF	4.0415e-16	-0.626812	0.239	0.384	4.68652e-12	6.07552e-19	-0.385534	0.22	0.305	7.04517e-15	4.0415e-16	1.2151e-18	DN	CENPF	-0.506173
SMC4	3.93039e-18	-0.36543	0.662	0.757	4.55768e-14	7.29081e-14	-0.349945	0.542	0.539	8.45442e-10	7.29081e-14	7.86077e-18	DN	SMC4	-0.357688
CDK1	3.93146e-09	-0.505135	0.127	0.216	4.55892e-05	1.58327e-17	-0.35569	0.222	0.306	1.83596e-13	3.93146e-09	3.16654e-17	DN	CDK1	-0.430412
EDEM1	6.05214e-16	-0.62399	0.082	0.206	7.01807e-12	6.26609e-17	-0.33445	0.153	0.23	7.26615e-13	6.05214e-16	1.25322e-16	DN	EDEM1	-0.47922
LBR	1.63653e-10	-0.478793	0.261	0.367	1.89772e-06	1.87037e-14	-0.290315	0.467	0.511	2.16888e-10	1.63653e-10	3.74074e-14	DN	LBR	-0.384554
CCNB2	7.77648e-14	-0.497002	0.178	0.309	9.0176e-10	1.71532e-12	-0.331815	0.262	0.326	1.98908e-08	1.71532e-12	1.5553e-13	DN	CCNB2	-0.414408
CDC20	3.08077e-07	-0.45126	0.107	0.18	0.00357246	6.78018e-13	-0.309917	0.198	0.267	7.8623e-09	3.08077e-07	1.35604e-12	DN	CDC20	-0.380588
LAT	1.29895e-06	-0.283755	0.418	0.494	0.0150626	1.59104e-06	-0.260513	0.618	0.626	0.0184497	1.59104e-06	2.59789e-06	DN	LAT	-0.272134
DEK1	4.9137e-205	1.13176	0.788	0.369	5.69793e-201	0	0.907498	0.981	0.447	0	4.9137e-205	0	DP(P)	DEK	1.01963
RRM21	3.32231e-198	1.53433	0.612	0.152	3.85255e-194	0	1.65776	0.826	0.116	0	3.32231e-198	0	DP(P)	RRM2	1.59604
HMGB21	6.716e-181	0.788895	0.923	0.567	7.78788e-177	0	1.57008	0.994	0.545	0	6.716e-181	0	DP(P)	HMGB2	1.17949
PTMA	1.56873e-174	0.625227	0.976	0.848	1.8191e-170	0	0.700251	1	0.987	0	1.56873e-174	0	DP(P)	PTMA	0.662739
TOP2A1	5.11689e-132	0.912454	0.739	0.37	5.93354e-128	0	1.45652	0.701	0.114	0	5.11689e-132	0	DP(P)	TOP2A	1.18449
TUBA1B	7.70398e-121	0.783446	0.717	0.348	8.93353e-117	0	1.49265	0.999	0.549	0	7.70398e-121	0	DP(P)	TUBA1B	1.13805
PCNA	8.36586e-104	0.999725	0.51	0.184	9.70105e-100	0	1.26535	0.884	0.276	0	8.36586e-104	0	DP(P)	PCNA	1.13254
RANBP1	9.33122e-100	0.654043	0.74	0.424	1.08205e-95	0	0.967095	0.971	0.434	0	9.33122e-100	0	DP(P)	RANBP1	0.810569
MKI671	4.5858e-98	0.729108	0.738	0.403	5.31769e-94	0	1.14732	0.76	0.142	0	4.5858e-98	0	DP(P)	MKI67	0.938215
ANP32E1	1.02681e-95	0.524151	0.887	0.632	1.19069e-91	0	0.756397	0.861	0.288	0	1.02681e-95	0	DP(P)	ANP32E	0.640274
ANP32B	7.4602e-90	0.60719	0.768	0.495	8.65085e-86	0	0.526358	0.993	0.693	0	7.4602e-90	0	DP(P)	ANP32B	0.566774
LIG1	7.98005e-87	0.924127	0.48	0.185	9.25367e-83	0	0.530433	0.603	0.113	0	7.98005e-87	0	DP(P)	LIG1	0.72728
TYMS	1.19324e-86	0.942935	0.44	0.149	1.38368e-82	0	1.43187	0.958	0.276	0	1.19324e-86	0	DP(P)	TYMS	1.1874
YBX1	1.89696e-85	0.491521	0.866	0.645	2.19971e-81	0	0.605863	0.998	0.755	0	1.89696e-85	0	DP(P)	YBX1	0.548692
ESCO2	1.23822e-82	1.21181	0.333	0.079	1.43584e-78	0	0.321163	0.334	0.02	0	1.23822e-82	0	DP(P)	ESCO2	0.766485
DUT	3.63113e-81	0.785441	0.533	0.247	4.21066e-77	0	1.33022	0.971	0.443	0	3.63113e-81	0	DP(P)	DUT	1.05783
FBXO5	2.58233e-80	1.03277	0.355	0.096	2.99447e-76	0	0.638012	0.592	0.064	0	2.58233e-80	0	DP(P)	FBXO5	0.835389
EZH2	3.03694e-78	0.656172	0.684	0.402	3.52164e-74	0	0.527619	0.699	0.191	0	3.03694e-78	0	DP(P)	EZH2	0.591895
NUSAP11	4.89791e-78	0.881028	0.487	0.205	5.67962e-74	0	1.37539	0.793	0.132	0	4.89791e-78	0	DP(P)	NUSAP1	1.12821
RAN	5.71008e-70	0.620895	0.61	0.344	6.62141e-66	0	0.662621	0.997	0.672	0	5.71008e-70	0	DP(P)	RAN	0.641758
RRM1	1.64183e-68	0.794973	0.424	0.168	1.90386e-64	0	0.765546	0.794	0.199	0	1.64183e-68	0	DP(P)	RRM1	0.78026
SPC25	1.12263e-67	0.963178	0.371	0.13	1.3018e-63	0	0.843581	0.664	0.067	0	1.12263e-67	0	DP(P)	SPC25	0.90338
STMN1	5.33831e-67	0.46773	0.838	0.567	6.1903e-63	0	0.679094	1	0.979	0	5.33831e-67	0	DP(P)	STMN1	0.573412
ASF1B	3.57705e-66	0.921024	0.308	0.083	4.14795e-62	0	0.866966	0.757	0.099	0	3.57705e-66	0	DP(P)	ASF1B	0.893995
SLBP	7.43957e-65	0.874111	0.369	0.134	8.62693e-61	0	0.731266	0.763	0.265	0	7.43957e-65	0	DP(P)	SLBP	0.802689
SMC2	2.7487e-58	0.682729	0.491	0.246	3.18739e-54	0	0.844397	0.859	0.196	0	2.7487e-58	0	DP(P)	SMC2	0.763563
PBK	9.50628e-58	0.827194	0.31	0.098	1.10235e-53	0	0.597012	0.551	0.061	0	9.50628e-58	0	DP(P)	PBK	0.712103
TUBB	4.1955e-57	0.464112	0.734	0.469	4.8651e-53	0	1.23005	1	0.791	0	4.1955e-57	0	DP(P)	TUBB	0.847081
CLSPN	5.10283e-56	0.809474	0.326	0.112	5.91724e-52	0	0.600971	0.588	0.084	0	5.10283e-56	0	DP(P)	CLSPN	0.705222
SPC24	6.46273e-55	0.773003	0.364	0.147	7.49418e-51	0	0.407835	0.409	0.064	0	6.46273e-55	0	DP(P)	SPC24	0.590419
PRC1	8.4298e-53	0.661358	0.441	0.209	9.7752e-49	0	0.47888	0.495	0.069	0	8.4298e-53	0	DP(P)	PRC1	0.570119
BIRC51	1.2407e-52	0.651661	0.448	0.219	1.43872e-48	0	0.861197	0.732	0.192	0	1.2407e-52	0	DP(P)	BIRC5	0.756429
CCNE2	2.0196e-50	0.948652	0.249	0.07	2.34193e-46	0	0.302723	0.295	0.037	0	2.0196e-50	0	DP(P)	CCNE2	0.625687
HSP90AA1	2.92539e-48	0.502498	0.568	0.337	3.39229e-44	0	0.631518	0.99	0.818	0	2.92539e-48	0	DP(P)	HSP90AA1	0.567008
NCL	5.86895e-48	0.409458	0.843	0.696	6.80564e-44	0	0.462796	0.958	0.595	0	5.86895e-48	0	DP(P)	NCL	0.436127
RAG11	8.4735e-48	-0.937762	0.281	0.439	9.82587e-44	0	-1.09545	0.753	0.824	0	8.4735e-48	0	DP(P)	RAG1	-1.01661
GMNN	3.01962e-46	0.662012	0.332	0.137	3.50155e-42	0	0.721475	0.823	0.227	0	3.01962e-46	0	DP(P)	GMNN	0.691743
HELLS	2.89965e-45	0.656049	0.369	0.17	3.36243e-41	0	0.684284	0.708	0.171	0	2.89965e-45	0	DP(P)	HELLS	0.670167
CCNA21	9.87983e-45	0.773901	0.273	0.096	1.14567e-40	0	0.969388	0.73	0.119	0	9.87983e-45	0	DP(P)	CCNA2	0.871645
TMPO	1.8009e-43	0.601751	0.429	0.223	2.08832e-39	0	0.647986	0.881	0.32	0	1.8009e-43	0	DP(P)	TMPO	0.624869
BANF1	2.97698e-43	0.441311	0.573	0.351	3.4521e-39	0	0.511046	0.945	0.472	0	2.97698e-43	0	DP(P)	BANF1	0.476178
MCM3	6.43088e-43	0.557169	0.412	0.203	7.45725e-39	0	0.705217	0.77	0.261	0	6.43088e-43	0	DP(P)	MCM3	0.631193
USP1	1.65895e-42	0.541579	0.461	0.249	1.92372e-38	0	0.682315	0.822	0.223	0	1.65895e-42	0	DP(P)	USP1	0.611947
DNMT1	6.1139e-42	0.544923	0.421	0.215	7.08968e-38	0	0.673177	0.822	0.271	0	6.1139e-42	0	DP(P)	DNMT1	0.60905
MRPL18	7.35233e-42	0.474343	0.529	0.312	8.52577e-38	0	0.251574	0.755	0.345	0	7.35233e-42	0	DP(P)	MRPL18	0.362958
RFC4	5.36718e-40	0.593096	0.288	0.113	6.22378e-36	0	0.504341	0.632	0.163	0	5.36718e-40	0	DP(P)	RFC4	0.548719
SNRPD1	1.45273e-39	0.536154	0.422	0.224	1.68459e-35	0	0.57084	0.967	0.537	0	1.45273e-39	0	DP(P)	SNRPD1	0.553497
CDCA8	1.74346e-39	0.539258	0.411	0.214	2.02172e-35	0	0.575045	0.5	0.079	0	1.74346e-39	0	DP(P)	CDCA8	0.557151
LDHA	2.80858e-39	0.497444	0.497	0.298	3.25683e-35	0	0.784918	0.973	0.51	0	2.80858e-39	0	DP(P)	LDHA	0.641181
KPNA2	7.10539e-38	0.590005	0.298	0.124	8.23941e-34	0	1.01045	0.743	0.277	0	7.10539e-38	0	DP(P)	KPNA2	0.80023
HNRNPA2B1	3.01452e-37	0.259444	0.934	0.83	3.49564e-33	0	0.547072	0.998	0.775	0	3.01452e-37	0	DP(P)	HNRNPA2B1	0.403258
CDCA3	4.02201e-36	0.584943	0.287	0.12	4.66393e-32	0	0.704205	0.515	0.069	0	4.02201e-36	0	DP(P)	CDCA3	0.644574
TACC3	9.35738e-36	0.559586	0.357	0.18	1.08508e-31	0	0.627584	0.628	0.109	0	9.35738e-36	0	DP(P)	TACC3	0.593585
NCAPG2	1.50879e-35	0.639513	0.207	0.065	1.74959e-31	0	0.312046	0.38	0.062	0	1.50879e-35	0	DP(P)	NCAPG2	0.47578
UBE2C1	1.80365e-35	0.440016	0.399	0.204	2.09152e-31	0	1.49303	0.699	0.149	0	1.80365e-35	0	DP(P)	UBE2C	0.966523
NCAPG	3.49023e-34	0.638544	0.259	0.107	4.04728e-30	0	0.539112	0.509	0.065	0	3.49023e-34	0	DP(P)	NCAPG	0.588828
PRIM1	3.88014e-34	0.606631	0.293	0.132	4.49941e-30	0	0.283281	0.464	0.129	0	3.88014e-34	0	DP(P)	PRIM1	0.444956
KIF11	4.0103e-33	0.581615	0.311	0.147	4.65034e-29	0	0.357557	0.403	0.055	0	4.0103e-33	0	DP(P)	KIF11	0.469586
NCAPD3	1.40609e-32	0.54381	0.276	0.12	1.63051e-28	0	0.259369	0.351	0.062	0	1.40609e-32	0	DP(P)	NCAPD3	0.40159
SMC41	2.08183e-32	0.320279	0.8	0.613	2.41409e-28	0	0.891204	0.928	0.389	0	2.08183e-32	0	DP(P)	SMC4	0.605741
NASP	4.25197e-32	0.473756	0.392	0.214	4.93059e-28	0	0.618558	0.932	0.437	0	4.25197e-32	0	DP(P)	NASP	0.546157
NUCKS1	7.01241e-32	0.375372	0.53	0.329	8.13159e-28	0	0.613021	0.972	0.516	0	7.01241e-32	0	DP(P)	NUCKS1	0.494196
ORC6	8.58535e-32	0.529891	0.275	0.121	9.95558e-28	0	0.435972	0.537	0.095	0	8.58535e-32	0	DP(P)	ORC6	0.482931
CDK11	8.79293e-32	0.591529	0.246	0.102	1.01963e-27	0	1.48271	0.827	0.092	0	8.79293e-32	0	DP(P)	CDK1	1.03712
HMMR	2.44115e-31	0.502445	0.338	0.171	2.83075e-27	0	0.491339	0.46	0.093	0	2.44115e-31	0	DP(P)	HMMR	0.496892
NDC80	1.69137e-30	0.597592	0.227	0.089	1.96131e-26	0	0.553889	0.531	0.06	0	1.69137e-30	0	DP(P)	NDC80	0.57574
DDX39A	2.78908e-30	0.397273	0.375	0.2	3.23422e-26	0	0.696965	0.921	0.37	0	2.78908e-30	0	DP(P)	DDX39A	0.547119
HNRNPAB	3.06375e-30	0.387945	0.529	0.342	3.55272e-26	0	0.576543	0.869	0.344	0	3.06375e-30	0	DP(P)	HNRNPAB	0.482244
CKAP2L	4.65325e-30	0.547412	0.301	0.148	5.39591e-26	0	0.384677	0.353	0.029	0	4.65325e-30	0	DP(P)	CKAP2L	0.466044
TK1	5.03024e-30	0.591933	0.199	0.071	5.83306e-26	0	0.731183	0.665	0.122	0	5.03024e-30	0	DP(P)	TK1	0.661558
KIF15	5.69895e-30	0.616052	0.245	0.107	6.6085e-26	0	0.36009	0.389	0.051	0	5.69895e-30	0	DP(P)	KIF15	0.488071
SNRPB	2.2312e-29	0.369396	0.522	0.337	2.5873e-25	0	0.577797	0.979	0.56	0	2.2312e-29	0	DP(P)	SNRPB	0.473597
CYCS	1.02631e-28	0.41672	0.319	0.162	1.19011e-24	0	0.429635	0.956	0.55	0	1.02631e-28	0	DP(P)	CYCS	0.423177
LMNB1	1.42186e-28	0.410994	0.402	0.229	1.64879e-24	0	0.727878	0.838	0.238	0	1.42186e-28	0	DP(P)	LMNB1	0.569436
FEN1	1.4752e-28	0.538131	0.243	0.106	1.71064e-24	0	0.795691	0.748	0.163	0	1.4752e-28	0	DP(P)	FEN1	0.666911
AURKB1	2.28383e-28	0.566527	0.191	0.069	2.64833e-24	0	1.01087	0.625	0.115	0	2.28383e-28	0	DP(P)	AURKB	0.788698
SUPT16H	3.28626e-28	0.372222	0.552	0.367	3.81075e-24	0	0.423288	0.714	0.265	0	3.28626e-28	0	DP(P)	SUPT16H	0.397755
RBBP7	6.29678e-28	0.433344	0.382	0.22	7.30175e-24	0	0.434203	0.814	0.328	0	6.29678e-28	0	DP(P)	RBBP7	0.433774
MCM6	7.95199e-28	0.410903	0.383	0.219	9.22113e-24	0	0.463878	0.605	0.196	0	7.95199e-28	0	DP(P)	MCM6	0.437391
COX5A	9.15708e-28	0.371911	0.46	0.281	1.06186e-23	0	0.391329	0.937	0.546	0	9.15708e-28	0	DP(P)	COX5A	0.38162
HIRIP3	9.97294e-28	0.484499	0.321	0.168	1.15646e-23	0	0.29506	0.565	0.178	0	9.97294e-28	0	DP(P)	HIRIP3	0.389779
PA2G4	1.27618e-27	0.367698	0.48	0.306	1.47986e-23	0	0.574489	0.942	0.487	0	1.27618e-27	0	DP(P)	PA2G4	0.471094
MCM5	2.1215e-27	0.535118	0.223	0.094	2.46009e-23	0	0.674557	0.73	0.245	0	2.1215e-27	0	DP(P)	MCM5	0.604837
MTHFD2	4.46816e-27	0.507572	0.181	0.063	5.18128e-23	0	0.462764	0.628	0.203	0	4.46816e-27	0	DP(P)	MTHFD2	0.485168
YWHAH	4.86083e-27	0.353705	0.399	0.228	5.63662e-23	0	0.425629	0.867	0.387	0	4.86083e-27	0	DP(P)	YWHAH	0.389667
DNAJC9	1.0676e-26	0.405012	0.44	0.268	1.23799e-22	0	0.705285	0.793	0.204	0	1.0676e-26	0	DP(P)	DNAJC9	0.555148
SSRP1	1.32055e-26	0.374052	0.454	0.281	1.53131e-22	0	0.474054	0.872	0.38	0	1.32055e-26	0	DP(P)	SSRP1	0.424053
CHCHD3	1.67225e-26	0.342244	0.266	0.122	1.93914e-22	0	0.29325	0.771	0.343	0	1.67225e-26	0	DP(P)	CHCHD3	0.317747
HSPA8	1.75295e-26	0.296076	0.714	0.543	2.03272e-22	0	0.514758	0.985	0.741	0	1.75295e-26	0	DP(P)	HSPA8	0.405417
SMC1A	2.5663e-26	0.341153	0.569	0.387	2.97588e-22	0	0.449385	0.699	0.212	0	2.5663e-26	0	DP(P)	SMC1A	0.395269
EIF4A3	2.96552e-26	0.381219	0.359	0.2	3.43882e-22	0	0.655653	0.852	0.3	0	2.96552e-26	0	DP(P)	EIF4A3	0.518436
RAD51AP1	5.16671e-26	0.561315	0.186	0.071	5.99132e-22	0	0.563058	0.56	0.06	0	5.16671e-26	0	DP(P)	RAD51AP1	0.562187
KIF22	5.31813e-26	0.497206	0.212	0.088	6.1669e-22	0	0.846476	0.807	0.205	0	5.31813e-26	0	DP(P)	KIF22	0.671841
TCF19	7.15369e-26	0.588353	0.115	0.024	8.29542e-22	0	0.349403	0.415	0.06	0	7.15369e-26	0	DP(P)	TCF19	0.468878
BAZ1B	1.06454e-25	0.374812	0.414	0.25	1.23444e-21	0	0.280181	0.698	0.289	0	1.06454e-25	0	DP(P)	BAZ1B	0.327497
MXD3	1.09407e-25	0.598251	0.124	0.029	1.26868e-21	0	0.512463	0.421	0.047	0	1.09407e-25	0	DP(P)	MXD3	0.555357
MCM7	1.18676e-25	0.373865	0.374	0.216	1.37616e-21	0	0.931194	0.893	0.315	0	1.18676e-25	0	DP(P)	MCM7	0.65253
COX8A	3.5511e-25	0.340963	0.474	0.307	4.11786e-21	0	0.472733	0.984	0.663	0	3.5511e-25	0	DP(P)	COX8A	0.406848
NCAPH	5.8623e-25	0.521863	0.168	0.06	6.79792e-21	0	0.351916	0.412	0.05	0	5.8623e-25	0	DP(P)	NCAPH	0.43689
RFC3	6.81691e-25	0.519295	0.19	0.075	7.90489e-21	0	0.362724	0.48	0.091	0	6.81691e-25	0	DP(P)	RFC3	0.44101
NME1	8.29424e-25	0.384408	0.461	0.296	9.618e-21	0	0.439093	0.77	0.327	0	8.29424e-25	0	DP(P)	NME1	0.411751
CENPE	3.89623e-24	0.351475	0.405	0.24	4.51807e-20	0	0.407086	0.373	0.075	0	3.89623e-24	0	DP(P)	CENPE	0.37928
TPX21	8.87417e-24	0.357815	0.372	0.219	1.02905e-19	0	0.79726	0.641	0.132	0	8.87417e-24	0	DP(P)	TPX2	0.577537
ENO11	1.37019e-23	0.320515	0.346	0.192	1.58887e-19	0	0.708495	0.976	0.61	0	1.37019e-23	0	DP(P)	ENO1	0.514505
CDC6	1.45178e-23	0.51014	0.189	0.077	1.68349e-19	0	0.369535	0.397	0.07	0	1.45178e-23	0	DP(P)	CDC6	0.439837
PGP	1.82852e-23	0.484263	0.16	0.057	2.12035e-19	0	0.299321	0.574	0.188	0	1.82852e-23	0	DP(P)	PGP	0.391792
CHAF1A	3.026e-23	0.446886	0.251	0.124	3.50895e-19	0	0.536263	0.619	0.131	0	3.026e-23	0	DP(P)	CHAF1A	0.491575
MCM4	3.58273e-23	0.391198	0.272	0.14	4.15453e-19	0	0.441923	0.544	0.139	0	3.58273e-23	0	DP(P)	MCM4	0.416561
RPA1	4.37078e-23	0.482804	0.202	0.088	5.06835e-19	0	0.264806	0.662	0.268	0	4.37078e-23	0	DP(P)	RPA1	0.373805
HPRT1	5.84338e-23	0.425218	0.287	0.153	6.77598e-19	0	0.526446	0.805	0.282	0	5.84338e-23	0	DP(P)	HPRT1	0.475832
POLD3	7.49811e-23	0.440837	0.232	0.109	8.69481e-19	0	0.285293	0.377	0.076	0	7.49811e-23	0	DP(P)	POLD3	0.363065
SMC3	8.36142e-23	0.30728	0.474	0.312	9.6959e-19	0	0.362247	0.836	0.394	0	8.36142e-23	0	DP(P)	SMC3	0.334764
CBX5	1.11412e-22	0.31672	0.476	0.312	1.29193e-18	0	0.41621	0.919	0.462	0	1.11412e-22	0	DP(P)	CBX5	0.366465
BTG21	1.17607e-22	-0.704136	0.245	0.345	1.36377e-18	0	-1.02207	0.677	0.768	0	1.17607e-22	0	DP(P)	BTG2	-0.863105
HNRNPD	1.7721e-22	0.324649	0.331	0.188	2.05493e-18	0	0.61775	0.959	0.534	0	1.7721e-22	0	DP(P)	HNRNPD	0.471199
NUDC	1.87716e-22	0.343874	0.399	0.247	2.17675e-18	0	0.396133	0.897	0.448	0	1.87716e-22	0	DP(P)	NUDC	0.370004
KIF23	2.03728e-22	0.435266	0.223	0.105	2.36243e-18	0	0.285541	0.289	0.031	0	2.03728e-22	0	DP(P)	KIF23	0.360403
SRSF10	8.08361e-22	0.305402	0.414	0.257	9.37375e-18	0	0.414354	0.938	0.509	0	8.08361e-22	0	DP(P)	SRSF10	0.359878
ARHGAP11A	1.74879e-21	0.45226	0.234	0.115	2.02789e-17	0	0.358521	0.405	0.064	0	1.74879e-21	0	DP(P)	ARHGAP11A	0.405391
DTYMK	1.926e-21	0.3292	0.34	0.198	2.23339e-17	0	0.556149	0.753	0.224	0	1.926e-21	0	DP(P)	DTYMK	0.442674
SRSF7	2.17391e-21	0.29419	0.482	0.321	2.52087e-17	0	0.526904	0.954	0.51	0	2.17391e-21	0	DP(P)	SRSF7	0.410547
CENPK	2.47122e-21	0.469439	0.178	0.075	2.86563e-17	0	0.473107	0.637	0.144	0	2.47122e-21	0	DP(P)	CENPK	0.471273
CKS21	2.94667e-21	0.389993	0.311	0.178	3.41696e-17	0	0.950122	0.915	0.397	0	2.94667e-21	0	DP(P)	CKS2	0.670057
KIF20B	3.85114e-21	0.371285	0.283	0.154	4.46578e-17	0	0.534661	0.585	0.114	0	3.85114e-21	0	DP(P)	KIF20B	0.452973
SRSF2	4.89365e-21	0.341615	0.345	0.206	5.67468e-17	0	0.564333	0.972	0.589	0	4.89365e-21	0	DP(P)	SRSF2	0.452974
UQCRQ	6.61005e-21	0.295652	0.391	0.243	7.66502e-17	0	0.384447	0.969	0.61	0	6.61005e-21	0	DP(P)	UQCRQ	0.340049
NUF2	7.41389e-21	0.498124	0.16	0.063	8.59715e-17	0	0.547068	0.556	0.108	0	7.41389e-21	0	DP(P)	NUF2	0.522596
DHFR	1.11014e-20	0.477007	0.147	0.054	1.28732e-16	0	0.798411	0.806	0.226	0	1.11014e-20	0	DP(P)	DHFR	0.637709
DONSON	1.39346e-20	0.307674	0.499	0.338	1.61586e-16	0	0.304566	0.392	0.072	0	1.39346e-20	0	DP(P)	DONSON	0.30612
PLK1	1.86176e-20	0.438183	0.193	0.087	2.1589e-16	0	0.735243	0.449	0.079	0	1.86176e-20	0	DP(P)	PLK1	0.586713
CALM2	3.44914e-20	0.279279	0.704	0.556	3.99962e-16	0	0.624404	0.994	0.817	0	3.44914e-20	0	DP(P)	CALM2	0.451841
RAD21	5.01233e-20	0.266255	0.457	0.296	5.8123e-16	0	0.368561	0.82	0.389	0	5.01233e-20	0	DP(P)	RAD21	0.317408
PKM	5.33302e-20	0.301106	0.363	0.221	6.18417e-16	0	0.586598	0.906	0.464	0	5.33302e-20	0	DP(P)	PKM	0.443852
WDR76	6.50735e-20	0.3962	0.185	0.082	7.54592e-16	0	0.383231	0.435	0.075	0	6.50735e-20	0	DP(P)	WDR76	0.389715
BUB1	6.59672e-20	0.450321	0.188	0.084	7.64955e-16	0	0.358459	0.426	0.082	0	6.59672e-20	0	DP(P)	BUB1	0.40439
SNRPA1	7.33097e-20	0.316707	0.313	0.18	8.50099e-16	0	0.270553	0.749	0.324	0	7.33097e-20	0	DP(P)	SNRPA1	0.29363
RPA3	8.57268e-20	0.380641	0.247	0.131	9.94089e-16	0	0.678951	0.947	0.427	0	8.57268e-20	0	DP(P)	RPA3	0.529796
MIF	1.11258e-19	0.339761	0.464	0.321	1.29015e-15	0	0.484048	0.93	0.499	0	1.11258e-19	0	DP(P)	MIF	0.411905
LSM4	1.16226e-19	0.259406	0.463	0.303	1.34776e-15	0	0.731841	0.957	0.429	0	1.16226e-19	0	DP(P)	LSM4	0.495623
DCTPP1	1.28119e-19	0.37991	0.241	0.126	1.48567e-15	0	0.316193	0.614	0.245	0	1.28119e-19	0	DP(P)	DCTPP1	0.348052
UHRF1	1.45528e-19	0.360174	0.335	0.204	1.68754e-15	0	0.949361	0.887	0.282	0	1.45528e-19	0	DP(P)	UHRF1	0.654767
CCDC34	1.49505e-19	0.356429	0.238	0.123	1.73366e-15	0	0.678914	0.746	0.189	0	1.49505e-19	0	DP(P)	CCDC34	0.517672
CDC45	2.44864e-19	0.439174	0.101	0.027	2.83944e-15	0	0.513194	0.513	0.07	0	2.44864e-19	0	DP(P)	CDC45	0.476184
CCNF	2.89614e-19	0.457947	0.126	0.043	3.35836e-15	0	0.294069	0.303	0.031	0	2.89614e-19	0	DP(P)	CCNF	0.376008
EXOSC8	3.64431e-19	0.356881	0.285	0.161	4.22594e-15	0	0.390239	0.779	0.296	0	3.64431e-19	0	DP(P)	EXOSC8	0.37356
SRSF3	8.45017e-19	0.265526	0.492	0.336	9.79881e-15	0	0.494129	0.996	0.7	0	8.45017e-19	0	DP(P)	SRSF3	0.379828
CENPH	8.84383e-19	0.363334	0.164	0.07	1.02553e-14	0	0.422437	0.639	0.179	0	8.84383e-19	0	DP(P)	CENPH	0.392886
CKS1B	1.0578e-18	0.314757	0.347	0.213	1.22662e-14	0	1.02291	0.859	0.232	0	1.0578e-18	0	DP(P)	CKS1B	0.668832
GAPDH	1.32986e-18	0.357106	0.291	0.17	1.5421e-14	0	0.773097	1	0.813	0	1.32986e-18	0	DP(P)	GAPDH	0.565101
RPA2	1.57866e-18	0.410561	0.226	0.118	1.83062e-14	0	0.287186	0.686	0.287	0	1.57866e-18	0	DP(P)	RPA2	0.348873
FAM111A	2.65463e-18	0.404366	0.236	0.127	3.0783e-14	0	0.354275	0.455	0.08	0	2.65463e-18	0	DP(P)	FAM111A	0.379321
HMGB3	3.70813e-18	0.329876	0.34	0.211	4.29995e-14	0	0.562436	0.751	0.247	0	3.70813e-18	0	DP(P)	HMGB3	0.446156
HAT1	4.53143e-18	0.368022	0.204	0.101	5.25465e-14	0	0.381705	0.727	0.274	0	4.53143e-18	0	DP(P)	HAT1	0.374863
BUB3	5.91978e-18	0.314873	0.285	0.164	6.86458e-14	0	0.571319	0.896	0.434	0	5.91978e-18	0	DP(P)	BUB3	0.443096
CACYBP	2.3162e-17	0.281526	0.382	0.248	2.68587e-13	0	0.422074	0.884	0.43	0	2.3162e-17	0	DP(P)	CACYBP	0.3518
SHCBP1	2.6592e-17	0.42743	0.143	0.06	3.08361e-13	0	0.313279	0.365	0.045	0	2.6592e-17	0	DP(P)	SHCBP1	0.370355
CCNB1	2.85029e-17	0.310682	0.259	0.146	3.3052e-13	0	0.646368	0.508	0.119	0	2.85029e-17	0	DP(P)	CCNB1	0.478525
CCT5	3.34523e-17	0.26201	0.356	0.226	3.87913e-13	0	0.336701	0.877	0.438	0	3.34523e-17	0	DP(P)	CCT5	0.299355
MAD2L1	3.63109e-17	0.394776	0.192	0.095	4.21061e-13	0	0.830051	0.904	0.282	0	3.63109e-17	0	DP(P)	MAD2L1	0.612413
TPI1	3.92775e-17	0.387455	0.204	0.106	4.55462e-13	0	0.71001	0.938	0.455	0	3.92775e-17	0	DP(P)	TPI1	0.548733
NAA50	1.26301e-16	0.303405	0.339	0.215	1.46459e-12	0	0.271063	0.657	0.258	0	1.26301e-16	0	DP(P)	NAA50	0.287234
NELFE	1.42331e-16	0.358997	0.12	0.045	1.65047e-12	0	0.250717	0.711	0.295	0	1.42331e-16	0	DP(P)	NELFE	0.304857
RAD51	1.71404e-16	0.371952	0.156	0.071	1.9876e-12	0	0.449259	0.484	0.067	0	1.71404e-16	0	DP(P)	RAD51	0.410606
CENPW	3.24947e-16	0.377485	0.145	0.063	3.76809e-12	0	0.694315	0.781	0.196	0	3.24947e-16	0	DP(P)	CENPW	0.5359
MCM2	4.84579e-16	0.370305	0.211	0.114	5.61918e-12	0	0.451941	0.584	0.177	0	4.84579e-16	0	DP(P)	MCM2	0.411123
RACGAP1	1.02183e-15	0.340341	0.209	0.111	1.18491e-11	0	0.364156	0.426	0.072	0	1.02183e-15	0	DP(P)	RACGAP1	0.352248
MIS18BP1	1.02325e-15	0.343654	0.188	0.097	1.18656e-11	0	0.308077	0.53	0.156	0	1.02325e-15	0	DP(P)	MIS18BP1	0.325865
UBA2	1.78695e-15	0.252894	0.217	0.117	2.07215e-11	0	0.298428	0.777	0.335	0	1.78695e-15	0	DP(P)	UBA2	0.275661
DTL	5.4399e-15	0.381375	0.138	0.061	6.3081e-11	0	0.309932	0.382	0.076	0	5.4399e-15	0	DP(P)	DTL	0.345654
MCM10	6.17424e-15	0.322684	0.101	0.035	7.15965e-11	0	0.362213	0.405	0.056	0	6.17424e-15	0	DP(P)	MCM10	0.342449
CD3D	7.19263e-15	-0.478447	0.465	0.503	8.34057e-11	0	-0.440807	0.997	0.988	0	7.19263e-15	0	DP(P)	CD3D	-0.459627
HMGN5	9.21958e-15	0.282178	0.27	0.164	1.0691e-10	0	0.324847	0.681	0.268	0	9.21958e-15	0	DP(P)	HMGN5	0.303512
RFC5	9.39682e-15	0.357723	0.172	0.088	1.08966e-10	0	0.441087	0.577	0.132	0	9.39682e-15	0	DP(P)	RFC5	0.399405
HMGA1	1.37945e-14	0.34174	0.135	0.061	1.59961e-10	0	0.759537	0.998	0.787	0	1.37945e-14	0	DP(P)	HMGA1	0.550638
CDCA5	1.71182e-14	0.379999	0.105	0.039	1.98503e-10	0	0.532011	0.549	0.061	0	1.71182e-14	0	DP(P)	CDCA5	0.456005
ACTL6A	2.53716e-14	0.265514	0.248	0.147	2.94209e-10	0	0.320101	0.674	0.243	0	2.53716e-14	0	DP(P)	ACTL6A	0.292808
HAUS1	2.977e-14	0.3431	0.134	0.06	3.45213e-10	0	0.327338	0.771	0.327	0	2.977e-14	0	DP(P)	HAUS1	0.335219
NAA10	3.74785e-14	0.273988	0.16	0.079	4.34601e-10	0	0.270773	0.707	0.308	0	3.74785e-14	0	DP(P)	NAA10	0.27238
RHEB	4.34238e-14	0.289534	0.194	0.105	5.03542e-10	0	0.496263	0.883	0.385	0	4.34238e-14	0	DP(P)	RHEB	0.392898
CMC2	6.06828e-14	0.35016	0.133	0.06	7.03677e-10	0	0.276294	0.533	0.153	0	6.06828e-14	0	DP(P)	CMC2	0.313227
UBE2T	1.01278e-13	0.379387	0.121	0.052	1.17442e-09	0	1.02787	0.858	0.177	0	1.01278e-13	0	DP(P)	UBE2T	0.703628
B2M	1.02596e-13	-0.518129	0.336	0.398	1.18971e-09	0	-0.497704	0.999	0.998	0	1.02596e-13	0	DP(P)	B2M	-0.507917
SNRNP40	1.20589e-13	0.257972	0.193	0.105	1.39835e-09	0	0.360087	0.804	0.353	0	1.20589e-13	0	DP(P)	SNRNP40	0.30903
TIMELESS	1.31196e-13	0.319503	0.164	0.084	1.52135e-09	0	0.284121	0.371	0.07	0	1.31196e-13	0	DP(P)	TIMELESS	0.301812
ATAD5	4.14409e-13	0.367986	0.205	0.12	4.80549e-09	0	0.297093	0.393	0.076	0	4.14409e-13	0	DP(P)	ATAD5	0.33254
DBF4	4.40347e-13	0.305182	0.152	0.077	5.10627e-09	0	0.293542	0.448	0.114	0	4.40347e-13	0	DP(P)	DBF4	0.299362
CDCA4	7.02666e-13	0.251558	0.155	0.079	8.14811e-09	0	0.543811	0.655	0.132	0	7.02666e-13	0	DP(P)	CDCA4	0.397685
LSM3	7.12395e-13	0.251425	0.269	0.17	8.26093e-09	0	0.373192	0.876	0.429	0	7.12395e-13	0	DP(P)	LSM3	0.312308
KIF20A	8.37213e-13	0.362622	0.15	0.077	9.70832e-09	0	0.400256	0.339	0.043	0	8.37213e-13	0	DP(P)	KIF20A	0.381439
CDT1	1.55202e-12	0.350192	0.13	0.062	1.79972e-08	0	0.77788	0.824	0.225	0	1.55202e-12	0	DP(P)	CDT1	0.564036
TUBG1	1.59064e-12	0.355631	0.104	0.043	1.8445e-08	0	0.421459	0.566	0.128	0	1.59064e-12	0	DP(P)	TUBG1	0.388545
PPM1G	1.61241e-12	0.277874	0.212	0.124	1.86975e-08	0	0.355412	0.876	0.429	0	1.61241e-12	0	DP(P)	PPM1G	0.316643
MTHFD1	2.22932e-12	0.285525	0.11	0.048	2.58512e-08	0	0.388006	0.554	0.169	0	2.22932e-12	0	DP(P)	MTHFD1	0.336766
AURKA	3.01345e-12	0.25567	0.157	0.082	3.4944e-08	0	0.619239	0.49	0.078	0	3.01345e-12	0	DP(P)	AURKA	0.437455
TUBB4B	3.69695e-12	0.264753	0.236	0.147	4.28698e-08	0	1.18484	0.841	0.27	0	3.69695e-12	0	DP(P)	TUBB4B	0.724799
C1QBP	8.61744e-12	0.285788	0.275	0.181	9.99278e-08	0	0.423356	0.872	0.48	0	8.61744e-12	0	DP(P)	C1QBP	0.354572
NUP62	8.88102e-12	0.282516	0.139	0.07	1.02984e-07	0	0.296005	0.605	0.212	0	8.88102e-12	0	DP(P)	NUP62	0.289261
PSAT1	1.03842e-11	0.251262	0.121	0.057	1.20415e-07	0	0.386672	0.471	0.12	0	1.03842e-11	0	DP(P)	PSAT1	0.318967
CDK2	2.30347e-11	0.299131	0.101	0.044	2.67111e-07	0	0.445932	0.6	0.15	0	2.30347e-11	0	DP(P)	CDK2	0.372531
TMEM97	3.47835e-11	0.280885	0.116	0.055	4.03349e-07	0	0.25346	0.405	0.12	0	3.47835e-11	0	DP(P)	TMEM97	0.267172
NCAPH2	7.06222e-11	0.256616	0.146	0.079	8.18935e-07	0	0.320069	0.454	0.099	0	7.06222e-11	0	DP(P)	NCAPH2	0.288342
CENPM	8.18115e-11	0.305611	0.119	0.059	9.48687e-07	0	0.834781	0.785	0.141	0	8.18115e-11	0	DP(P)	CENPM	0.570196
POLD2	1.34568e-10	0.276758	0.122	0.062	1.56045e-06	0	0.380736	0.74	0.298	0	1.34568e-10	0	DP(P)	POLD2	0.328747
NSMCE4A	2.03371e-10	0.273428	0.109	0.052	2.35829e-06	0	0.267257	0.558	0.194	0	2.03371e-10	0	DP(P)	NSMCE4A	0.270342
KIF2C	4.42129e-10	0.256531	0.139	0.076	5.12693e-06	0	0.489881	0.482	0.064	0	4.42129e-10	0	DP(P)	KIF2C	0.373206
RMI2	5.50773e-10	0.250911	0.117	0.059	6.38677e-06	0	0.509319	0.644	0.185	0	5.50773e-10	0	DP(P)	RMI2	0.380115
GINS2	5.73911e-10	0.267163	0.141	0.078	6.65508e-06	0	0.607822	0.611	0.163	0	5.73911e-10	0	DP(P)	GINS2	0.437492
CDCA2	4.82312e-09	0.257568	0.126	0.07	5.59289e-05	0	0.323509	0.348	0.038	0	4.82312e-09	0	DP(P)	CDCA2	0.290539
CD8B1	5.55117e-08	-0.565544	0.488	0.468	0.000643714	0	-0.753102	0.947	0.913	0	5.55117e-08	0	DP(P)	CD8B	-0.659323
SNRPF	9.76309e-16	0.27135	0.396	0.27	1.13213e-11	2.52491e-306	0.382924	0.964	0.578	2.92788e-302	9.76309e-16	5.04982e-306	DP(P)	SNRPF	0.327137
CD52	2.00185e-25	-0.840615	0.052	0.134	2.32135e-21	2.69094e-305	-0.949248	0.882	0.881	3.12041e-301	2.00185e-25	5.38188e-305	DP(P)	CD52	-0.894932
FBL	2.97704e-11	0.262709	0.225	0.141	3.45217e-07	1.26678e-302	0.328032	0.849	0.431	1.46895e-298	2.97704e-11	2.53355e-302	DP(P)	FBL	0.29537
NHP2	2.82132e-17	0.388335	0.25	0.143	3.2716e-13	1.12294e-301	0.328564	0.833	0.411	1.30216e-297	2.82132e-17	2.24589e-301	DP(P)	NHP2	0.35845
DBI	2.00997e-15	0.291482	0.34	0.223	2.33076e-11	1.52346e-300	0.326692	0.925	0.506	1.76661e-296	2.00997e-15	3.04693e-300	DP(P)	DBI	0.309087
SIVA1	3.65074e-19	0.346534	0.244	0.128	4.2334e-15	8.07725e-292	0.322607	0.988	0.797	9.36638e-288	3.65074e-19	1.61545e-291	DP(P)	SIVA1	0.33457
LSM5	1.73844e-16	0.323152	0.223	0.122	2.01589e-12	1.07739e-291	0.350038	0.969	0.586	1.24935e-287	1.73844e-16	2.15479e-291	DP(P)	LSM5	0.336595
HINT1	1.14444e-30	0.436578	0.478	0.297	1.32709e-26	6.30544e-289	0.334647	0.989	0.755	7.31179e-285	1.14444e-30	1.26109e-288	DP(P)	HINT1	0.385613
SRM	7.76895e-16	0.346466	0.173	0.084	9.00887e-12	8.6759e-284	0.326394	0.629	0.279	1.00606e-279	7.76895e-16	1.73518e-283	DP(P)	SRM	0.33643
HNRNPU	7.48477e-52	0.366094	0.851	0.679	8.67934e-48	2.12016e-279	0.326443	0.925	0.54	2.45854e-275	7.48477e-52	4.24032e-279	DP(P)	HNRNPU	0.346269
NAP1L1	4.55878e-46	0.520734	0.552	0.327	5.28636e-42	8.00006e-264	0.333435	0.993	0.746	9.27687e-260	4.55878e-46	1.60001e-263	DP(P)	NAP1L1	0.427084
CD3G1	5.6711e-60	-0.745892	0.548	0.643	6.57621e-56	2.47951e-246	-0.554895	0.977	0.924	2.87524e-242	5.6711e-60	4.95903e-246	DP(P)	CD3G	-0.650394
ANP32A	8.9752e-44	0.381952	0.768	0.573	1.04076e-39	6.50243e-245	0.279167	0.939	0.569	7.54022e-241	8.9752e-44	1.30049e-244	DP(P)	ANP32A	0.33056
LCK	2.13158e-14	-0.341789	0.632	0.658	2.47178e-10	7.72944e-242	-0.546636	0.964	0.904	8.96306e-238	2.13158e-14	1.54589e-241	DP(P)	LCK	-0.444213
IMPDH2	6.91742e-14	0.255476	0.296	0.19	8.02144e-10	9.88053e-239	0.269512	0.811	0.412	1.14575e-234	6.91742e-14	1.97611e-238	DP(P)	IMPDH2	0.262494
MZB1	6.33405e-11	-0.465104	0.112	0.174	7.34496e-07	6.32085e-228	-0.459057	0.972	0.926	7.32966e-224	6.33405e-11	1.26417e-227	DP(P)	MZB1	-0.462081
SERBP1	7.70822e-30	0.265266	0.85	0.738	8.93845e-26	7.34569e-224	0.32371	0.965	0.653	8.51806e-220	7.70822e-30	1.46914e-223	DP(P)	SERBP1	0.294488
PPA1	6.95787e-17	0.336333	0.147	0.062	8.06834e-13	1.61817e-223	0.307303	0.874	0.489	1.87643e-219	6.95787e-17	3.23634e-223	DP(P)	PPA1	0.321818
MRPL20	1.02709e-15	0.293739	0.211	0.112	1.19101e-11	2.49111e-221	0.256018	0.778	0.419	2.8887e-217	1.02709e-15	4.98223e-221	DP(P)	MRPL20	0.274879
PRDX1	1.5168e-21	0.30109	0.582	0.422	1.75888e-17	6.88581e-218	0.299982	0.94	0.58	7.98478e-214	1.5168e-21	1.37716e-217	DP(P)	PRDX1	0.300536
GMFG1	3.45024e-48	-0.679877	0.345	0.513	4.0009e-44	1.49887e-203	-0.542107	0.965	0.894	1.73809e-199	3.45024e-48	2.99774e-203	DP(P)	GMFG	-0.610992
SOX4	5.49336e-10	-0.489584	0.217	0.28	6.3701e-06	1.44135e-196	-0.573187	0.921	0.865	1.67139e-192	5.49336e-10	2.8827e-196	DP(P)	SOX4	-0.531385
RPS21	1.12108e-24	0.27083	0.771	0.631	1.30001e-20	5.32062e-193	0.277134	0.998	0.946	6.16979e-189	1.12108e-24	1.06412e-192	DP(P)	RPS2	0.273982
RAG2	4.19123e-20	-0.687353	0.118	0.208	4.86015e-16	3.53698e-188	-0.758496	0.587	0.642	4.10149e-184	4.19123e-20	7.07397e-188	DP(P)	RAG2	-0.722925
UBB	9.95906e-20	0.283976	0.858	0.741	1.15485e-15	5.51146e-168	0.353493	0.985	0.824	6.39109e-164	9.95906e-20	1.10229e-167	DP(P)	UBB	0.318735
HSP90AB1	7.44874e-38	0.338901	0.857	0.719	8.63756e-34	6.87117e-152	0.302157	0.927	0.656	7.96781e-148	7.44874e-38	1.37423e-151	DP(P)	HSP90AB1	0.320529
FTL	3.60521e-08	-0.356093	0.373	0.415	0.00041806	8.59951e-107	-0.342145	0.94	0.896	9.972e-103	3.60521e-08	1.7199e-106	DP(P)	FTL	-0.349119
LAPTM51	3.58031e-07	-0.430305	0.247	0.294	0.00415172	6.2979e-99	-0.8439	0.366	0.449	7.30305e-95	3.58031e-07	1.25958e-98	DP(P)	LAPTM5	-0.637103
ARPP21	1.70261e-14	-0.406933	0.523	0.565	1.97435e-10	1.17254e-98	-0.586468	0.827	0.743	1.35968e-94	1.70261e-14	2.34509e-98	DP(P)	ARPP21	-0.4967
PTPRC1	4.20016e-10	-0.388878	0.531	0.558	4.8705e-06	1.62031e-82	-0.718088	0.605	0.587	1.87891e-78	4.20016e-10	3.24062e-82	DP(P)	PTPRC	-0.553483
PIK3IP1	5.40276e-37	-0.77506	0.035	0.129	6.26504e-33	1.03414e-81	-0.441752	0.043	0.146	1.19919e-77	5.40276e-37	2.06829e-81	DP(P)	PIK3IP1	-0.608406
CCR91	6.22984e-54	-1.11317	0.159	0.329	7.22412e-50	2.50047e-52	-0.573251	0.147	0.231	2.89954e-48	2.50047e-52	1.24597e-53	DP(P)	CCR9	-0.843212
S100A111	3.77578e-53	-0.730301	0.019	0.12	4.37839e-49	8.39396e-38	-0.301089	0.931	0.799	9.73364e-34	8.39396e-38	7.55155e-53	DP(P)	S100A11	-0.515695
TRAF3IP3	8.82346e-21	-0.657096	0.114	0.207	1.02317e-16	1.84139e-51	-0.492919	0.736	0.635	2.13528e-47	8.82346e-21	3.68279e-51	DP(P)	TRAF3IP3	-0.575008
SON	5.01641e-10	-0.349822	0.477	0.512	5.81703e-06	4.75076e-27	-0.363007	0.868	0.702	5.50899e-23	5.01641e-10	9.50153e-27	DP(P)	SON	-0.356414
JAK1	1.06589e-06	-0.408745	0.198	0.245	0.0123601	2.67522e-19	-0.265291	0.401	0.268	3.10219e-15	1.06589e-06	5.35045e-19	DP(P)	JAK1	-0.337018
KDM5B	1.33771e-18	-0.650092	0.054	0.122	1.55121e-14	3.44481e-17	-0.270317	0.105	0.146	3.9946e-13	3.44481e-17	2.67541e-18	DP(P)	KDM5B	-0.460205
XBP11	4.43196e-12	-0.570955	0.1	0.163	5.1393e-08	1.0476e-15	-0.658835	0.502	0.446	1.2148e-11	4.43196e-12	2.0952e-15	DP(P)	XBP1	-0.614895
CD41	2.24103e-15	-0.681711	0.13	0.207	2.5987e-11	1.4347e-11	-0.474162	0.532	0.455	1.66368e-07	1.4347e-11	4.48206e-15	DP(P)	CD4	-0.577936
TRAT1	4.23864e-11	-0.483906	0.175	0.243	4.91512e-07	1.52485e-10	-0.431118	0.713	0.577	1.76822e-06	1.52485e-10	8.47728e-11	DP(P)	TRAT1	-0.457512
BAZ2A	9.1383e-08	-0.463313	0.085	0.13	0.00105968	6.4396e-08	-0.430437	0.305	0.296	0.000746736	9.1383e-08	1.28792e-07	DP(P)	BAZ2A	-0.446875
CD8B2	8.11976e-190	1.33597	0.83	0.418	9.41568e-186	0	0.964168	0.948	0.883	0	8.11976e-190	0	DP(Q)	CD8B	1.15007
RANBP11	3.93877e-144	-1.36235	0.198	0.726	4.5674e-140	0	-0.907222	0.381	0.9	0	3.93877e-144	0	DP(Q)	RANBP1	-1.13478
RPS22	2.39947e-122	-1.0459	0.384	0.792	2.78243e-118	0	-0.440815	0.936	0.999	0	2.39947e-122	0	DP(Q)	RPS2	-0.743356
YBX11	3.21039e-113	-0.853744	0.478	0.858	3.72277e-109	0	-0.578944	0.719	0.985	0	3.21039e-113	0	DP(Q)	YBX1	-0.716344
NPM1	5.8949e-111	-1.17435	0.315	0.733	6.83573e-107	0	-0.360114	0.828	0.99	0	5.8949e-111	0	DP(Q)	NPM1	-0.767233
PTMA1	1.13065e-109	-0.674004	0.781	0.966	1.3111e-105	0	-0.614387	0.984	1	0	1.13065e-109	0	DP(Q)	PTMA	-0.644196
HSP90AB11	2.42071e-108	-0.845807	0.532	0.867	2.80705e-104	0	-0.464774	0.604	0.932	0	2.42071e-108	0	DP(Q)	HSP90AB1	-0.655291
DEK2	1.68936e-103	-1.067	0.286	0.73	1.95898e-99	0	-0.753937	0.415	0.879	0	1.68936e-103	0	DP(Q)	DEK	-0.910471
RRM22	2.10424e-100	-1.50272	0.105	0.54	2.44007e-96	0	-1.52963	0.095	0.656	0	2.10424e-100	0	DP(Q)	RRM2	-1.51617
TUBA1B1	1.96286e-98	-1.04538	0.223	0.676	2.27614e-94	0	-1.41569	0.495	0.954	0	1.96286e-98	0	DP(Q)	TUBA1B	-1.23054
RAG12	1.14729e-92	1.3338	0.564	0.285	1.3304e-88	0	0.979243	0.83	0.764	0	1.14729e-92	0	DP(Q)	RAG1	1.15652
HSP90AA11	3.72238e-82	-1.0879	0.162	0.559	4.31647e-78	0	-0.661201	0.79	0.984	0	3.72238e-82	0	DP(Q)	HSP90AA1	-0.87455
RPS181	5.9704e-80	-0.692094	0.527	0.826	6.92328e-76	0	-0.393209	0.951	1	0	5.9704e-80	0	DP(Q)	RPS18	-0.542651
NCL1	7.1749e-80	-0.727148	0.547	0.844	8.32001e-76	0	-0.439514	0.549	0.928	0	7.1749e-80	0	DP(Q)	NCL	-0.583331
TYMS1	2.98945e-76	-1.37294	0.052	0.407	3.46656e-72	0	-1.36182	0.237	0.824	0	2.98945e-76	0	DP(Q)	TYMS	-1.36738
LIG11	5.19954e-74	-1.238	0.087	0.447	6.02939e-70	0	-0.466232	0.088	0.502	0	5.19954e-74	0	DP(Q)	LIG1	-0.852116
TOP2A2	8.20465e-72	-0.828884	0.297	0.688	9.51411e-68	0	-1.26571	0.101	0.554	0	8.20465e-72	0	DP(Q)	TOP2A	-1.0473
HMGB22	7.67248e-71	-0.606874	0.495	0.874	8.897e-67	0	-1.29946	0.527	0.894	0	7.67248e-71	0	DP(Q)	HMGB2	-0.953168
ANP32B1	1.96873e-70	-0.738913	0.364	0.744	2.28294e-66	0	-0.390472	0.664	0.953	0	1.96873e-70	0	DP(Q)	ANP32B	-0.564693
MIF1	4.35432e-69	-1.08594	0.121	0.475	5.04927e-65	0	-0.534095	0.444	0.894	0	4.35432e-69	0	DP(Q)	MIF	-0.810019
RAN1	1.49722e-68	-0.859947	0.216	0.587	1.73617e-64	0	-0.651952	0.623	0.982	0	1.49722e-68	0	DP(Q)	RAN	-0.755949
CD8A1	4.87889e-68	0.872449	0.616	0.364	5.65756e-64	0	0.893342	0.842	0.684	0	4.87889e-68	0	DP(Q)	CD8A	0.882896
PCNA1	2.58259e-66	-1.0494	0.115	0.466	2.99477e-62	0	-1.19458	0.238	0.77	0	2.58259e-66	0	DP(Q)	PCNA	-1.12199
DUT1	2.24042e-65	-0.936767	0.145	0.502	2.59799e-61	0	-1.25855	0.388	0.907	0	2.24042e-65	0	DP(Q)	DUT	-1.09766
PA2G41	6.10344e-64	-0.892665	0.132	0.482	7.07755e-60	0	-0.535211	0.434	0.894	0	6.10344e-64	0	DP(Q)	PA2G4	-0.713938
RPS51	1.67818e-63	-0.59322	0.563	0.843	1.94601e-59	0	-0.409288	0.85	0.998	0	1.67818e-63	0	DP(Q)	RPS5	-0.501254
BTG22	9.81038e-63	1.14244	0.467	0.24	1.13761e-58	0	0.979715	0.78	0.683	0	9.81038e-63	0	DP(Q)	BTG2	1.06108
RPS61	5.35521e-60	-0.571025	0.551	0.828	6.2099e-56	0	-0.308496	0.958	1	0	5.35521e-60	0	DP(Q)	RPS6	-0.43976
FKBP3	1.36565e-56	-0.747183	0.185	0.537	1.5836e-52	0	-0.267068	0.362	0.771	0	1.36565e-56	0	DP(Q)	FKBP3	-0.507126
MCM31	3.84315e-56	-0.904866	0.086	0.397	4.45652e-52	0	-0.664715	0.224	0.682	0	3.84315e-56	0	DP(Q)	MCM3	-0.784791
RRM11	1.40319e-54	-0.974651	0.091	0.393	1.62714e-50	0	-0.695065	0.166	0.676	0	1.40319e-54	0	DP(Q)	RRM1	-0.834858
ESCO21	5.0633e-54	-1.35381	0.031	0.297	5.87141e-50	0	-0.256955	0.011	0.26	0	5.0633e-54	0	DP(Q)	ESCO2	-0.805384
RBBP71	1.50941e-53	-0.96562	0.084	0.379	1.75032e-49	0	-0.395534	0.288	0.739	0	1.50941e-53	0	DP(Q)	RBBP7	-0.680577
STMN11	4.91177e-52	-0.509229	0.444	0.814	5.69568e-48	0	-0.639259	0.976	0.999	0	4.91177e-52	0	DP(Q)	STMN1	-0.574244
FBXO51	4.97779e-52	-1.11795	0.047	0.319	5.77224e-48	0	-0.527556	0.046	0.47	0	4.97779e-52	0	DP(Q)	FBXO5	-0.822751
HELLS1	1.34678e-51	-0.99617	0.07	0.352	1.56173e-47	0	-0.608874	0.139	0.606	0	1.34678e-51	0	DP(Q)	HELLS	-0.802522
NME11	2.75387e-51	-0.811881	0.146	0.46	3.19338e-47	0	-0.486407	0.276	0.723	0	2.75387e-51	0	DP(Q)	NME1	-0.649144
MCM61	3.48722e-49	-0.831452	0.091	0.378	4.04378e-45	0	-0.443411	0.161	0.543	0	3.48722e-49	0	DP(Q)	MCM6	-0.637431
TCF71	6.71652e-49	0.624412	0.749	0.642	7.78847e-45	0	0.983723	0.912	0.866	0	6.71652e-49	0	DP(Q)	TCF7	0.804068
SLBP1	6.74108e-49	-1.05294	0.072	0.339	7.81696e-45	0	-0.643343	0.232	0.673	0	6.74108e-49	0	DP(Q)	SLBP	-0.848139
PAICS	7.78351e-48	-0.814804	0.092	0.377	9.02576e-44	0	-0.570552	0.262	0.743	0	7.78351e-48	0	DP(Q)	PAICS	-0.692678
LDHA1	1.06212e-47	-0.722564	0.178	0.485	1.23163e-43	0	-0.747369	0.455	0.926	0	1.06212e-47	0	DP(Q)	LDHA	-0.734967
DNMT11	9.45194e-47	-0.809965	0.116	0.404	1.09605e-42	0	-0.589615	0.237	0.718	0	9.45194e-47	0	DP(Q)	DNMT1	-0.69979
SNRPD11	2.66816e-46	-0.795503	0.121	0.406	3.094e-42	0	-0.536373	0.487	0.923	0	2.66816e-46	0	DP(Q)	SNRPD1	-0.665938
CD521	5.07201e-46	1.2142	0.196	0.055	5.88151e-42	0	1.26772	0.926	0.809	0	5.07201e-46	0	DP(Q)	CD52	1.24096
HSPA81	5.68497e-46	-0.547131	0.396	0.711	6.5923e-42	0	-0.573883	0.703	0.976	0	5.68497e-46	0	DP(Q)	HSPA8	-0.560507
HINT11	1.90019e-45	-0.762011	0.175	0.469	2.20346e-41	0	-0.413351	0.716	0.984	0	1.90019e-45	0	DP(Q)	HINT1	-0.587681
DNAJC91	1.05297e-43	-0.713344	0.147	0.432	1.22102e-39	0	-0.620649	0.175	0.671	0	1.05297e-43	0	DP(Q)	DNAJC9	-0.666997
CLSPN1	6.4554e-41	-0.881202	0.06	0.298	7.48568e-37	0	-0.505133	0.066	0.473	0	6.4554e-41	0	DP(Q)	CLSPN	-0.693167
IMPDH21	1.17797e-40	-0.806539	0.063	0.301	1.36597e-36	0	-0.429141	0.346	0.801	0	1.17797e-40	0	DP(Q)	IMPDH2	-0.61784
EZH21	1.25018e-40	-0.549552	0.344	0.645	1.44971e-36	0	-0.434347	0.165	0.595	0	1.25018e-40	0	DP(Q)	EZH2	-0.49195
HSPA9	1.36302e-40	-0.776243	0.105	0.358	1.58056e-36	0	-0.28555	0.271	0.632	0	1.36302e-40	0	DP(Q)	HSPA9	-0.530896
SSRP11	2.9655e-40	-0.658522	0.164	0.445	3.43879e-36	0	-0.450918	0.333	0.805	0	2.9655e-40	0	DP(Q)	SSRP1	-0.55472
C1QBP1	5.62229e-40	-0.86498	0.054	0.282	6.51961e-36	0	-0.508702	0.413	0.865	0	5.62229e-40	0	DP(Q)	C1QBP	-0.686841
ASF1B1	5.75881e-40	-0.932933	0.05	0.275	6.67792e-36	0	-0.748012	0.077	0.604	0	5.75881e-40	0	DP(Q)	ASF1B	-0.840472
USP11	1.15285e-39	-0.652326	0.165	0.44	1.33685e-35	0	-0.568005	0.197	0.693	0	1.15285e-39	0	DP(Q)	USP1	-0.610166
SMC21	3.44167e-39	-0.659107	0.185	0.459	3.99096e-35	0	-0.715998	0.172	0.709	0	3.44167e-39	0	DP(Q)	SMC2	-0.687552
PBK1	1.71139e-38	-0.902465	0.058	0.28	1.98453e-34	0	-0.491268	0.048	0.431	0	1.71139e-38	0	DP(Q)	PBK	-0.696867
PRIM11	6.89917e-37	-0.816535	0.059	0.278	8.00028e-33	0	-0.253026	0.106	0.404	0	6.89917e-37	0	DP(Q)	PRIM1	-0.53478
HSPE1	1.48596e-36	-0.763073	0.063	0.284	1.72312e-32	0	-0.508428	0.402	0.853	0	1.48596e-36	0	DP(Q)	HSPE1	-0.635751
CCNE21	2.93135e-36	-1.05692	0.029	0.225	3.39919e-32	0	-0.251642	0.025	0.241	0	2.93135e-36	0	DP(Q)	CCNE2	-0.65428
CDK4	7.7767e-36	-0.687094	0.074	0.3	9.01786e-32	0	-0.543511	0.234	0.677	0	7.7767e-36	0	DP(Q)	CDK4	-0.615303
SATB11	7.94699e-36	0.788259	0.526	0.383	9.21533e-32	0	0.985342	0.681	0.572	0	7.94699e-36	0	DP(Q)	SATB1	0.886801
ANP32E2	8.59233e-36	-0.373175	0.556	0.857	9.96367e-32	0	-0.580624	0.267	0.73	0	8.59233e-36	0	DP(Q)	ANP32E	-0.476899
MKI672	1.16233e-35	-0.494561	0.381	0.684	1.34784e-31	0	-0.969831	0.127	0.608	0	1.16233e-35	0	DP(Q)	MKI67	-0.732196
NUSAP12	1.39397e-35	-0.709959	0.188	0.441	1.61645e-31	0	-1.21289	0.113	0.633	0	1.39397e-35	0	DP(Q)	NUSAP1	-0.961424
SPC251	1.64574e-35	-0.868803	0.106	0.333	1.9084e-31	0	-0.716177	0.05	0.521	0	1.64574e-35	0	DP(Q)	SPC25	-0.79249
GMNN1	3.01954e-35	-0.763571	0.087	0.307	3.50146e-31	0	-0.627588	0.197	0.7	0	3.01954e-35	0	DP(Q)	GMNN	-0.69558
NUDC1	6.51266e-35	-0.644932	0.146	0.391	7.55208e-31	0	-0.367431	0.405	0.836	0	6.51266e-35	0	DP(Q)	NUDC	-0.506181
CHAF1A1	2.02346e-34	-0.814419	0.045	0.243	2.34641e-30	0	-0.462962	0.107	0.517	0	2.02346e-34	0	DP(Q)	CHAF1A	-0.638691
RFC41	3.96169e-34	-0.751642	0.06	0.267	4.59397e-30	0	-0.427146	0.14	0.535	0	3.96169e-34	0	DP(Q)	RFC4	-0.589394
MRPL181	5.5858e-34	-0.496163	0.228	0.506	6.47729e-30	0	-0.251542	0.304	0.701	0	5.5858e-34	0	DP(Q)	MRPL18	-0.373852
FAM111A1	7.83706e-34	-0.79749	0.04	0.233	9.08786e-30	0	-0.301897	0.059	0.381	0	7.83706e-34	0	DP(Q)	FAM111A	-0.549694
DKC1	3.38485e-33	-0.738626	0.082	0.296	3.92507e-29	0	-0.25548	0.224	0.584	0	3.38485e-33	0	DP(Q)	DKC1	-0.497053
DCTPP11	5.25183e-33	-0.739924	0.043	0.236	6.09003e-29	0	-0.329917	0.209	0.565	0	5.25183e-33	0	DP(Q)	DCTPP1	-0.534921
SPC241	9.60193e-33	-0.71765	0.111	0.332	1.11344e-28	0	-0.32727	0.054	0.327	0	9.60193e-33	0	DP(Q)	SPC24	-0.52246
RPL8	2.2255e-32	-0.423293	0.428	0.698	2.58069e-28	0	-0.351359	0.867	0.998	0	2.2255e-32	0	DP(Q)	RPL8	-0.387326
NASP1	2.25261e-32	-0.591891	0.138	0.375	2.61213e-28	0	-0.581083	0.393	0.86	0	2.25261e-32	0	DP(Q)	NASP	-0.586487
EEF1B21	2.42234e-32	-0.552691	0.183	0.431	2.80894e-28	0	-0.40911	0.672	0.981	0	2.42234e-32	0	DP(Q)	EEF1B2	-0.4809
MCM71	7.5333e-32	-0.510253	0.128	0.362	8.73562e-28	0	-0.882512	0.279	0.785	0	7.5333e-32	0	DP(Q)	MCM7	-0.696382
NHP21	7.80089e-32	-0.79179	0.055	0.247	9.04591e-28	0	-0.362267	0.363	0.788	0	7.80089e-32	0	DP(Q)	NHP2	-0.577028
HPRT11	1.50758e-31	-0.696004	0.074	0.278	1.74819e-27	0	-0.520136	0.238	0.725	0	1.50758e-31	0	DP(Q)	HPRT1	-0.60807
SUPT16H1	2.23592e-31	-0.485761	0.267	0.538	2.59277e-27	0	-0.40264	0.227	0.646	0	2.23592e-31	0	DP(Q)	SUPT16H	-0.444201
NOP56	5.42182e-31	-0.492607	0.159	0.408	6.28714e-27	0	-0.375175	0.31	0.743	0	5.42182e-31	0	DP(Q)	NOP56	-0.433891
DTYMK1	8.48179e-31	-0.559285	0.11	0.331	9.83549e-27	0	-0.499955	0.197	0.646	0	8.48179e-31	0	DP(Q)	DTYMK	-0.52962
TK11	1.25497e-30	-0.83177	0.02	0.186	1.45526e-26	0	-0.652716	0.101	0.542	0	1.25497e-30	0	DP(Q)	TK1	-0.742243
FEN11	2.24793e-30	-0.703532	0.046	0.23	2.6067e-26	0	-0.701839	0.136	0.623	0	2.24793e-30	0	DP(Q)	FEN1	-0.702685
SRM1	3.08214e-30	-0.855351	0.013	0.171	3.57405e-26	0	-0.371271	0.237	0.595	0	3.08214e-30	0	DP(Q)	SRM	-0.613311
BANF11	1.90988e-29	-0.43701	0.283	0.546	2.2147e-25	0	-0.526195	0.414	0.9	0	1.90988e-29	0	DP(Q)	BANF1	-0.481602
PLAC81	3.90547e-29	-1.02789	0.006	0.154	4.52878e-25	0	-0.404453	0.188	0.53	0	3.90547e-29	0	DP(Q)	PLAC8	-0.716172
ORC61	4.76316e-29	-0.623213	0.066	0.258	5.52336e-25	0	-0.370028	0.077	0.439	0	4.76316e-29	0	DP(Q)	ORC6	-0.49662
SNRPD3	9.57952e-29	-0.457575	0.256	0.512	1.11084e-24	0	-0.362327	0.465	0.887	0	9.57952e-29	0	DP(Q)	SNRPD3	-0.409951
CCNA22	2.0575e-28	-0.809041	0.066	0.248	2.38587e-24	0	-0.811401	0.105	0.578	0	2.0575e-28	0	DP(Q)	CCNA2	-0.810221
MTHFD21	4.37049e-28	-0.770652	0.017	0.169	5.06801e-24	0	-0.454242	0.167	0.563	0	4.37049e-28	0	DP(Q)	MTHFD2	-0.612447
TMPO1	5.09416e-28	-0.55201	0.176	0.402	5.90718e-24	0	-0.513907	0.295	0.761	0	5.09416e-28	0	DP(Q)	TMPO	-0.532959
PARP1	6.02067e-28	-0.474323	0.114	0.327	6.98157e-24	0	-0.323151	0.256	0.641	0	6.02067e-28	0	DP(Q)	PARP1	-0.398737
FBL1	6.89287e-28	-0.623987	0.051	0.227	7.99297e-24	0	-0.335812	0.383	0.804	0	6.89287e-28	0	DP(Q)	FBL	-0.4799
SMC1A1	8.84122e-28	-0.429336	0.29	0.555	1.02523e-23	0	-0.365725	0.187	0.6	0	8.84122e-28	0	DP(Q)	SMC1A	-0.39753
ATIC	9.20287e-28	-0.683999	0.036	0.2	1.06716e-23	0	-0.340689	0.241	0.615	0	9.20287e-28	0	DP(Q)	ATIC	-0.512344
TPI11	1.06552e-27	-0.673235	0.036	0.2	1.23557e-23	0	-0.769982	0.4	0.887	0	1.06552e-27	0	DP(Q)	TPI1	-0.721608
SNRPB1	3.18598e-27	-0.398965	0.252	0.506	3.69447e-23	0	-0.507501	0.519	0.925	0	3.18598e-27	0	DP(Q)	SNRPB	-0.453233
TUBB1	3.19923e-27	-0.374511	0.417	0.697	3.70982e-23	0	-1.1558	0.759	0.992	0	3.19923e-27	0	DP(Q)	TUBB	-0.765158
CBX51	8.83734e-27	-0.411022	0.221	0.464	1.02478e-22	0	-0.308746	0.431	0.837	0	8.83734e-27	0	DP(Q)	CBX5	-0.359884
PHGDH	9.65614e-27	-0.736951	0.032	0.188	1.11973e-22	0	-0.498514	0.202	0.659	0	9.65614e-27	0	DP(Q)	PHGDH	-0.617733
RPL35	1.06804e-26	-0.410769	0.41	0.662	1.23849e-22	0	-0.346395	0.865	0.998	0	1.06804e-26	0	DP(Q)	RPL35	-0.378582
NCAPG1	1.12973e-26	-0.695828	0.065	0.24	1.31004e-22	0	-0.436646	0.054	0.4	0	1.12973e-26	0	DP(Q)	NCAPG	-0.566237
MYC1	1.43572e-26	-0.775593	0.023	0.172	1.66486e-22	0	-0.377455	0.272	0.631	0	1.43572e-26	0	DP(Q)	MYC	-0.576524
RAD51AP11	5.3653e-26	-0.739971	0.026	0.174	6.2216e-22	0	-0.465998	0.044	0.443	0	5.3653e-26	0	DP(Q)	RAD51AP1	-0.602985
HNRNPR	6.94483e-26	-0.376931	0.157	0.379	8.05323e-22	0	-0.434595	0.435	0.889	0	6.94483e-26	0	DP(Q)	HNRNPR	-0.405763
RPA21	1.45472e-25	-0.666474	0.054	0.219	1.68689e-21	0	-0.272768	0.252	0.626	0	1.45472e-25	0	DP(Q)	RPA2	-0.469621
CCT51	1.50904e-25	-0.424212	0.139	0.349	1.74988e-21	0	-0.31908	0.391	0.827	0	1.50904e-25	0	DP(Q)	CCT5	-0.371646
DONSON1	2.04502e-25	-0.399298	0.242	0.489	2.37141e-21	0	-0.263765	0.055	0.328	0	2.04502e-25	0	DP(Q)	DONSON	-0.331532
NCAPG21	2.25225e-25	-0.742781	0.036	0.188	2.61171e-21	0	-0.252575	0.051	0.308	0	2.25225e-25	0	DP(Q)	NCAPG2	-0.497678
GAPDH1	2.44648e-25	-0.557609	0.098	0.283	2.83694e-21	0	-0.835293	0.78	0.998	0	2.44648e-25	0	DP(Q)	GAPDH	-0.696451
CACYBP1	3.11893e-25	-0.434029	0.159	0.375	3.61672e-21	0	-0.383956	0.385	0.825	0	3.11893e-25	0	DP(Q)	CACYBP	-0.408992
KIF151	1.01258e-24	-0.70116	0.065	0.229	1.17419e-20	0	-0.284118	0.042	0.307	0	1.01258e-24	0	DP(Q)	KIF15	-0.492639
RFC31	1.39587e-24	-0.658477	0.031	0.178	1.61865e-20	0	-0.303215	0.075	0.394	0	1.39587e-24	0	DP(Q)	RFC3	-0.480846
UHRF11	1.75196e-24	-0.50437	0.13	0.325	2.03158e-20	0	-1.01885	0.221	0.811	0	1.75196e-24	0	DP(Q)	UHRF1	-0.76161
PRC11	1.85606e-24	-0.482416	0.193	0.404	2.15228e-20	0	-0.389695	0.055	0.396	0	1.85606e-24	0	DP(Q)	PRC1	-0.436056
MCM41	3.41563e-24	-0.494194	0.084	0.259	3.96077e-20	0	-0.398278	0.113	0.47	0	3.41563e-24	0	DP(Q)	MCM4	-0.446236
COX5A1	4.92801e-24	-0.387283	0.208	0.442	5.71453e-20	0	-0.374133	0.501	0.896	0	4.92801e-24	0	DP(Q)	COX5A	-0.380708
EIF4A31	5.3538e-24	-0.381805	0.138	0.343	6.20827e-20	0	-0.569232	0.267	0.747	0	5.3538e-24	0	DP(Q)	EIF4A3	-0.475518
RPS141	7.41328e-24	-0.257889	0.73	0.882	8.59644e-20	0	-0.314411	0.948	0.999	0	7.41328e-24	0	DP(Q)	RPS14	-0.28615
ALDOA	1.68278e-23	-0.518354	0.059	0.219	1.95136e-19	0	-0.499415	0.62	0.953	0	1.68278e-23	0	DP(Q)	ALDOA	-0.508885
MRPL12	1.99042e-23	-0.59952	0.051	0.204	2.30809e-19	0	-0.276743	0.235	0.589	0	1.99042e-23	0	DP(Q)	MRPL12	-0.438132
EXOSC81	2.17238e-23	-0.513791	0.097	0.275	2.51909e-19	0	-0.307377	0.271	0.679	0	2.17238e-23	0	DP(Q)	EXOSC8	-0.410584
SRSF101	6.46507e-23	-0.356426	0.184	0.4	7.49689e-19	0	-0.36462	0.464	0.886	0	6.46507e-23	0	DP(Q)	SRSF10	-0.360523
PSME21	6.81857e-23	-0.551813	0.075	0.239	7.90681e-19	0	-0.420165	0.401	0.841	0	6.81857e-23	0	DP(Q)	PSME2	-0.485989
PKM1	7.72896e-23	-0.427378	0.151	0.351	8.96251e-19	0	-0.729076	0.398	0.884	0	7.72896e-23	0	DP(Q)	PKM	-0.578227
ERH	4.09008e-22	-0.43011	0.101	0.275	4.74286e-18	0	-0.599982	0.613	0.971	0	4.09008e-22	0	DP(Q)	ERH	-0.515046
MCM51	4.49219e-22	-0.561824	0.058	0.208	5.20914e-18	0	-0.656322	0.206	0.653	0	4.49219e-22	0	DP(Q)	MCM5	-0.609073
UQCRQ1	5.94091e-22	-0.38389	0.176	0.377	6.88908e-18	0	-0.380603	0.564	0.937	0	5.94091e-22	0	DP(Q)	UQCRQ	-0.382247
NUCKS11	6.80764e-22	-0.314678	0.266	0.507	7.89414e-18	0	-0.515186	0.472	0.911	0	6.80764e-22	0	DP(Q)	NUCKS1	-0.414932
BIRC52	6.84847e-22	-0.42012	0.206	0.411	7.94149e-18	0	-0.704694	0.18	0.597	0	6.84847e-22	0	DP(Q)	BIRC5	-0.562407
HAT11	7.07229e-22	-0.504269	0.049	0.195	8.20103e-18	0	-0.34282	0.24	0.651	0	7.07229e-22	0	DP(Q)	HAT1	-0.423545
AK2	7.76787e-22	-0.435195	0.091	0.259	9.00762e-18	0	-0.404419	0.246	0.683	0	7.76787e-22	0	DP(Q)	AK2	-0.419807
CYCS1	1.09767e-21	-0.417502	0.119	0.299	1.27286e-17	0	-0.353497	0.509	0.905	0	1.09767e-21	0	DP(Q)	CYCS	-0.3855
COX8A1	1.40031e-21	-0.351506	0.237	0.458	1.6238e-17	0	-0.396559	0.623	0.957	0	1.40031e-21	0	DP(Q)	COX8A	-0.374033
CENPH1	1.41286e-21	-0.611517	0.027	0.155	1.63835e-17	0	-0.381308	0.151	0.552	0	1.41286e-21	0	DP(Q)	CENPH	-0.496412
LSM41	1.54511e-21	-0.333059	0.226	0.449	1.79171e-17	0	-0.668957	0.38	0.883	0	1.54511e-21	0	DP(Q)	LSM4	-0.501008
SRSF71	1.78307e-21	-0.339854	0.243	0.468	2.06765e-17	0	-0.460191	0.466	0.896	0	1.78307e-21	0	DP(Q)	SRSF7	-0.400023
CENPK1	1.88525e-21	-0.579041	0.035	0.168	2.18613e-17	0	-0.399003	0.122	0.531	0	1.88525e-21	0	DP(Q)	CENPK	-0.489022
SNRPF1	2.03301e-21	-0.373613	0.188	0.389	2.35748e-17	0	-0.36875	0.53	0.929	0	2.03301e-21	0	DP(Q)	SNRPF	-0.371181
SRSF21	2.1842e-21	-0.38614	0.143	0.332	2.5328e-17	0	-0.515462	0.545	0.932	0	2.1842e-21	0	DP(Q)	SRSF2	-0.450801
FABP5	2.24678e-21	-0.490351	0.043	0.183	2.60537e-17	0	-0.637605	0.324	0.855	0	2.24678e-21	0	DP(Q)	FABP5	-0.563978
CDC61	3.40676e-21	-0.571268	0.04	0.176	3.95048e-17	0	-0.320275	0.052	0.331	0	3.40676e-21	0	DP(Q)	CDC6	-0.445772
PPA11	6.39082e-21	-0.545409	0.019	0.14	7.41079e-17	0	-0.344624	0.432	0.853	0	6.39082e-21	0	DP(Q)	PPA1	-0.445017
HMGB31	1.26447e-20	-0.396563	0.147	0.329	1.46628e-16	0	-0.484621	0.221	0.649	0	1.26447e-20	0	DP(Q)	HMGB3	-0.440592
HNRNPAB1	1.4864e-20	-0.36129	0.284	0.507	1.72363e-16	0	-0.487372	0.31	0.772	0	1.4864e-20	0	DP(Q)	HNRNPAB	-0.424331
DHFR1	2.16475e-20	-0.572777	0.019	0.137	2.51024e-16	0	-0.701896	0.194	0.692	0	2.16475e-20	0	DP(Q)	DHFR	-0.637336
SUMO3	3.24489e-20	-0.40994	0.081	0.235	3.76278e-16	0	-0.254336	0.315	0.72	0	3.24489e-20	0	DP(Q)	SUMO3	-0.332138
RPA11	3.29218e-20	-0.530324	0.051	0.188	3.81761e-16	0	-0.262175	0.229	0.611	0	3.29218e-20	0	DP(Q)	RPA1	-0.396249
RNPS1	4.29513e-20	-0.377807	0.079	0.235	4.98064e-16	0	-0.289999	0.421	0.828	0	4.29513e-20	0	DP(Q)	RNPS1	-0.333903
TACC31	4.56325e-20	-0.443837	0.153	0.331	5.29154e-16	0	-0.514858	0.094	0.504	0	4.56325e-20	0	DP(Q)	TACC3	-0.479347
SMARCC1	5.20354e-20	-0.371164	0.174	0.366	6.03402e-16	0	-0.260648	0.243	0.601	0	5.20354e-20	0	DP(Q)	SMARCC1	-0.315906
CDK12	7.18178e-20	-0.512218	0.078	0.226	8.32799e-16	0	-1.34527	0.068	0.654	0	7.18178e-20	0	DP(Q)	CDK1	-0.928744
DBI1	1.1444e-19	-0.372633	0.152	0.332	1.32705e-15	0	-0.327134	0.462	0.875	0	1.1444e-19	0	DP(Q)	DBI	-0.349884
HNRNPD1	2.48975e-19	-0.331247	0.138	0.315	2.88711e-15	0	-0.617227	0.48	0.923	0	2.48975e-19	0	DP(Q)	HNRNPD	-0.474237
CKS1B1	2.77306e-19	-0.36898	0.153	0.334	3.21564e-15	0	-0.901512	0.204	0.724	0	2.77306e-19	0	DP(Q)	CKS1B	-0.635246
GART	5.94025e-19	-0.510318	0.019	0.13	6.88831e-15	0	-0.260167	0.174	0.493	0	5.94025e-19	0	DP(Q)	GART	-0.385242
UBA21	7.95718e-19	-0.32623	0.066	0.209	9.22714e-15	0	-0.259351	0.301	0.705	0	7.95718e-19	0	DP(Q)	UBA2	-0.29279
SAE1	9.40486e-19	-0.376432	0.119	0.281	1.09059e-14	0	-0.498918	0.195	0.641	0	9.40486e-19	0	DP(Q)	SAE1	-0.437675
DTL1	1.26604e-18	-0.606302	0.022	0.131	1.4681e-14	0	-0.262579	0.06	0.318	0	1.26604e-18	0	DP(Q)	DTL	-0.43444
CDCA31	1.34904e-18	-0.470458	0.106	0.26	1.56435e-14	0	-0.592038	0.056	0.408	0	1.34904e-18	0	DP(Q)	CDCA3	-0.531248
MTHFD11	1.56291e-18	-0.535825	0.008	0.106	1.81236e-14	0	-0.368778	0.139	0.492	0	1.56291e-18	0	DP(Q)	MTHFD1	-0.452301
CDCA81	1.84084e-18	-0.391622	0.198	0.38	2.13464e-14	0	-0.463755	0.068	0.398	0	1.84084e-18	0	DP(Q)	CDCA8	-0.427688
YBX3	2.41138e-18	-0.508242	0.01	0.11	2.79624e-14	0	-0.31285	0.248	0.613	0	2.41138e-18	0	DP(Q)	YBX3	-0.410546
MCM21	4.84457e-18	-0.47557	0.068	0.203	5.61776e-14	0	-0.449639	0.145	0.519	0	4.84457e-18	0	DP(Q)	MCM2	-0.462604
HMGA11	4.99127e-18	-0.467808	0.022	0.129	5.78788e-14	0	-0.644719	0.762	0.977	0	4.99127e-18	0	DP(Q)	HMGA1	-0.556264
GADD45GIP1	6.40997e-18	-0.254801	0.109	0.27	7.43301e-14	0	-0.348286	0.355	0.758	0	6.40997e-18	0	DP(Q)	GADD45GIP1	-0.301543
TCF191	9.1915e-18	-0.643671	0.008	0.102	1.06585e-13	0	-0.281214	0.046	0.334	0	9.1915e-18	0	DP(Q)	TCF19	-0.462442
KPNA21	1.08665e-17	-0.408074	0.115	0.27	1.26008e-13	0	-0.905004	0.246	0.659	0	1.08665e-17	0	DP(Q)	KPNA2	-0.656539
RFC2	1.23211e-17	-0.479317	0.045	0.166	1.42876e-13	0	-0.37249	0.122	0.483	0	1.23211e-17	0	DP(Q)	RFC2	-0.425904
AURKB2	1.82425e-17	-0.531138	0.051	0.173	2.1154e-13	0	-0.858699	0.104	0.497	0	1.82425e-17	0	DP(Q)	AURKB	-0.694919
PRPF19	2.6038e-17	-0.32495	0.075	0.215	3.01937e-13	0	-0.254355	0.277	0.648	0	2.6038e-17	0	DP(Q)	PRPF19	-0.289652
GINS21	3.03256e-17	-0.491959	0.029	0.139	3.51655e-13	0	-0.548052	0.136	0.526	0	3.03256e-17	0	DP(Q)	GINS2	-0.520005
CKAP2L1	3.46974e-17	-0.395296	0.124	0.279	4.02351e-13	0	-0.3022	0.022	0.272	0	3.46974e-17	0	DP(Q)	CKAP2L	-0.348748
RAD511	3.75563e-17	-0.505907	0.036	0.148	4.35503e-13	0	-0.380155	0.049	0.393	0	3.75563e-17	0	DP(Q)	RAD51	-0.443031
RFC51	4.03479e-17	-0.448795	0.046	0.165	4.67874e-13	0	-0.368313	0.111	0.483	0	4.03479e-17	0	DP(Q)	RFC5	-0.408554
MSH2	4.46196e-17	-0.367058	0.063	0.192	5.17409e-13	0	-0.270168	0.118	0.435	0	4.46196e-17	0	DP(Q)	MSH2	-0.318613
EIF3B	6.16748e-17	-0.336443	0.05	0.172	7.1518e-13	0	-0.263686	0.223	0.546	0	6.16748e-17	0	DP(Q)	EIF3B	-0.300064
CKS22	7.65035e-17	-0.384776	0.138	0.295	8.87135e-13	0	-0.789803	0.371	0.809	0	7.65035e-17	0	DP(Q)	CKS2	-0.587289
DDX39A1	1.33042e-16	-0.265073	0.174	0.349	1.54276e-12	0	-0.592699	0.333	0.822	0	1.33042e-16	0	DP(Q)	DDX39A	-0.428886
CCDC341	5.40112e-16	-0.319449	0.088	0.225	6.26314e-12	0	-0.560472	0.167	0.621	0	5.40112e-16	0	DP(Q)	CCDC34	-0.43996
RPA31	5.47328e-16	-0.349041	0.096	0.233	6.34681e-12	0	-0.572491	0.39	0.856	0	5.47328e-16	0	DP(Q)	RPA3	-0.460766
COPS3	8.94555e-16	-0.301568	0.088	0.223	1.03733e-11	0	-0.297009	0.327	0.734	0	8.94555e-16	0	DP(Q)	COPS3	-0.299289
UQCC2	1.0398e-15	-0.268548	0.079	0.21	1.20576e-11	0	-0.289033	0.212	0.586	0	1.0398e-15	0	DP(Q)	UQCC2	-0.27879
POLD21	1.47998e-15	-0.490632	0.023	0.119	1.71618e-11	0	-0.401129	0.253	0.685	0	1.47998e-15	0	DP(Q)	POLD2	-0.44588
NCAPH1	2.48609e-15	-0.490146	0.045	0.152	2.88287e-11	0	-0.283213	0.038	0.327	0	2.48609e-15	0	DP(Q)	NCAPH	-0.386679
MARCKSL1	2.68377e-15	-0.275977	0.152	0.312	3.1121e-11	0	-0.339807	0.545	0.908	0	2.68377e-15	0	DP(Q)	MARCKSL1	-0.307892
PSMD14	2.81419e-15	-0.260131	0.138	0.291	3.26333e-11	0	-0.277115	0.294	0.689	0	2.81419e-15	0	DP(Q)	PSMD14	-0.268623
PRMT1	2.87153e-15	-0.297806	0.068	0.192	3.32982e-11	0	-0.333936	0.335	0.752	0	2.87153e-15	0	DP(Q)	PRMT1	-0.315871
PGP1	3.13717e-15	-0.416667	0.04	0.145	3.63787e-11	0	-0.280528	0.16	0.509	0	3.13717e-15	0	DP(Q)	PGP	-0.348597
VRK1	3.23544e-15	-0.320986	0.068	0.19	3.75181e-11	0	-0.395172	0.23	0.665	0	3.23544e-15	0	DP(Q)	VRK1	-0.358079
POLE3	3.94564e-15	-0.31231	0.06	0.176	4.57536e-11	0	-0.318249	0.295	0.678	0	3.94564e-15	0	DP(Q)	POLE3	-0.31528
NUF21	4.56116e-15	-0.496556	0.042	0.146	5.28912e-11	0	-0.411581	0.1	0.442	0	4.56116e-15	0	DP(Q)	NUF2	-0.454069
NDC801	5.10423e-15	-0.417924	0.081	0.204	5.91887e-11	0	-0.450573	0.047	0.418	0	5.10423e-15	0	DP(Q)	NDC80	-0.434249
KIF221	5.16154e-15	-0.400196	0.073	0.193	5.98532e-11	0	-0.72807	0.177	0.679	0	5.16154e-15	0	DP(Q)	KIF22	-0.564133
WDR761	5.6959e-15	-0.357221	0.058	0.172	6.60496e-11	0	-0.318219	0.058	0.36	0	5.6959e-15	0	DP(Q)	WDR76	-0.33772
ADK	5.74203e-15	-0.448273	0.02	0.112	6.65845e-11	0	-0.285698	0.147	0.483	0	5.74203e-15	0	DP(Q)	ADK	-0.366986
PSAT11	6.99342e-15	-0.389014	0.023	0.116	8.10957e-11	0	-0.319605	0.108	0.39	0	6.99342e-15	0	DP(Q)	PSAT1	-0.35431
PDIA6	1.25821e-14	-0.306122	0.1	0.234	1.45902e-10	0	-0.270296	0.329	0.731	0	1.25821e-14	0	DP(Q)	PDIA6	-0.288209
GMPS	1.73134e-14	-0.34874	0.087	0.212	2.00766e-10	0	-0.317188	0.184	0.562	0	1.73134e-14	0	DP(Q)	GMPS	-0.332964
DAZAP1	1.94531e-14	-0.296255	0.074	0.196	2.25578e-10	0	-0.329278	0.318	0.759	0	1.94531e-14	0	DP(Q)	DAZAP1	-0.312766
BOLA3	2.21506e-14	-0.327699	0.05	0.157	2.56858e-10	0	-0.26189	0.18	0.513	0	2.21506e-14	0	DP(Q)	BOLA3	-0.294794
GOT2	2.35189e-14	-0.380494	0.036	0.134	2.72725e-10	0	-0.257115	0.229	0.582	0	2.35189e-14	0	DP(Q)	GOT2	-0.318804
LSM7	3.18804e-14	-0.28197	0.098	0.227	3.69685e-10	0	-0.309592	0.414	0.845	0	3.18804e-14	0	DP(Q)	LSM7	-0.295781
CDT11	5.02449e-14	-0.469014	0.031	0.123	5.8264e-10	0	-0.69231	0.192	0.705	0	5.02449e-14	0	DP(Q)	CDT1	-0.580662
CD3D1	5.41613e-14	0.515498	0.515	0.47	6.28054e-10	0	0.469455	0.989	0.994	0	5.41613e-14	0	DP(Q)	CD3D	0.492476
MRPL51	6.53059e-14	-0.261669	0.091	0.216	7.57287e-10	0	-0.333846	0.433	0.841	0	6.53059e-14	0	DP(Q)	MRPL51	-0.297757
RHEB1	1.04542e-13	-0.348267	0.07	0.184	1.21227e-09	0	-0.403828	0.348	0.798	0	1.04542e-13	0	DP(Q)	RHEB	-0.376048
SNRNP401	1.2292e-13	-0.371364	0.072	0.183	1.42538e-09	0	-0.340898	0.31	0.743	0	1.2292e-13	0	DP(Q)	SNRNP40	-0.356131
STOML2	1.39779e-13	-0.372946	0.035	0.128	1.62087e-09	0	-0.284803	0.399	0.815	0	1.39779e-13	0	DP(Q)	STOML2	-0.328874
HMMR1	1.69644e-13	-0.304942	0.166	0.309	1.96719e-09	0	-0.381133	0.083	0.371	0	1.69644e-13	0	DP(Q)	HMMR	-0.343037
NUDT21	2.13812e-13	-0.258255	0.082	0.2	2.47937e-09	0	-0.271651	0.254	0.647	0	2.13812e-13	0	DP(Q)	NUDT21	-0.264953
ACTL6A1	2.15396e-13	-0.289566	0.11	0.237	2.49773e-09	0	-0.298	0.21	0.604	0	2.15396e-13	0	DP(Q)	ACTL6A	-0.293783
KIF111	3.31135e-13	-0.357119	0.147	0.282	3.83985e-09	0	-0.283987	0.044	0.321	0	3.31135e-13	0	DP(Q)	KIF11	-0.320553
SHCBP11	3.93251e-13	-0.415633	0.04	0.132	4.56014e-09	0	-0.251981	0.034	0.291	0	3.93251e-13	0	DP(Q)	SHCBP1	-0.333807
NAA101	4.56654e-13	-0.302484	0.051	0.151	5.29536e-09	0	-0.269665	0.268	0.655	0	4.56654e-13	0	DP(Q)	NAA10	-0.286074
GSTP11	4.84311e-13	-0.319563	0.043	0.139	5.61607e-09	0	-0.775571	0.338	0.845	0	4.84311e-13	0	DP(Q)	GSTP1	-0.547567
CDK61	6.99439e-13	-0.375331	0.02	0.101	8.1107e-09	0	-0.271263	0.209	0.539	0	6.99439e-13	0	DP(Q)	CDK6	-0.323297
CENPW1	1.21756e-12	-0.408739	0.043	0.134	1.41188e-08	0	-0.572072	0.177	0.644	0	1.21756e-12	0	DP(Q)	CENPW	-0.490405
PPM1G1	1.86537e-12	-0.253112	0.088	0.203	2.16308e-08	0	-0.318047	0.388	0.812	0	1.86537e-12	0	DP(Q)	PPM1G	-0.28558
C12orf75	2.02936e-12	-0.394764	0.023	0.102	2.35325e-08	0	-0.415068	0.322	0.744	0	2.02936e-12	0	DP(Q)	C12orf75	-0.404916
MXD31	2.15601e-12	-0.472414	0.027	0.108	2.5001e-08	0	-0.404342	0.039	0.327	0	2.15601e-12	0	DP(Q)	MXD3	-0.438378
FH	7.56867e-12	-0.339176	0.037	0.122	8.77663e-08	0	-0.261699	0.196	0.527	0	7.56867e-12	0	DP(Q)	FH	-0.300438
WDR18	9.55728e-12	-0.2597	0.031	0.112	1.10826e-07	0	-0.28345	0.239	0.596	0	9.55728e-12	0	DP(Q)	WDR18	-0.271575
HAUS11	1.57809e-11	-0.349421	0.041	0.124	1.82996e-07	0	-0.298838	0.289	0.704	0	1.57809e-11	0	DP(Q)	HAUS1	-0.324129
CENPM1	1.73941e-11	-0.398928	0.033	0.113	2.01702e-07	0	-0.732932	0.117	0.639	0	1.73941e-11	0	DP(Q)	CENPM	-0.56593
TEX30	3.03937e-11	-0.276838	0.049	0.137	3.52445e-07	0	-0.394734	0.151	0.58	0	3.03937e-11	0	DP(Q)	TEX30	-0.335786
ARHGAP11A1	6.29595e-11	-0.294364	0.106	0.215	7.30078e-07	0	-0.277891	0.054	0.324	0	6.29595e-11	0	DP(Q)	ARHGAP11A	-0.286128
PLK11	2.33868e-10	-0.359567	0.082	0.175	2.71193e-06	0	-0.597758	0.072	0.355	0	2.33868e-10	0	DP(Q)	PLK1	-0.478662
UBE2T1	2.6523e-10	-0.368815	0.037	0.112	3.07561e-06	0	-0.894309	0.152	0.703	0	2.6523e-10	0	DP(Q)	UBE2T	-0.631562
SNRNP25	3.52456e-10	-0.345371	0.045	0.123	4.08708e-06	0	-0.29104	0.208	0.587	0	3.52456e-10	0	DP(Q)	SNRNP25	-0.318206
SMS	4.38924e-10	-0.271125	0.033	0.106	5.08976e-06	0	-0.523734	0.227	0.721	0	4.38924e-10	0	DP(Q)	SMS	-0.397429
CDCA21	8.3063e-10	-0.297735	0.045	0.121	9.63199e-06	0	-0.257667	0.029	0.274	0	8.3063e-10	0	DP(Q)	CDCA2	-0.277701
SIT1	1.24319e-09	0.65829	0.127	0.068	1.4416e-05	0	0.955891	0.642	0.487	0	1.24319e-09	0	DP(Q)	SIT1	0.80709
KIF20A1	1.69903e-09	-0.341246	0.06	0.14	1.97019e-05	0	-0.320781	0.035	0.269	0	1.69903e-09	0	DP(Q)	KIF20A	-0.331013
BUB11	1.92782e-09	-0.31699	0.082	0.17	2.2355e-05	0	-0.290707	0.07	0.346	0	1.92782e-09	0	DP(Q)	BUB1	-0.303849
MAD2L11	2.13591e-08	-0.273731	0.091	0.175	0.000247681	0	-0.715657	0.251	0.775	0	2.13591e-08	0	DP(Q)	MAD2L1	-0.494694
LCK1	1.43017e-43	0.631416	0.711	0.627	1.65842e-39	2.48243e-306	0.558463	0.897	0.957	2.87863e-302	1.43017e-43	4.96487e-306	DP(Q)	LCK	0.59494
POLR2E	1.02997e-13	-0.350002	0.036	0.131	1.19436e-09	2.82244e-304	-0.272743	0.386	0.784	3.2729e-300	1.02997e-13	5.64488e-304	DP(Q)	POLR2E	-0.311372
NAP1L11	2.36561e-57	-0.805128	0.189	0.538	2.74316e-53	8.11111e-301	-0.339708	0.708	0.982	9.40565e-297	2.36561e-57	1.62222e-300	DP(Q)	NAP1L1	-0.572418
RPL18A1	9.8841e-22	-0.259241	0.754	0.904	1.14616e-17	9.95758e-300	-0.283107	0.94	1	1.15468e-295	9.8841e-22	1.99152e-299	DP(Q)	RPL18A	-0.271174
NDUFA4	4.02389e-16	-0.279308	0.265	0.463	4.66611e-12	5.21468e-297	-0.30919	0.735	0.983	6.04694e-293	4.02389e-16	1.04294e-296	DP(Q)	NDUFA4	-0.294249
TCP1	1.18316e-25	-0.461275	0.13	0.336	1.372e-21	1.23589e-295	-0.254388	0.392	0.801	1.43314e-291	1.18316e-25	2.47178e-295	DP(Q)	TCP1	-0.357831
MRPL201	1.54721e-14	-0.326465	0.078	0.2	1.79414e-10	3.06264e-285	-0.271497	0.374	0.747	3.55144e-281	1.54721e-14	6.12529e-285	DP(Q)	MRPL20	-0.298981
APEX11	1.87579e-26	-0.601193	0.042	0.205	2.17516e-22	1.63021e-277	-0.27485	0.385	0.767	1.89039e-273	1.87579e-26	3.26041e-277	DP(Q)	APEX1	-0.438021
GMFG2	1.01743e-24	0.709566	0.487	0.379	1.17981e-20	3.9453e-275	0.573262	0.887	0.956	4.57497e-271	1.01743e-24	7.89061e-275	DP(Q)	GMFG	0.641414
HNRNPU1	3.21029e-21	-0.285276	0.629	0.83	3.72265e-17	1.06062e-274	-0.289063	0.499	0.881	1.22989e-270	3.21029e-21	2.12124e-274	DP(Q)	HNRNPU	-0.28717
LSM51	2.28419e-13	-0.281716	0.091	0.211	2.64875e-09	2.33034e-271	-0.309202	0.538	0.935	2.70226e-267	2.28419e-13	4.66068e-271	DP(Q)	LSM5	-0.295459
CCT6A	1.19189e-29	-0.577858	0.114	0.33	1.38211e-25	1.08037e-269	-0.25933	0.425	0.832	1.2528e-265	1.19189e-29	2.16074e-269	DP(Q)	CCT6A	-0.418594
RPS261	3.32724e-30	-0.528076	0.44	0.673	3.85827e-26	6.25671e-265	-0.3336	0.81	0.99	7.25528e-261	3.32724e-30	1.25134e-264	DP(Q)	RPS26	-0.430838
HNRNPA1	4.15739e-26	-0.503521	0.161	0.377	4.82091e-22	1.09268e-247	-0.27985	0.917	0.999	1.26708e-243	4.15739e-26	2.18537e-247	DP(Q)	HNRNPA1	-0.391685
CCT2	6.46193e-16	-0.261146	0.134	0.288	7.49326e-12	2.44439e-246	-0.254718	0.453	0.851	2.83452e-242	6.46193e-16	4.88878e-246	DP(Q)	CCT2	-0.257932
CCT7	2.51283e-14	-0.255657	0.188	0.355	2.91388e-10	2.69359e-236	-0.257641	0.463	0.859	3.12348e-232	2.51283e-14	5.38717e-236	DP(Q)	CCT7	-0.256649
SERBP11	1.83738e-55	-0.513014	0.615	0.853	2.13063e-51	4.3788e-230	-0.303569	0.609	0.945	5.07765e-226	1.83738e-55	8.75759e-230	DP(Q)	SERBP1	-0.408292
CRIP11	4.04539e-63	-0.928273	0.246	0.592	4.69103e-59	1.82571e-226	-0.265834	0.068	0.249	2.11709e-222	4.04539e-63	3.65141e-226	DP(Q)	CRIP1	-0.597054
PRDX11	1.03177e-35	-0.53293	0.288	0.579	1.19644e-31	5.53849e-225	-0.279919	0.535	0.908	6.42243e-221	1.03177e-35	1.1077e-224	DP(Q)	PRDX1	-0.406424
CCT3	6.01437e-20	-0.368703	0.088	0.247	6.97426e-16	4.62767e-221	-0.259466	0.497	0.887	5.36624e-217	6.01437e-20	9.25534e-221	DP(Q)	CCT3	-0.314085
SLA1	4.72852e-09	0.655642	0.252	0.183	5.48319e-05	6.82986e-204	0.920545	0.45	0.289	7.91991e-200	4.72852e-09	1.36597e-203	DP(Q)	SLA	0.788093
PNRC11	1.01549e-06	0.628036	0.156	0.105	0.0117757	2.19469e-198	0.859298	0.613	0.568	2.54496e-194	1.01549e-06	4.38937e-198	DP(Q)	PNRC1	0.743667
PTPRC2	3.02994e-43	0.771951	0.637	0.522	3.51352e-39	1.08479e-188	0.830683	0.611	0.563	1.25792e-184	3.02994e-43	2.16957e-188	DP(Q)	PTPRC	0.801317
CCR92	3.16056e-182	1.74216	0.559	0.146	3.66499e-178	6.68333e-132	0.675618	0.261	0.124	7.74999e-128	6.68333e-132	6.32112e-182	DP(Q)	CCR9	1.20889
RAG21	1.95877e-32	1.01542	0.267	0.123	2.27139e-28	2.2969e-141	0.626219	0.632	0.619	2.66348e-137	1.95877e-32	4.59379e-141	DP(Q)	RAG2	0.820821
ARPP211	4.22626e-24	0.622876	0.592	0.526	4.90077e-20	9.09444e-141	0.614069	0.741	0.806	1.05459e-136	4.22626e-24	1.81889e-140	DP(Q)	ARPP21	0.618472
CD2472	5.30035e-13	0.75632	0.235	0.149	6.14629e-09	1.36671e-138	0.663843	0.668	0.726	1.58483e-134	5.30035e-13	2.73341e-138	DP(Q)	CD247	0.710082
LAPTM52	3.76277e-21	0.781872	0.361	0.243	4.36331e-17	4.15212e-133	0.881567	0.46	0.372	4.8148e-129	3.76277e-21	8.30424e-133	DP(Q)	LAPTM5	0.831719
YPEL3	2.73637e-15	0.71109	0.106	0.041	3.17309e-11	1.21437e-89	0.777453	0.362	0.284	1.40819e-85	2.73637e-15	2.42874e-89	DP(Q)	YPEL3	0.744272
PIK3IP11	1.05518e-07	0.665312	0.104	0.056	0.00122358	1.37125e-87	0.451169	0.155	0.058	1.5901e-83	1.05518e-07	2.7425e-87	DP(Q)	PIK3IP1	0.558241
CD42	1.30712e-80	1.30194	0.362	0.115	1.51573e-76	2.7292e-76	0.602615	0.487	0.46	3.16478e-72	2.7292e-76	2.61424e-80	DP(Q)	CD4	0.952278
SOX41	1.79975e-06	0.623582	0.275	0.229	0.0208699	4.43095e-75	0.333909	0.848	0.932	5.13813e-71	1.79975e-06	8.86191e-75	DP(Q)	SOX4	0.478745
RMND5A2	6.90075e-71	1.15303	0.512	0.265	8.00211e-67	7.60764e-24	0.531322	0.525	0.617	8.82181e-20	7.60764e-24	1.38015e-70	DP(Q)	RMND5A	0.842176
TRAF3IP31	2.37141e-18	0.857947	0.229	0.126	2.74989e-14	2.43049e-51	0.482355	0.619	0.732	2.8184e-47	2.37141e-18	4.86099e-51	DP(Q)	TRAF3IP3	0.670151
SON1	4.12797e-15	0.559694	0.52	0.482	4.7868e-11	1.98828e-47	0.404046	0.688	0.843	2.30561e-43	4.12797e-15	3.97657e-47	DP(Q)	SON	0.48187
CAMK41	1.70295e-16	0.766786	0.327	0.229	1.97474e-12	2.63587e-35	0.569498	0.544	0.628	3.05655e-31	1.70295e-16	5.27173e-35	DP(Q)	CAMK4	0.668142
KLF132	5.27164e-12	0.699217	0.17	0.095	6.113e-08	2.28957e-32	0.531963	0.346	0.323	2.65499e-28	5.27164e-12	4.57914e-32	DP(Q)	KLF13	0.61559
RORC2	2.24673e-19	0.851992	0.225	0.119	2.60531e-15	4.637e-27	0.484805	0.238	0.197	5.37706e-23	2.24673e-19	9.27399e-27	DP(Q)	RORC	0.668398
LAT1	9.51218e-12	0.516301	0.499	0.479	1.10303e-07	2.4225e-26	0.478553	0.58	0.696	2.80913e-22	9.51218e-12	4.845e-26	DP(Q)	LAT	0.497427
DGKA	5.14322e-24	0.828245	0.143	0.05	5.96408e-20	7.19984e-20	0.561569	0.396	0.432	8.34894e-16	7.19984e-20	1.02864e-23	DP(Q)	DGKA	0.694907
TRAT11	1.68562e-13	0.7372	0.27	0.182	1.95464e-09	1.23259e-21	0.48891	0.568	0.69	1.42931e-17	1.68562e-13	2.46518e-21	DP(Q)	TRAT1	0.613055
GPSM31	4.38637e-08	0.615489	0.18	0.12	0.000508643	4.68677e-18	0.404657	0.615	0.769	5.43478e-14	4.38637e-08	9.37355e-18	DP(Q)	GPSM3	0.510073
BAZ2A1	1.41174e-08	0.673472	0.148	0.09	0.000163705	3.70043e-09	0.445826	0.294	0.304	4.29102e-05	1.41174e-08	7.40087e-09	DP(Q)	BAZ2A	0.559649
